# Supplementary material for: Cryptophyllium, the hidden leaf insects – descriptions of a new leaf insect genus and thirteen species from the former celebicum species group (Phasmatodea, Phylliidae)
Source: Zookeys. 2021 Feb 18;1018:1–179. doi: 10.3897/zookeys.1018.61033 (PMC7907054; doi:10.3897/zookeys.1018.61033)
Supplement: XML Treatment for Cryptophyllium limogesi [file zookeys.1018.61033-treatment14.xml]

<!DOCTYPE tp:taxon-treatment
  PUBLIC "-//TaxonX//DTD Taxonomic Treatment Publishing DTD v0 20100105//EN" "tax-treatment-NSO.dtd">
<tp:taxon-treatment xmlns:tp="http://www.plazi.org/taxpub"><tp:treatment-meta><kwd-group><label>Taxon classification</label><kwd><named-content xmlns:xlink="http://www.w3.org/1999/xlink" content-type="kingdom">Animalia</named-content></kwd></kwd-group><mixed-citation publication-type="journal"><person-group><name><surname>Cumming</surname><given-names>Royce T.</given-names></name><name><surname>Bank</surname><given-names>Sarah</given-names></name><name><surname>Bresseel</surname><given-names>Joachim</given-names></name><name><surname>Constant</surname><given-names>Jérôme</given-names></name><name><surname>Tirant</surname><given-names>Stéphane Le</given-names></name><name><surname>Dong</surname><given-names>Zhiwei</given-names></name><name><surname>Sonet</surname><given-names>Gontran</given-names></name><name><surname>Bradler</surname><given-names>Sven</given-names></name></person-group><article-title><italic><tp:taxon-name><tp:taxon-name-part taxon-name-part-type="genus" reg="Cryptophyllium">Cryptophyllium</tp:taxon-name-part></tp:taxon-name></italic>, the hidden leaf insects – descriptions of a new leaf insect genus and thirteen species from the former celebicum species group (<tp:taxon-name><tp:taxon-name-part taxon-name-part-type="order">Phasmatodea</tp:taxon-name-part></tp:taxon-name>, <tp:taxon-name><tp:taxon-name-part taxon-name-part-type="family">Phylliidae</tp:taxon-name-part></tp:taxon-name>)</article-title><source>Zookeys</source><day>18</day><month>2</month><year>2021</year><volume>1018</volume><fpage>1</fpage><lpage>179</lpage><pub-id pub-id-type="doi">10.3897/zookeys.1018.61033</pub-id></mixed-citation></tp:treatment-meta><tp:nomenclature><tp:taxon-name><object-id xmlns:xlink="http://www.w3.org/1999/xlink" content-type="arpha" xlink:type="simple">3634D0DD-9872-5A75-9E2C-550D8B673343</object-id>
                <tp:taxon-name-part taxon-name-part-type="genus" reg="Cryptophyllium">Cryptophyllium</tp:taxon-name-part>
                <tp:taxon-name-part taxon-name-part-type="species" reg="limogesi">limogesi</tp:taxon-name-part>
                <object-id xmlns:xlink="http://www.w3.org/1999/xlink" content-type="zoobank" xlink:type="simple">http://zoobank.org/411639C9-07AD-4BE6-AFAD-F8D5D4EA1152</object-id>
              </tp:taxon-name><tp:taxon-authority>gen. et</tp:taxon-authority><tp:taxon-status xmlns:xlink="http://www.w3.org/1999/xlink" xlink:type="simple">sp. nov.</tp:taxon-status><xref ref-type="fig" rid="F5">Figures 5J</xref><xref ref-type="fig" rid="F8">, 8Q</xref><xref ref-type="fig" rid="F8">, 8R</xref><xref ref-type="fig" rid="F42">, 42</xref><xref ref-type="fig" rid="F43">, 43</xref><xref ref-type="fig" rid="F44">, 44</xref><xref ref-type="fig" rid="F45">, 45</xref></tp:nomenclature><tp:treatment-sec sec-type="material" id="SECID0E26EK"><title>Material examined.</title><p><bold><italic>Holotype</italic></bold> ♀: “VIETNAM, Lam Dong Province, Bao Lam, Dambri, V.2018”. Deposited within the Montreal Insectarium (<abbrev xmlns:xlink="http://www.w3.org/1999/xlink" content-type="institution" xlink:title="Insectarium de Montréal, Montréal, Québec, Canada" id="ABBRID0EGAFK" xlink:type="simple">IMQC</abbrev>).</p><p><bold><italic>Paratypes</italic></bold>: (13 ♀♀, 2 ♂, 7 eggs) • 1 ♂: “Coll. I.R.<abbrev xmlns:xlink="http://www.w3.org/1999/xlink" xlink:title="subcosta" id="ABBRID0ESAFK" xlink:type="simple">Sc</abbrev>.N.B., VIETNAM, Dak Nong prov., Ta Dung N.P., 11°52’22”N 107°58’40”E, 5-8.viii.2019, <abbrev xmlns:xlink="http://www.w3.org/1999/xlink" xlink:title="Global Taxonomy Initiative (https://www.cbd.int/gti/)" id="ABBRID0E1AFK" xlink:type="simple">GTI</abbrev> Project, Leg. J. Constant and J. Bresseel, I.G.: 34.048 (Coll. I.R.<abbrev xmlns:xlink="http://www.w3.org/1999/xlink" xlink:title="subcosta" id="ABBRID0E5AFK" xlink:type="simple">Sc</abbrev>.N.B.)”, vomer dissected (<named-content xmlns:xlink="http://www.w3.org/1999/xlink" content-type="dwc:institutional_code" xlink:type="simple">RBINS</named-content>) (SB0531 molecular sample within our analysis) • 1 ♂: “Vietnam: Dak Lak Province, Local collector, September 2020” (<abbrev xmlns:xlink="http://www.w3.org/1999/xlink" content-type="institution" xlink:title="Insectarium de Montréal, Montréal, Québec, Canada" id="ABBRID0EHBFK" xlink:type="simple">IMQC</abbrev>) • 5 ♀♀; “Vietnam: Dak Lak Province, Local collector, September 2020” (<abbrev xmlns:xlink="http://www.w3.org/1999/xlink" xlink:title="Private collection of Royce T. Cumming, California, USA" id="ABBRID0EMBFK" xlink:type="simple">Coll RC</abbrev> 20-127, 20-128, 20-129) • 5 ♀♀; “Vietnam: Dak Lak Province, Local collector, September 2020” (<abbrev xmlns:xlink="http://www.w3.org/1999/xlink" xlink:title="Private collection of Stéphane Le Tirant, Québec, Canada" id="ABBRID0EQBFK" xlink:type="simple">Coll SLT</abbrev>) • 3 ♀♀; “Vietnam: Dak Lak Province, Local collector, September 2020” (<abbrev xmlns:xlink="http://www.w3.org/1999/xlink" content-type="institution" xlink:title="Insectarium de Montréal, Montréal, Québec, Canada" id="ABBRID0EUBFK" xlink:type="simple">IMQC</abbrev>) • 1 egg: “Vietnam: Dak Lak Province, Local collector, September 2020” (<abbrev xmlns:xlink="http://www.w3.org/1999/xlink" xlink:title="Private collection of Stéphane Le Tirant, Québec, Canada" id="ABBRID0EZBFK" xlink:type="simple">Coll SLT</abbrev>) • 1 egg: “Vietnam: Dak Lak Province, Local collector, September 2020” (<abbrev xmlns:xlink="http://www.w3.org/1999/xlink" xlink:title="Private collection of Frank H. Hennemann, Germany" id="ABBRID0E4BFK" xlink:type="simple">Coll FH</abbrev>) • 3 egg: “Vietnam: Dak Lak Province, Local collector, September 2020” (<abbrev xmlns:xlink="http://www.w3.org/1999/xlink" content-type="institution" xlink:title="Insectarium de Montréal, Montréal, Québec, Canada" id="ABBRID0EBCFK" xlink:type="simple">IMQC</abbrev>) • 2 egg: “Vietnam: Dak Lak Province, Local collector, September 2020” (<abbrev xmlns:xlink="http://www.w3.org/1999/xlink" xlink:title="Private collection of Royce T. Cumming, California, USA" id="ABBRID0EGCFK" xlink:type="simple">Coll RC</abbrev>).</p></tp:treatment-sec><tp:treatment-sec sec-type="remarks" id="SECID0EKCFK"><title>Remarks.</title><p>This large and morphologically unique species has been located in several provinces of southern Vietnam over the last few years and molecularly we found it to be sister species to <italic><tp:taxon-name><tp:taxon-name-part taxon-name-part-type="genus" reg="Cryptophyllium">Cryptophyllium</tp:taxon-name-part> <tp:taxon-name-part taxon-name-part-type="species" reg="icarus">icarus</tp:taxon-name-part></tp:taxon-name></italic> sp. nov. (Fig. <xref ref-type="fig" rid="F4">4</xref>) a species also only at the present known from southern Vietnam (Fig. <xref ref-type="fig" rid="F2">2</xref>). Interestingly, these molecular sister species are morphologically drastically different, perhaps due to their geographic sympatry. During a <abbrev xmlns:xlink="http://www.w3.org/1999/xlink" xlink:title="Global Taxonomy Initiative (https://www.cbd.int/gti/)" id="ABBRID0EDDFK" xlink:type="simple">GTI</abbrev> joint expeditions two small nymphs were collected in Ta Dung N.P. on the forest edge adjacent to a coffee plantation. Tim Bollens (Belgium) reared one nymph to adulthood, thus revealing the male morphology (Fig. <xref ref-type="fig" rid="F42">42</xref>).</p><fig id="F42" position="float" orientation="portrait"><object-id xmlns:xlink="http://www.w3.org/1999/xlink" content-type="doi" xlink:type="simple">10.3897/zookeys.1018.61033.figure42</object-id><object-id xmlns:xlink="http://www.w3.org/1999/xlink" content-type="arpha" xlink:type="simple">E6B60DD1-76D0-5C92-BC3A-027665659C45</object-id><label>Figure 42.</label><caption><p>Holotype female <italic><tp:taxon-name><tp:taxon-name-part taxon-name-part-type="genus" reg="Cryptophyllium">Cryptophyllium</tp:taxon-name-part> <tp:taxon-name-part taxon-name-part-type="species" reg="limogesi">limogesi</tp:taxon-name-part></tp:taxon-name></italic>, photographs by René Limoges (<abbrev xmlns:xlink="http://www.w3.org/1999/xlink" content-type="institution" xlink:title="Insectarium de Montréal, Montréal, Québec, Canada" id="ABBRID0E5DFK" xlink:type="simple">IMQC</abbrev>) <bold>A</bold> habitus, dorsal <bold>B</bold> habitus, ventral <bold>C</bold> head and antennae dorsal <bold>D</bold> antennae detail dorsal <bold>E</bold> thorax dorsal <bold>F</bold> front leg, dorsal <bold>G</bold> terminalia, dorsal <bold>H</bold> genitalia, ventral.</p></caption><graphic xmlns:xlink="http://www.w3.org/1999/xlink" xlink:href="zookeys-1018-001-g042.jpg" position="float" orientation="portrait" xlink:type="simple" id="oo_510506.jpg"><uri content-type="original_file" xlink:type="simple">https://binary.pensoft.net/fig/510506</uri></graphic></fig></tp:treatment-sec><tp:treatment-sec sec-type="Differentiation" id="SECID0EYEFK"><title>Differentiation.</title><p>Female <italic><tp:taxon-name><tp:taxon-name-part taxon-name-part-type="genus" reg="Cryptophyllium">Cryptophyllium</tp:taxon-name-part> <tp:taxon-name-part taxon-name-part-type="species" reg="limogesi">limogesi</tp:taxon-name-part></tp:taxon-name></italic> sp. nov. are most morphologically similar to <italic><tp:taxon-name><tp:taxon-name-part taxon-name-part-type="genus" reg="Cryptophyllium">Cryptophyllium</tp:taxon-name-part> <tp:taxon-name-part taxon-name-part-type="species" reg="celebicum">celebicum</tp:taxon-name-part></tp:taxon-name></italic> comb. nov. and <italic><tp:taxon-name><tp:taxon-name-part taxon-name-part-type="genus" reg="Cryptophyllium">Cryptophyllium</tp:taxon-name-part> <tp:taxon-name-part taxon-name-part-type="species" reg="tibetense">tibetense</tp:taxon-name-part></tp:taxon-name></italic> comb. nov. based on the wide profemoral exterior lobe with an acute angle and broad boxy abdomen. From <italic><tp:taxon-name><tp:taxon-name-part taxon-name-part-type="genus" reg="Cryptophyllium">Cryptophyllium</tp:taxon-name-part> <tp:taxon-name-part taxon-name-part-type="species" reg="celebicum">celebicum</tp:taxon-name-part></tp:taxon-name></italic> comb. nov., the easiest observed difference is the structure of the thorax, with the mesopleura of <italic><tp:taxon-name><tp:taxon-name-part taxon-name-part-type="genus" reg="Cryptophyllium">Cryptophyllium</tp:taxon-name-part> <tp:taxon-name-part taxon-name-part-type="species" reg="celebicum">celebicum</tp:taxon-name-part></tp:taxon-name></italic> comb. nov. notably narrower on the anterior half vs. the mesopleura of <italic><tp:taxon-name><tp:taxon-name-part taxon-name-part-type="genus" reg="Cryptophyllium">Cryptophyllium</tp:taxon-name-part> <tp:taxon-name-part taxon-name-part-type="species" reg="limogesi">limogesi</tp:taxon-name-part></tp:taxon-name></italic> sp. nov. reaching nearly to the anterior margin of the prescutum with straight margins (Fig. <xref ref-type="fig" rid="F42">42E</xref>). From <italic><tp:taxon-name><tp:taxon-name-part taxon-name-part-type="genus" reg="Cryptophyllium">Cryptophyllium</tp:taxon-name-part> <tp:taxon-name-part taxon-name-part-type="species" reg="tibetense">tibetense</tp:taxon-name-part></tp:taxon-name></italic> comb. nov. the female subgenital plates easily differentiate these species as <italic><tp:taxon-name><tp:taxon-name-part taxon-name-part-type="genus" reg="Cryptophyllium">Cryptophyllium</tp:taxon-name-part> <tp:taxon-name-part taxon-name-part-type="species" reg="tibetense">tibetense</tp:taxon-name-part></tp:taxon-name></italic> comb. nov. has a long subgenital plate with a point which exceeds the apex of the terminal abdominal segment (Fig. <xref ref-type="fig" rid="F63">63B</xref>) vs. <italic><tp:taxon-name><tp:taxon-name-part taxon-name-part-type="genus" reg="Cryptophyllium">Cryptophyllium</tp:taxon-name-part> <tp:taxon-name-part taxon-name-part-type="species" reg="limogesi">limogesi</tp:taxon-name-part></tp:taxon-name></italic> sp. nov. where the subgenital plate is short, reaching no more than ½ through the terminal abdominal segment (Fig. <xref ref-type="fig" rid="F42">42H</xref>).</p><p>Male <italic><tp:taxon-name><tp:taxon-name-part taxon-name-part-type="genus" reg="Cryptophyllium">Cryptophyllium</tp:taxon-name-part> <tp:taxon-name-part taxon-name-part-type="species" reg="limogesi">limogesi</tp:taxon-name-part></tp:taxon-name></italic> sp. nov. are similar morphologically to <italic><tp:taxon-name><tp:taxon-name-part taxon-name-part-type="genus" reg="Cryptophyllium">Cryptophyllium</tp:taxon-name-part> <tp:taxon-name-part taxon-name-part-type="species" reg="oyae">oyae</tp:taxon-name-part></tp:taxon-name></italic> comb. nov. due to the broad spade-shaped abdomen and the profemoral lobe shapes. These species can be differentiated by the length of their tegmina (only reaching onto abdominal segment III in <italic><tp:taxon-name><tp:taxon-name-part taxon-name-part-type="genus" reg="Cryptophyllium">Cryptophyllium</tp:taxon-name-part> <tp:taxon-name-part taxon-name-part-type="species" reg="limogesi">limogesi</tp:taxon-name-part></tp:taxon-name></italic> sp. nov. but reaching halfway onto segment IV in <italic><tp:taxon-name><tp:taxon-name-part taxon-name-part-type="genus" reg="Cryptophyllium">Cryptophyllium</tp:taxon-name-part> <tp:taxon-name-part taxon-name-part-type="species" reg="oyae">oyae</tp:taxon-name-part></tp:taxon-name></italic> comb. nov.); and they can be differentiated by the shape of the mesopleura as they are broad and nearly straight margined in <italic><tp:taxon-name><tp:taxon-name-part taxon-name-part-type="genus" reg="Cryptophyllium">Cryptophyllium</tp:taxon-name-part> <tp:taxon-name-part taxon-name-part-type="species" reg="oyae">oyae</tp:taxon-name-part></tp:taxon-name></italic> comb. nov. but slightly narrower on the anterior in <italic><tp:taxon-name><tp:taxon-name-part taxon-name-part-type="genus" reg="Cryptophyllium">Cryptophyllium</tp:taxon-name-part> <tp:taxon-name-part taxon-name-part-type="species" reg="limogesi">limogesi</tp:taxon-name-part></tp:taxon-name></italic> sp. nov. males (Fig. <xref ref-type="fig" rid="F44">44C</xref>).</p></tp:treatment-sec><tp:treatment-sec sec-type="distribution" id="SECID0EVKFK"><title>Distribution.</title><p>Southern Vietnam: presently known from three provinces: the type locality of Lam Dong Province, Bao Lam, Dambri; the male paratype record from Dak Nong Province, Ta Dung N.P.; an observational record from Dak Lak Province, Chu Yang Sin N.P.; and paratype records&gt; from Dak Lak Province.</p></tp:treatment-sec><tp:treatment-sec sec-type="description" id="SECID0E1KFK"><title>Description.</title><p><bold>Female. <italic>Coloration</italic>.</bold> Coloration description is based on photos of the holotype female shortly after being preserved. Nearly the entire body was of a uniform lime-green without differing colored markings (all legs and even wing venation a similar color to the rest of the body). Only the compound eyes were slightly yellow and not the same shade of green as the rest of the body.</p><p><bold><italic>Morphology</italic>.</bold><italic>Head</italic>. Head capsule longer than wide, vertex with a moderately granular surface, and the posteromedial tubercle which is three or four times larger than the most prominent granules on the capsule. Frontal convexity broad and stout, notably shorter than the length of the first antennomere, and with several long, thin, clear setae across the surface. Compound eyes are not large, only slightly protruding from the head capsule and with a width of ca. ¼ the head capsule length (Fig. <xref ref-type="fig" rid="F42">42C</xref>). Ocelli absent. Antennal fields wider than the first antennomere but not protruding back farther than the frontal suture. <italic>Antennae</italic>. Antennae consist of nine segments, with the terminal segment approximately the same length as the previously three segments combined (Fig. <xref ref-type="fig" rid="F42">42D</xref>). The eighth antennal segment has a distinct furrow around the middle which makes the segment appear to be two separate segments (giving the antennae a ten segmented appearance), but this furrow appears to only be superficial (Fig. <xref ref-type="fig" rid="F42">42D</xref>). Antennomeres I-III sparsely marked with thin transparent setae, similar to those found on the frontal convexity, but slightly shorter in length. Antennomere IV is short, disk-like, and wider than the following segments, and interestingly has a base which is narrow and somewhat longer than other congeneric antennal segments IV, giving it a raised appearance (Fig. <xref ref-type="fig" rid="F42">42D</xref>). The terminal antennomere and the distal half of segment VIII (distal to the midline furrow) are covered in dense, stout, setae. <italic>Thorax</italic>. Pronotum with anterior margin slightly concave and lateral margins that are relatively straight, converging to a narrow, straight posterior margin that is ca. ½ the width of the anterior rim (Fig. <xref ref-type="fig" rid="F42">42E</xref>). The pronotum surface is smooth, with only a prominent pit in the center, and slight furrows anterior and lateral to the pit, no prominent wrinkles or granulation. The pronotum has a prominent anterior rim and moderate lateral rims, the posterior is lacking a rim. Prosternum with notable nodes throughout the surface, relatively evenly spaced. Mesosternum with prominent nodes on the anterior margin, followed by moderate nodes on the anterior ⅓ of the surface, with the remainder with dispersed, weak granulation which continues onto the metasternum. Prescutum notably longer than wide, with lateral margins running parallel to the posterior margin giving it a distinctly rectangular appearance. Lateral rims with five or six medium sized tubercles situated on the anterior ⅔, with only small granulation on the remainder. Prescutum anterior rim prominent but not strongly protruding, with the surface granular and lacking a prominent sagittal tubercle. Prescutum surface with granulation throughout with those along the sagittal plane slightly larger (Fig. <xref ref-type="fig" rid="F42">42E</xref>). Mesopleura start ca. ⅓ down the prescutum and evenly diverge with straight lateral margins. Lateral margin with six or seven major and distinctly pointed tubercles and six or seven smaller tubercles intermixed amongst them. This mix of tubercles is only prominent along the anterior ⅔ of the length with the remaining ⅓ lacking notable tubercles and instead marked with consistent granulation (Fig. <xref ref-type="fig" rid="F42">42E</xref>). Face of the mesopleura with slight wrinkles throughout most of the surface and a few irregular nodes along the lateral margin, as well as two faint divots, one on the anterior margin and one closer to the center. <italic>Wings</italic>. Tegmina reaching slightly past the anterior margin of abdominal segment VII. Tegmina venation is rather typical for the <italic><tp:taxon-name><tp:taxon-name-part taxon-name-part-type="genus" reg="Cryptophyllium">Cryptophyllium</tp:taxon-name-part></tp:taxon-name></italic> gen. nov. The subcosta (<abbrev xmlns:xlink="http://www.w3.org/1999/xlink" xlink:title="subcosta" id="ABBRID0EXMFK" xlink:type="simple">Sc</abbrev>) is the first vein in the forewing and runs parallel with the wing for the first half of its length, and then bends towards the wing margin for the second half. The radius (R) spans the central portion of the tegmina with two subparallel branched veins. The first radius (<abbrev xmlns:xlink="http://www.w3.org/1999/xlink" xlink:title="radius 1" id="ABBRID0E2MFK" xlink:type="simple">R1</abbrev>) branches ca. ½ through the radius length and terminates ca. ⅓ of the way through the wing length. The radial sector (<abbrev xmlns:xlink="http://www.w3.org/1999/xlink" xlink:title="radial sector" id="ABBRID0E6MFK" xlink:type="simple">Rs</abbrev>) branches from the end of the radius and runs angled to the wing margin where it terminates near the wing midline length. There is a weak continuation of the radius following the prominent radial sector branching which continues on as a short and thin radius to media crossvein (R–M). The media (M) is simply bifurcate with both the media anterior (<abbrev xmlns:xlink="http://www.w3.org/1999/xlink" xlink:title="media anterior" id="ABBRID0EDNFK" xlink:type="simple">MA</abbrev>) and media posterior (<abbrev xmlns:xlink="http://www.w3.org/1999/xlink" xlink:title="media posterior" id="ABBRID0EHNFK" xlink:type="simple">MP</abbrev>) terminating close to the posterior ¼ of the wing. The cubitus (<abbrev xmlns:xlink="http://www.w3.org/1999/xlink" xlink:title="cubitus" id="ABBRID0ELNFK" xlink:type="simple">Cu</abbrev>) runs throughout the entire wing length simply, and then near the posterior ⅕ of the wing becomes bifurcate into the cubitus anterior (<abbrev xmlns:xlink="http://www.w3.org/1999/xlink" xlink:title="anterior cubitus" id="ABBRID0EPNFK" xlink:type="simple">CuA</abbrev>) and cubitus posterior (<abbrev xmlns:xlink="http://www.w3.org/1999/xlink" xlink:title="cubitus posterior" id="ABBRID0ETNFK" xlink:type="simple">CuP</abbrev>) which both terminate at or very near the wing posterior apex. The first anal vein (<abbrev xmlns:xlink="http://www.w3.org/1999/xlink" xlink:title="first anal" id="ABBRID0EXNFK" xlink:type="simple">1A</abbrev>) is simple and fuses with the cubitus early on, at around the midline between the first radial branching and the radial sector branching. Alae short, only 21.8 mm long. <italic>Abdomen</italic>. Abdominal segments II through the anterior half of IV diverging, posterior half of IV through the anterior ⅓ of VII parallel. Abdominal segment VII with a distinct looping lobe which meets abdominal segment VIII which is notably narrower. Segments VIII–X uniformly converge to a broad rounded apex. <italic>Genitalia</italic>. Projecting portion of the subgenital plate stout, beginning at the anterior margin of abdominal segment IX and projecting with nearly straight sides to just under the anterior margin of the terminal abdominal segment (Fig. <xref ref-type="fig" rid="F42">42H</xref>). Gonapophyses VIII are long and broad with a dagger-like shape (parallel-sided at first and then after ca. ½ of the length uniformly converging to the point) with the points just projecting from under the terminal abdominal segment (Fig. <xref ref-type="fig" rid="F42">42H</xref>). Gonapophyses IX are smaller and not visible from under the large gonapophyses VIII. Cerci strongly pointed and relatively flat (not strongly cupped) with weakly crenate margins, and the dorsal surface heavily granular and marked by thin transparent setae throughout (Fig. <xref ref-type="fig" rid="F42">42G, H</xref>). <italic>Legs</italic>. Profemoral exterior lobes broad, at its broadest ca. 2× wider than the interior lobe, and distinctly serrate throughout the entire length (with 13–17 small, pointed teeth). The proximal edge is slightly concave and the distal edge is smoothly convex, therefore giving the lobe a distinct recurved appearance and an acute exterior angle (Fig. <xref ref-type="fig" rid="F42">42F</xref>). Interior profemoral lobe ca. 2½× the width of the profemoral shaft at its widest and with doubly serrate, large, triangular teeth. The largest teeth are grouped into a two-one-two pattern with large looping gaps between these groupings, with these large gaps also finely serrate, not smooth (Fig. <xref ref-type="fig" rid="F42">42F</xref>). Interior mesofemoral lobe arcs evenly weighted from end to end, and at its widest is approximately the same width as the mesofemoral shaft itself. The interior mesofemoral lobe is finely serrate for ca. ¾ of its distal length with seven or eight teeth. Mesofemoral exterior lobe is also approximately at its widest as wide as the mesofemoral shaft, but the exterior lobe is distinctly bent in the center with straight margins, not smoothly arcing from end to end. On the distal half of the lobe only there are six or seven small serrate teeth. Metafemoral interior lobe arcs end to end and has five or six dull teeth pointing distally. Metafemoral exterior lobe is thin and smooth, hugging the metafemoral shaft and lacks dentation. Protibiae with a thin but notable exterior lobe on the distal ⅕ only. Protibial interior lobe spans the entire length as a broad scalene triangle with the broad end on the distal half of the protibiae. Mesotibiae simple, completely lacking lobes. Metatibiae lacking interior lobes, exterior is marked by a very slender lobe which only occupies the distal ¼ of the shaft.</p><p><bold><italic>Measurements of holotype</italic> female [mm].</bold> Length of body (including cerci and head, excluding antennae) 99.0, length/width of head 8.9/6.8, antennae 5.1, pronotum 5.9, mesonotum 6.5, length of tegmina 55.7, length of alae 21.8, greatest width of abdomen 41.5, profemora 22.8, mesofemora 16.0, metafemora 19.1, protibiae 11.2, mesotibiae 11.8, metatibiae 15.0.</p><p><bold>Male. <italic>Coloration</italic>.</bold> Coloration description based on the captive reared paratype male when it was alive (Fig. <xref ref-type="fig" rid="F43">43</xref>). Overall coloration mint-green throughout with highlights of tan coloration on the distal half of the protibiae, along all femoral lobe margins, the frontal convexity, the margins of the thorax, the base of the antennae and the distal tips of each longer antennomere, and intermittently along the tegmina and alae sclerotized veins. Abdominal segment V has a slightly darker patch and a transparent eye spot on each side of the midline. Compound eyes are pale yellow with slight orange marbling throughout.</p><fig id="F43" position="float" orientation="portrait"><object-id xmlns:xlink="http://www.w3.org/1999/xlink" content-type="doi" xlink:type="simple">10.3897/zookeys.1018.61033.figure43</object-id><object-id xmlns:xlink="http://www.w3.org/1999/xlink" content-type="arpha" xlink:type="simple">78B9FD68-C15D-549C-A79C-5E7761CC68BC</object-id><label>Figure 43.</label><caption><p>Paratype male <italic><tp:taxon-name><tp:taxon-name-part taxon-name-part-type="genus" reg="Cryptophyllium">Cryptophyllium</tp:taxon-name-part> <tp:taxon-name-part taxon-name-part-type="species" reg="limogesi">limogesi</tp:taxon-name-part></tp:taxon-name></italic> gen. et sp. nov. from Ta Dung N.P. reared to adulthood and photographed by Tim Bollens (Belgium) <bold>A</bold> habitus, dorsal <bold>B</bold> detail of the front legs and head <bold>C</bold> genitalia details, ventral.</p></caption><graphic xmlns:xlink="http://www.w3.org/1999/xlink" xlink:href="zookeys-1018-001-g043.jpg" position="float" orientation="portrait" xlink:type="simple" id="oo_510507.jpg"><uri content-type="original_file" xlink:type="simple">https://binary.pensoft.net/fig/510507</uri></graphic></fig><p><bold><italic>Morphology</italic>.</bold><italic>Head.</italic> Head capsule approximately as long as wide, with a vertex that is only slightly granular with no discernable pattern (Fig. <xref ref-type="fig" rid="F44">44C</xref>). The posteromedial tubercle is not broad and is only weakly raised from the head capsule. Compound eyes are large and bulbous, taking up ca. ⅖ of the head capsule lateral margins (Fig. <xref ref-type="fig" rid="F44">44C</xref>). There are three well-developed ocelli between and slightly posterior to the compound eyes (Fig. <xref ref-type="fig" rid="F44">44C</xref>). Antennal fields are about as wide as the scapus. <italic>Antennae.</italic> Antennae (including the scapus and pedicellus) consist of 29 segments. The scapus and pedicellus are nearly completely bare, lacking long setae. The following segments except the terminal three are covered in dense setae that are as long as or longer than the antennae segment is wide, and the terminal three segments are covered in dense short setae. <italic>Thorax.</italic> Pronotum with anterior margin slightly concave and lateral margins that are straight and converging to a slightly curved posterior margin that is ca. ½ the width of the anterior rim (Fig. <xref ref-type="fig" rid="F44">44C</xref>). Anterior and lateral margins have moderate rims and the posterior margin lacks a rim (Fig. <xref ref-type="fig" rid="F44">44C</xref>). Face of the pronotum is marked by a distinct pit in the center with a furrow anterior to the pit along the sagittal plane, weakly formed furrows lateral to the central pit, and a smooth surface with only slight granulation in no detectable pattern (Fig. <xref ref-type="fig" rid="F44">44C</xref>). The prosternum is slightly granulose throughout and the anterior ⅓ of the mesosternum surface is marked with more prominent nodes, with the remainder of the surface with fewer and smaller nodes (Fig. <xref ref-type="fig" rid="F44">44B</xref>). Prescutum longer than wide, with lateral margins slightly converging to the posterior (Fig. <xref ref-type="fig" rid="F44">44C</xref>). Lateral rims with eight or nine small tubercles (Fig. <xref ref-type="fig" rid="F44">44C</xref>). Prescutum surface slightly raised along the sagittal plane with six or seven nodes of varying size, with the remainder of the surface with only slight granulation throughout. Prescutum anterior margin weakly formed and with a granular surface, lacking a prominent central tubercle. Mesopleura narrow on the anterior quarter of the length but then gently diverging with nearly straight margins to the posterior (Fig. <xref ref-type="fig" rid="F44">44C</xref>). Mesopleura lateral margin with three large conical tubercles, three or five small tubercles, and four or five nodes throughout the length (Fig. <xref ref-type="fig" rid="F44">44C</xref>). Face of the mesopleura slightly wrinkled, with slight granulation throughout, and with two faint divots, one on the anterior margin and one near the midline. <italic>Wings.</italic> Tegmina moderate length, extending halfway through abdominal segment III. Tegmina wing venation: the subcosta (<abbrev xmlns:xlink="http://www.w3.org/1999/xlink" xlink:title="subcosta" id="ABBRID0EASFK" xlink:type="simple">Sc</abbrev>) is the first vein, is simple, and terminates the earliest slightly &lt; ½ through the overall tegmina length. The radius (R) spans the entire length of the tegmina with the first radius (<abbrev xmlns:xlink="http://www.w3.org/1999/xlink" xlink:title="radius 1" id="ABBRID0EESFK" xlink:type="simple">R1</abbrev>) branching ca. ⅓ of the way through the wing length and terminating near the midline, followed by the branching and termination of the second radius (<abbrev xmlns:xlink="http://www.w3.org/1999/xlink" xlink:title="radius 2" id="ABBRID0EISFK" xlink:type="simple">R2</abbrev>) slightly distal to the midline, and then the radial sector runs to the wing apex. The media (M) also spans the entire length of the tegmina with the first media posterior (<abbrev xmlns:xlink="http://www.w3.org/1999/xlink" xlink:title="first media posterior" id="ABBRID0EMSFK" xlink:type="simple">MP1</abbrev>) branching off ca. ⅓ of the way through the wing length, then the second media posterior (<abbrev xmlns:xlink="http://www.w3.org/1999/xlink" xlink:title="second media posterior" id="ABBRID0EQSFK" xlink:type="simple">MP2</abbrev>) branching near the midline, and the media anterior (<abbrev xmlns:xlink="http://www.w3.org/1999/xlink" xlink:title="media anterior" id="ABBRID0EUSFK" xlink:type="simple">MA</abbrev>) runs to the wing apex. The cubitus (<abbrev xmlns:xlink="http://www.w3.org/1999/xlink" xlink:title="cubitus" id="ABBRID0EYSFK" xlink:type="simple">Cu</abbrev>) runs along the edge of the wing as the two media posterior veins fuse with it and as the cubitus reaches the apex it fades. The first anal (<abbrev xmlns:xlink="http://www.w3.org/1999/xlink" xlink:title="first anal" id="ABBRID0E3SFK" xlink:type="simple">1A</abbrev>) vein terminates upon reaching the cubitus ca. ⅓ of the way through the wing length. Alae well-developed in an oval fan configuration, long, reaching the middle of abdominal segment VIII. <italic>Abdomen.</italic> Abdominal segment II gently diverging, III through the anterior half of segment IV diverging to the widest portion of the abdomen. The posterior of IV–V parallel-sided giving the abdomen a broad spade-shaped appearance. Segments VI–X uniformly converging with slightly undulating margins (Fig. <xref ref-type="fig" rid="F44">44B</xref>). <italic>Genitalia.</italic> Poculum broad, and ends in a broadly rounded apex that slightly passes the anterior margin of segment X (Fig. <xref ref-type="fig" rid="F44">44G</xref>). Cerci long and slender, with &gt; ½ their length extending from underneath the terminal abdominal segment (Fig. <xref ref-type="fig" rid="F44">44F</xref>), relatively flat, covered in a heavily granulose surface and with equally granular margins, and surface with numerous short setae (Fig. <xref ref-type="fig" rid="F44">44G</xref>). Vomer stout with slightly rounded sides converging to an apex with two side by side thick apical hooks which are the same size and hook upwards into the paraproct (Fig. <xref ref-type="fig" rid="F43">43C</xref>). <italic>Legs.</italic> Profemoral exterior lobe broader than the interior lobe, arcing end to end with a distinct rounded bend in the center, with the proximal half margin with a distinctly granular surface, and the distal half with six small serrate teeth (Fig. <xref ref-type="fig" rid="F44">44E</xref>). Profemoral interior lobe roundly triangular, at least 3× wider than the profemoral shaft, and marked with five large, serrate teeth arranged in a two-one-two pattern with looping gaps between them (Fig. <xref ref-type="fig" rid="F44">44E</xref>). Mesofemoral exterior lobe arcs end to end, is slightly wider than the mesofemoral shaft, but with the widest portion on the distal ⅓ which is marked with granulation or with one or two weakly formed teeth. Mesofemoral interior lobe is slightly thinner than the exterior lobe and is slightly broader on the distal end which is marked with six serrate teeth. Metafemoral exterior lobe lacks dentation, and has a straight margin hugging the metafemoral shaft. Metafemoral interior lobe smoothly arcs end to end, with the distal half wider than the proximal half, and the distal half is marked with seven or eight serrate teeth on the distal half. Protibiae with a small but notable exterior lobe on the anterior ⅕ which is no wider than the width of the protibial shaft (Fig. <xref ref-type="fig" rid="F44">44E</xref>). Protibial interior lobe reaching end to end in a smoothly rounded triangle with the widest portion on the distal third ca. 3× as wide as the protibial shaft (Fig. <xref ref-type="fig" rid="F44">44E</xref>). Meso- and metatibiae simple, lacking lobes.</p><fig id="F44" position="float" orientation="portrait"><object-id xmlns:xlink="http://www.w3.org/1999/xlink" content-type="doi" xlink:type="simple">10.3897/zookeys.1018.61033.figure44</object-id><object-id xmlns:xlink="http://www.w3.org/1999/xlink" content-type="arpha" xlink:type="simple">7B444C11-50CA-5438-A4FD-4763F83CE64A</object-id><label>Figure 44.</label><caption><p>Paratype male <italic><tp:taxon-name><tp:taxon-name-part taxon-name-part-type="genus" reg="Cryptophyllium">Cryptophyllium</tp:taxon-name-part> <tp:taxon-name-part taxon-name-part-type="species" reg="limogesi">limogesi</tp:taxon-name-part></tp:taxon-name></italic> gen. et sp. nov. same individual as in Figure <xref ref-type="fig" rid="F43">43</xref> photographs by Jérôme Constant (<named-content xmlns:xlink="http://www.w3.org/1999/xlink" content-type="dwc:institutional_code" xlink:type="simple">RBINS</named-content>) <bold>A</bold> habitus, dorsal <bold>B</bold> habitus, ventral <bold>C</bold> details of the base of antennae, head, and thorax, dorsal <bold>D</bold> details of the base of antennae, head, and thorax, lateral <bold>E</bold> front leg details, dorsal <bold>F</bold> genitalia details, dorsal <bold>G</bold> genitalia details, ventral.</p></caption><graphic xmlns:xlink="http://www.w3.org/1999/xlink" xlink:href="zookeys-1018-001-g044.jpg" position="float" orientation="portrait" xlink:type="simple" id="oo_510508.jpg"><uri content-type="original_file" xlink:type="simple">https://binary.pensoft.net/fig/510508</uri></graphic></fig><p><bold><italic>Measurements of reared paratype male</italic> [mm].</bold> Length of body (including cerci and head, excluding antennae) 79.7, length/width of head 4.9/3.9, antennae 41.8, pronotum 3.7, mesonotum 5.7, length of tegmina 24.4, length of alae 57.5, greatest width of abdomen 26.5, profemora 16.4, mesofemora 11.4, metafemora 13.7, protibiae 9.1, mesotibiae 7.7, metatibiae 10.9.</p><p><bold>Eggs.</bold> (Fig. <xref ref-type="fig" rid="F45">45</xref>). When viewed from the anterior the egg capsule cross section is rounded pentagonal, therefore the lateral surfaces are raised into dorsolateral and ventrolateral surfaces. All surfaces and margins slightly undulate giving the egg an overall lumpy appearance. The ventrolateral surface is marked by four large, evenly spaced pits from the anterior to the posterior in a singular line. The dorsolateral surface has five large pits, arranged with one on the anterior, one on the posterior, and three in the middle spaced out in a two-one pattern. Both lateral surfaces are primarily bare but do have sparse and small moss-like pinnae between the pits. The dorsal surface is marked with seven medium sized pits total (one on the anterior end along the sagittal plane at the apex of the micropylar plate, followed by three on each slide of the plate with broad spacing between them ending with the posterior most near the base of the capsule). The dorsal surface is also marked throughout with short moss-like pinnae around the micropylar plate, with the area immediately around each pit bare. The micropylar plate is long, ca. 5/7 of the overall dorsal surface length with the micropylar cup situated on the posterior ⅓ of the length. The micropylar plate is thin with the widest portion the area around the micropylar cup. The operculum is slightly ovular with a surface that is roundly raised and a height slightly &lt; ½ the operculum width. The operculum is marked intermittently with moss-like pinnae similar in shape but slightly smaller than those found on the rest of the capsule, as well as marked with two medium sized pits (one on each side of the sagittal plane). The overall egg color is dark brown, with the moss-like pinnae light brown in color so they stand out clearly on the surface.</p><fig id="F45" position="float" orientation="portrait"><object-id xmlns:xlink="http://www.w3.org/1999/xlink" content-type="doi" xlink:type="simple">10.3897/zookeys.1018.61033.figure45</object-id><object-id xmlns:xlink="http://www.w3.org/1999/xlink" content-type="arpha" xlink:type="simple">642B0D8F-B675-51BD-B17E-CA970A70CCDD</object-id><label>Figure 45.</label><caption><p>Paratype <italic><tp:taxon-name><tp:taxon-name-part taxon-name-part-type="genus" reg="Cryptophyllium">Cryptophyllium</tp:taxon-name-part> <tp:taxon-name-part taxon-name-part-type="species" reg="limogesi">limogesi</tp:taxon-name-part></tp:taxon-name></italic> gen. et sp. nov. egg, laid by paratype females from Dak Lak Province, Vietnam. Photographs by René Limoges (<abbrev xmlns:xlink="http://www.w3.org/1999/xlink" content-type="institution" xlink:title="Insectarium de Montréal, Montréal, Québec, Canada" id="ABBRID0E2WFK" xlink:type="simple">IMQC</abbrev>) <bold>A</bold> lateral <bold>B</bold> dorsal <bold>C</bold> ventral <bold>D</bold> opercular (anterior) view.</p></caption><graphic xmlns:xlink="http://www.w3.org/1999/xlink" xlink:href="zookeys-1018-001-g045.jpg" position="float" orientation="portrait" xlink:type="simple" id="oo_510509.jpg"><uri content-type="original_file" xlink:type="simple">https://binary.pensoft.net/fig/510509</uri></graphic></fig><p><bold>Measurements including the extended pinnae [mm].</bold> Length (including operculum): 5.2; maximum width of capsule when viewed from lateral aspect 3.8; length of micropylar plate 3.0.</p></tp:treatment-sec><tp:treatment-sec sec-type="etymology" id="SECID0ERXFK"><title>Etymology.</title><p>Patronym. Named after René Limoges (Canada) from the Montreal Insectarium to thank him for his many years of assisting Team Phyllies with countless publication worthy photographs.</p></tp:treatment-sec><tp:treatment-sec><!--Section generated to contain objects referenced in tp:taxon-treatment.--><fig id="F5" position="float" orientation="portrait"><object-id xmlns:xlink="http://www.w3.org/1999/xlink" content-type="doi" xlink:type="simple">10.3897/zookeys.1018.61033.figure5</object-id><object-id xmlns:xlink="http://www.w3.org/1999/xlink" content-type="arpha" xlink:type="simple">73D9A33A-C415-5441-95A8-608939CC747C</object-id><label>Figure 5.</label><caption><p>Details of the <italic><tp:taxon-name><tp:taxon-name-part taxon-name-part-type="genus" reg="Cryptophyllium">Cryptophyllium</tp:taxon-name-part></tp:taxon-name></italic> gen. nov. male vomer. All from the <named-content xmlns:xlink="http://www.w3.org/1999/xlink" content-type="dwc:institutional_code" xlink:type="simple">RBINS</named-content> collection, prepared and photographed by Jérôme Constant (<named-content xmlns:xlink="http://www.w3.org/1999/xlink" content-type="dwc:institutional_code" xlink:type="simple">RBINS</named-content>). Views <bold>1</bold> ventral <bold>2</bold> right lateral of the ventrally oriented vomer <bold>3</bold> left lateral of the ventrally oriented vomer <bold>A</bold><italic><tp:taxon-name><tp:taxon-name-part taxon-name-part-type="genus" reg="Cryptophyllium">Cryptophyllium</tp:taxon-name-part> <tp:taxon-name-part taxon-name-part-type="species" reg="westwoodii">westwoodii</tp:taxon-name-part></tp:taxon-name></italic> comb. nov., Thailand, Na Haeo <bold>B</bold><italic><tp:taxon-name><tp:taxon-name-part taxon-name-part-type="genus" reg="Cryptophyllium">Cryptophyllium</tp:taxon-name-part> <tp:taxon-name-part taxon-name-part-type="species" reg="khmer">khmer</tp:taxon-name-part></tp:taxon-name></italic> gen. et sp. nov. Cambodia, Kbal Spean <bold>C</bold><italic><tp:taxon-name><tp:taxon-name-part taxon-name-part-type="genus" reg="Cryptophyllium">Cryptophyllium</tp:taxon-name-part> <tp:taxon-name-part taxon-name-part-type="species" reg="phami">phami</tp:taxon-name-part></tp:taxon-name></italic> gen. et sp. nov., Vietnam, Cat Tien <bold>D</bold><italic><tp:taxon-name><tp:taxon-name-part taxon-name-part-type="genus" reg="Cryptophyllium">Cryptophyllium</tp:taxon-name-part> <tp:taxon-name-part taxon-name-part-type="species" reg="khmer">khmer</tp:taxon-name-part></tp:taxon-name></italic> gen. et sp. nov., Cambodia, Tatai <bold>E</bold><italic><tp:taxon-name><tp:taxon-name-part taxon-name-part-type="genus" reg="Cryptophyllium">Cryptophyllium</tp:taxon-name-part> <tp:taxon-name-part taxon-name-part-type="species" reg="bollensi">bollensi</tp:taxon-name-part></tp:taxon-name></italic> gen. et sp. nov., Vietnam, Phuoc Binh <bold>F</bold><italic><tp:taxon-name><tp:taxon-name-part taxon-name-part-type="genus" reg="Cryptophyllium">Cryptophyllium</tp:taxon-name-part> <tp:taxon-name-part taxon-name-part-type="species" reg="oyae">oyae</tp:taxon-name-part></tp:taxon-name></italic> comb. nov., Laos, Mt. Phu Phan <bold>G</bold><italic><tp:taxon-name><tp:taxon-name-part taxon-name-part-type="genus" reg="Cryptophyllium">Cryptophyllium</tp:taxon-name-part> <tp:taxon-name-part taxon-name-part-type="species" reg="bankoi">bankoi</tp:taxon-name-part></tp:taxon-name></italic> gen. et sp. nov., Vietnam, Ba Na-Nui Chua <bold>H</bold><italic><tp:taxon-name><tp:taxon-name-part taxon-name-part-type="genus" reg="Cryptophyllium">Cryptophyllium</tp:taxon-name-part> <tp:taxon-name-part taxon-name-part-type="species" reg="icarus">icarus</tp:taxon-name-part></tp:taxon-name></italic> gen. et sp. nov., Vietnam, Bidoup-Nui Ba <bold>I</bold><italic><tp:taxon-name><tp:taxon-name-part taxon-name-part-type="genus" reg="Cryptophyllium">Cryptophyllium</tp:taxon-name-part> <tp:taxon-name-part taxon-name-part-type="species" reg="rarum">rarum</tp:taxon-name-part></tp:taxon-name></italic> comb. nov., Vietnam, Cuc Phuong <bold>J</bold><italic><tp:taxon-name><tp:taxon-name-part taxon-name-part-type="genus" reg="Cryptophyllium">Cryptophyllium</tp:taxon-name-part> <tp:taxon-name-part taxon-name-part-type="species" reg="limogesi">limogesi</tp:taxon-name-part></tp:taxon-name></italic> gen. et sp. nov., Vietnam, Ta Dung. Scale bars, 1.0 mm.</p></caption><graphic xmlns:xlink="http://www.w3.org/1999/xlink" xlink:href="zookeys-1018-001-g005.jpg" position="float" orientation="portrait" xlink:type="simple" id="oo_510469.jpg"><uri content-type="original_file" xlink:type="simple">https://binary.pensoft.net/fig/510469</uri></graphic></fig><fig id="F8" position="float" orientation="portrait"><object-id xmlns:xlink="http://www.w3.org/1999/xlink" content-type="doi" xlink:type="simple">10.3897/zookeys.1018.61033.figure8</object-id><object-id xmlns:xlink="http://www.w3.org/1999/xlink" content-type="arpha" xlink:type="simple">639BB38D-ECD7-5F85-9173-A655E946500C</object-id><label>Figure 8.</label><caption><p>Known eggs for the <italic><tp:taxon-name><tp:taxon-name-part taxon-name-part-type="genus" reg="Cryptophyllium">Cryptophyllium</tp:taxon-name-part></tp:taxon-name></italic> gen. nov. set in couplets of lateral and then dorsal views. All images except for K and L were taken by Bruno Kneubühler (Switzerland), K and L images taken by the first author, Q and R images taken by René Limoges (<abbrev xmlns:xlink="http://www.w3.org/1999/xlink" content-type="institution" xlink:title="Insectarium de Montréal, Montréal, Québec, Canada" id="ABBRID0EV2BG" xlink:type="simple">IMQC</abbrev>) <bold>A, B</bold><italic><tp:taxon-name><tp:taxon-name-part taxon-name-part-type="genus" reg="Cryptophyllium">Cryptophyllium</tp:taxon-name-part> <tp:taxon-name-part taxon-name-part-type="species" reg="westwoodii">westwoodii</tp:taxon-name-part></tp:taxon-name></italic> comb. nov. <bold>C, D</bold><italic><tp:taxon-name><tp:taxon-name-part taxon-name-part-type="genus" reg="Cryptophyllium">Cryptophyllium</tp:taxon-name-part> <tp:taxon-name-part taxon-name-part-type="species" reg="tibetense">tibetense</tp:taxon-name-part></tp:taxon-name></italic> comb. nov. <bold>E, F</bold><italic><tp:taxon-name><tp:taxon-name-part taxon-name-part-type="genus" reg="Cryptophyllium">Cryptophyllium</tp:taxon-name-part> <tp:taxon-name-part taxon-name-part-type="species" reg="bollensi">bollensi</tp:taxon-name-part></tp:taxon-name></italic> gen. et sp. nov. <bold>G, H</bold><italic><tp:taxon-name><tp:taxon-name-part taxon-name-part-type="genus" reg="Cryptophyllium">Cryptophyllium</tp:taxon-name-part> <tp:taxon-name-part taxon-name-part-type="species" reg="oyae">oyae</tp:taxon-name-part></tp:taxon-name></italic> comb. nov. <bold>I, J</bold><italic><tp:taxon-name><tp:taxon-name-part taxon-name-part-type="genus" reg="Cryptophyllium">Cryptophyllium</tp:taxon-name-part> <tp:taxon-name-part taxon-name-part-type="species" reg="icarus">icarus</tp:taxon-name-part></tp:taxon-name></italic> gen. et sp. nov. <bold>K, L</bold><italic><tp:taxon-name><tp:taxon-name-part taxon-name-part-type="genus" reg="Cryptophyllium">Cryptophyllium</tp:taxon-name-part> <tp:taxon-name-part taxon-name-part-type="species" reg="liyananae">liyananae</tp:taxon-name-part></tp:taxon-name></italic> gen. et sp. nov. <bold>M, N</bold><italic><tp:taxon-name><tp:taxon-name-part taxon-name-part-type="genus" reg="Cryptophyllium">Cryptophyllium</tp:taxon-name-part> <tp:taxon-name-part taxon-name-part-type="species" reg="chrisangi">chrisangi</tp:taxon-name-part></tp:taxon-name></italic> comb. nov. <bold>O, P</bold><italic><tp:taxon-name><tp:taxon-name-part taxon-name-part-type="genus" reg="Cryptophyllium">Cryptophyllium</tp:taxon-name-part> <tp:taxon-name-part taxon-name-part-type="species" reg="celebicum">celebicum</tp:taxon-name-part></tp:taxon-name></italic> comb. nov. <bold>Q, R</bold><italic><tp:taxon-name><tp:taxon-name-part taxon-name-part-type="genus" reg="Cryptophyllium">Cryptophyllium</tp:taxon-name-part> <tp:taxon-name-part taxon-name-part-type="species" reg="limogesi">limogesi</tp:taxon-name-part></tp:taxon-name></italic> gen. et sp. nov. Scale bars 2.0 mm long.</p></caption><graphic xmlns:xlink="http://www.w3.org/1999/xlink" xlink:href="zookeys-1018-001-g008.jpg" position="float" orientation="portrait" xlink:type="simple" id="oo_510472.jpg"><uri content-type="original_file" xlink:type="simple">https://binary.pensoft.net/fig/510472</uri></graphic></fig><fig id="F4" position="float" orientation="portrait"><object-id xmlns:xlink="http://www.w3.org/1999/xlink" content-type="doi" xlink:type="simple">10.3897/zookeys.1018.61033.figure4</object-id><object-id xmlns:xlink="http://www.w3.org/1999/xlink" content-type="arpha" xlink:type="simple">291D2CB2-6E00-5241-B358-7E6E40357DDC</object-id><label>Figure 4.</label><caption><p>Phylogenetic relationships among 35 phylliid species (67 specimens). The species of the <italic><tp:taxon-name><tp:taxon-name-part taxon-name-part-type="genus" reg="Cryptophyllium">Cryptophyllium</tp:taxon-name-part></tp:taxon-name></italic> gen. nov. are highlighted with colors and symbols corresponding to the distribution map (Fig. <xref ref-type="fig" rid="F2">2</xref>). Support values based on maximum likelihood (UFBoot, IQ-TREE) are indicated at each node.</p></caption><graphic xmlns:xlink="http://www.w3.org/1999/xlink" xlink:href="zookeys-1018-001-g004.jpg" position="float" orientation="portrait" xlink:type="simple" id="oo_510468.jpg"><uri content-type="original_file" xlink:type="simple">https://binary.pensoft.net/fig/510468</uri></graphic></fig><fig id="F2" position="float" orientation="portrait"><object-id xmlns:xlink="http://www.w3.org/1999/xlink" content-type="doi" xlink:type="simple">10.3897/zookeys.1018.61033.figure2</object-id><object-id xmlns:xlink="http://www.w3.org/1999/xlink" content-type="arpha" xlink:type="simple">D6BDE538-4B36-5FD5-9876-96553CC6F441</object-id><label>Figure 2.</label><caption><p>Distribution map for the 24 <italic><tp:taxon-name><tp:taxon-name-part taxon-name-part-type="genus" reg="Cryptophyllium">Cryptophyllium</tp:taxon-name-part></tp:taxon-name></italic> gen. nov. species presently known (with solid lines from their name pointing to the type locality) as well as additional <italic><tp:taxon-name><tp:taxon-name-part taxon-name-part-type="genus" reg="Cryptophyllium">Cryptophyllium</tp:taxon-name-part></tp:taxon-name></italic> gen. nov. species which we could not herein describe/differentiate (indicated by dashed lines). Note that the line for <italic><tp:taxon-name><tp:taxon-name-part taxon-name-part-type="genus" reg="Cryptophyllium">Cryptophyllium</tp:taxon-name-part> <tp:taxon-name-part taxon-name-part-type="species" reg="westwoodii">westwoodii</tp:taxon-name-part></tp:taxon-name></italic> comb. nov. is pointing to the neotype locality and the type locality for <italic><tp:taxon-name><tp:taxon-name-part taxon-name-part-type="genus" reg="Cryptophyllium">Cryptophyllium</tp:taxon-name-part> <tp:taxon-name-part taxon-name-part-type="species" reg="athanysus">athanysus</tp:taxon-name-part></tp:taxon-name></italic> comb. nov. is simply “Ceylon” therefore the line is pointing to the present-day localities we are aware of. Inset is of southern Vietnam showing the distributions of three additional species which could not fit within the main map. The colors in this map are noted to the left of the names within the phylogenetic tree in Fig. <xref ref-type="fig" rid="F4">4</xref>. Newly herein described species have names noted in bold. Note that with <italic><tp:taxon-name><tp:taxon-name-part taxon-name-part-type="genus" reg="Cryptophyllium">Cryptophyllium</tp:taxon-name-part> <tp:taxon-name-part taxon-name-part-type="species" reg="khmer">khmer</tp:taxon-name-part></tp:taxon-name></italic> sp. nov. not easily distinguishable from <italic><tp:taxon-name><tp:taxon-name-part taxon-name-part-type="genus" reg="Cryptophyllium">Cryptophyllium</tp:taxon-name-part> <tp:taxon-name-part taxon-name-part-type="species" reg="westwoodii">westwoodii</tp:taxon-name-part></tp:taxon-name></italic> comb. nov. from photos alone, only the locations for these two species where they were genetically sampled are solid colored, all observational images without genetic sampling have bicolored circles and could represent either of these species. Additionally, one symbol is split three ways for <italic><tp:taxon-name><tp:taxon-name-part taxon-name-part-type="genus" reg="Cryptophyllium">Cryptophyllium</tp:taxon-name-part></tp:taxon-name></italic> gen. nov. specimens from the Thai offshore islands of Ko Phangan and Ko Samui which could not be differentiated from <italic><tp:taxon-name><tp:taxon-name-part taxon-name-part-type="genus" reg="Cryptophyllium">C.</tp:taxon-name-part> <tp:taxon-name-part taxon-name-part-type="species" reg="chrisangi">chrisangi</tp:taxon-name-part></tp:taxon-name></italic> comb. nov., <italic><tp:taxon-name><tp:taxon-name-part taxon-name-part-type="genus" reg="Cryptophyllium">C.</tp:taxon-name-part> <tp:taxon-name-part taxon-name-part-type="species" reg="westwoodii">westwoodii</tp:taxon-name-part></tp:taxon-name></italic> comb. nov., and <italic><tp:taxon-name><tp:taxon-name-part taxon-name-part-type="genus" reg="Cryptophyllium">C.</tp:taxon-name-part> <tp:taxon-name-part taxon-name-part-type="species" reg="khmer">khmer</tp:taxon-name-part></tp:taxon-name></italic> sp. nov. from images alone. See Suppl. material <xref ref-type="supplementary-material" rid="S4">4</xref> for a full list of the specimens/observations utilized to make the distribution map with deposition data for specimens and links to observational records&gt;.</p></caption><graphic xmlns:xlink="http://www.w3.org/1999/xlink" xlink:href="zookeys-1018-001-g002.jpg" position="float" orientation="portrait" xlink:type="simple" id="oo_510466.jpg"><uri content-type="original_file" xlink:type="simple">https://binary.pensoft.net/fig/510466</uri></graphic></fig><supplementary-material xmlns:xlink="http://www.w3.org/1999/xlink" id="S4" position="float" orientation="portrait" xlink:type="simple"><object-id content-type="doi" xlink:type="simple">10.3897/zookeys.1018.61033.suppl4</object-id><object-id content-type="arpha" xlink:type="simple">EA60CFB5-09D6-577F-904A-CA07ABDFA02F</object-id><label>Supplementary material 4</label><caption><p>Table S1. Specimen data and deposition for localities used within the distribution map (Fig. 2)</p></caption><statement content-type="dataType"><label>Data type</label><p>specimen data</p></statement><media xlink:href="zookeys-1018-001-s004.xlsx" mimetype="application" mime-subtype="vnd.openxmlformats-officedocument.spreadsheetml.sheet" position="float" orientation="portrait" xlink:type="simple" id="oo_510546.xlsx"><uri content-type="original_file" xlink:type="simple">https://binary.pensoft.net/file/510546</uri></media><permissions><license xlink:type="simple"><license-p>This dataset is made available under the Open Database License (http://opendatacommons.org/licenses/odbl/1.0/). The Open Database License (ODbL) is a license agreement intended to allow users to freely share, modify, and use this Dataset while maintaining this same freedom for others, provided that the original source and author(s) are credited.</license-p></license></permissions><attrib specific-use="authors">Sarah Bank, Royce Cumming</attrib></supplementary-material><fig id="F63" position="float" orientation="portrait"><object-id xmlns:xlink="http://www.w3.org/1999/xlink" content-type="doi" xlink:type="simple">10.3897/zookeys.1018.61033.figure63</object-id><object-id xmlns:xlink="http://www.w3.org/1999/xlink" content-type="arpha" xlink:type="simple">C9311B24-2D97-525D-B82B-B2BF0F706E03</object-id><label>Figure 63.</label><caption><p><italic><tp:taxon-name><tp:taxon-name-part taxon-name-part-type="genus" reg="Cryptophyllium">Cryptophyllium</tp:taxon-name-part> <tp:taxon-name-part taxon-name-part-type="species" reg="tibetense">tibetense</tp:taxon-name-part></tp:taxon-name></italic> comb. nov. live female bred and photographed by Bruno Kneubühler (Switzerland) <bold>A</bold> dorsal, habitus <bold>B</bold> ventral genitalia, note the subgenital plate which reaches all the way to the apex of the abdomen <bold>C</bold> dorsal head, thorax, and front legs <bold>D</bold> lateral view with tegmina raised to expose the alae length.</p></caption><graphic xmlns:xlink="http://www.w3.org/1999/xlink" xlink:href="zookeys-1018-001-g063.jpg" position="float" orientation="portrait" xlink:type="simple" id="oo_510527.jpg"><uri content-type="original_file" xlink:type="simple">https://binary.pensoft.net/fig/510527</uri></graphic></fig></tp:treatment-sec></tp:taxon-treatment>
