# Supplementary material for: Cryptophyllium, the hidden leaf insects – descriptions of a new leaf insect genus and thirteen species from the former celebicum species group (Phasmatodea, Phylliidae)
Source: Zookeys. 2021 Feb 18;1018:1–179. doi: 10.3897/zookeys.1018.61033 (PMC7907054; doi:10.3897/zookeys.1018.61033)
Supplement: XML Treatment for Cryptophyllium oyae [file zookeys.1018.61033-treatment17.xml]

<!DOCTYPE tp:taxon-treatment
  PUBLIC "-//TaxonX//DTD Taxonomic Treatment Publishing DTD v0 20100105//EN" "tax-treatment-NSO.dtd">
<tp:taxon-treatment xmlns:tp="http://www.plazi.org/taxpub"><tp:treatment-meta><kwd-group><label>Taxon classification</label><kwd><named-content xmlns:xlink="http://www.w3.org/1999/xlink" content-type="kingdom">Animalia</named-content></kwd></kwd-group><mixed-citation publication-type="journal"><person-group><name><surname>Cumming</surname><given-names>Royce T.</given-names></name><name><surname>Bank</surname><given-names>Sarah</given-names></name><name><surname>Bresseel</surname><given-names>Joachim</given-names></name><name><surname>Constant</surname><given-names>Jérôme</given-names></name><name><surname>Tirant</surname><given-names>Stéphane Le</given-names></name><name><surname>Dong</surname><given-names>Zhiwei</given-names></name><name><surname>Sonet</surname><given-names>Gontran</given-names></name><name><surname>Bradler</surname><given-names>Sven</given-names></name></person-group><article-title><italic><tp:taxon-name><tp:taxon-name-part taxon-name-part-type="genus" reg="Cryptophyllium">Cryptophyllium</tp:taxon-name-part></tp:taxon-name></italic>, the hidden leaf insects – descriptions of a new leaf insect genus and thirteen species from the former celebicum species group (<tp:taxon-name><tp:taxon-name-part taxon-name-part-type="order">Phasmatodea</tp:taxon-name-part></tp:taxon-name>, <tp:taxon-name><tp:taxon-name-part taxon-name-part-type="family">Phylliidae</tp:taxon-name-part></tp:taxon-name>)</article-title><source>Zookeys</source><day>18</day><month>2</month><year>2021</year><volume>1018</volume><fpage>1</fpage><lpage>179</lpage><pub-id pub-id-type="doi">10.3897/zookeys.1018.61033</pub-id></mixed-citation></tp:treatment-meta><tp:nomenclature><tp:taxon-name><object-id xmlns:xlink="http://www.w3.org/1999/xlink" content-type="arpha" xlink:type="simple">BD05CDBF-570B-51D9-8A88-77617AD023EB</object-id>
                <tp:taxon-name-part taxon-name-part-type="genus" reg="Cryptophyllium">Cryptophyllium</tp:taxon-name-part>
                <tp:taxon-name-part taxon-name-part-type="species" reg="oyae">oyae</tp:taxon-name-part>
              </tp:taxon-name><tp:taxon-authority>(Cumming &amp; Le Tirant, 2020)</tp:taxon-authority><tp:taxon-status xmlns:xlink="http://www.w3.org/1999/xlink" xlink:type="simple">comb. nov.</tp:taxon-status><xref ref-type="fig" rid="F5">Figures 5F</xref><xref ref-type="fig" rid="F8">, 8G</xref><xref ref-type="fig" rid="F8">, 8H</xref><xref ref-type="fig" rid="F9">, 9E</xref><xref ref-type="fig" rid="F50">, 50</xref><xref ref-type="fig" rid="F51">, 51</xref><xref ref-type="fig" rid="F52">, 52</xref></tp:nomenclature><tp:treatment-sec sec-type="material" id="SECID0EXYGK"><title>Material examined.</title><p>The extensive paratype series within <abbrev xmlns:xlink="http://www.w3.org/1999/xlink" xlink:title="Private collection of Royce T. Cumming, California, USA" id="ABBRID0E4YGK" xlink:type="simple">Coll RC</abbrev> and <abbrev xmlns:xlink="http://www.w3.org/1999/xlink" xlink:title="Private collection of Stéphane Le Tirant, Québec, Canada" id="ABBRID0EBZGK" xlink:type="simple">Coll SLT</abbrev> were examined to review the intraspecific variation within this species. See Cumming and Le Tirant (2020) for a detailed list of material examined. Additionally, 1 ♂: “Coll. I.R.<abbrev xmlns:xlink="http://www.w3.org/1999/xlink" xlink:title="subcosta" id="ABBRID0EFZGK" xlink:type="simple">Sc</abbrev>.N.B., Laos, NE, Mt Phu Phan, vi.2019, local collectors, I.G.: 34.159” [vomer dissected] (paratype male from original description) (<named-content xmlns:xlink="http://www.w3.org/1999/xlink" content-type="dwc:institutional_code" xlink:type="simple">RBINS</named-content>).</p><p><bold><italic>Photographic records</italic></bold>: 1 ♂, 1 ♀: “China, Yunnan Province, Maguan County, Gulinqing town (古林箐乡)” (observed by Xiang-Jing Liu, China); 1 ♂: “Vietnam, Ha Giang Province, Dung Ba Commune” (observed by Chien C. Lee, Malaysia); 1 ♂: “Thailand, Nan Province, Bo Kluea Tai District” (observed by Tatsatorn Dharithai, Thailand); 1 ♂: “Thailand: Phetchabun Province, Phetchabun Research Station” (Photograph shared by Tatsatorn Dharithai, Thailand); 1 ♀: “San Ku Ruins, Chiang Mai, Thailand” (observed by Rob Thacker, United Kingdom).</p></tp:treatment-sec><tp:treatment-sec sec-type="remarks" id="SECID0EVZGK"><title>Remarks.</title><p>This species was only recently described and has entered the phylliid enthusiast breeding community in the last year or so (Fig. <xref ref-type="fig" rid="F50">50</xref>). Despite the relatively recent description, as a large prominent species it has been easy to identify from numerous observational records&gt; from throughout mainland Asia, thus appearing to be a somewhat widespread species than was originally known (Fig. <xref ref-type="fig" rid="F2">2</xref>).</p><fig id="F50" position="float" orientation="portrait"><object-id xmlns:xlink="http://www.w3.org/1999/xlink" content-type="doi" xlink:type="simple">10.3897/zookeys.1018.61033.figure50</object-id><object-id xmlns:xlink="http://www.w3.org/1999/xlink" content-type="arpha" xlink:type="simple">13B97DD3-0985-59ED-8709-64974245D7C6</object-id><label>Figure 50.</label><caption><p>Live <italic><tp:taxon-name><tp:taxon-name-part taxon-name-part-type="genus" reg="Cryptophyllium">Cryptophyllium</tp:taxon-name-part> <tp:taxon-name-part taxon-name-part-type="species" reg="oyae">oyae</tp:taxon-name-part></tp:taxon-name></italic> comb. nov. bred and photographed by Bruno Kneubühler (Switzerland) <bold>A</bold> female <bold>B</bold> male <bold>C</bold> lateral view of female with tegmina held up to expose the alae <bold>D</bold> female genitalia, ventral <bold>E</bold> male genitalia, ventral.</p></caption><graphic xmlns:xlink="http://www.w3.org/1999/xlink" xlink:href="zookeys-1018-001-g050.jpg" position="float" orientation="portrait" xlink:type="simple" id="oo_510514.jpg"><uri content-type="original_file" xlink:type="simple">https://binary.pensoft.net/fig/510514</uri></graphic></fig></tp:treatment-sec><tp:treatment-sec sec-type="Differentiation" id="SECID0EF2GK"><title>Differentiation.</title><p>Females are morphologically similar to <italic><tp:taxon-name><tp:taxon-name-part taxon-name-part-type="genus" reg="Cryptophyllium">Cryptophyllium</tp:taxon-name-part> <tp:taxon-name-part taxon-name-part-type="species" reg="tibetense">tibetense</tp:taxon-name-part></tp:taxon-name></italic> comb. nov. and <italic><tp:taxon-name><tp:taxon-name-part taxon-name-part-type="genus" reg="Cryptophyllium">Cryptophyllium</tp:taxon-name-part> <tp:taxon-name-part taxon-name-part-type="species" reg="yunnanense">yunnanense</tp:taxon-name-part></tp:taxon-name></italic> comb. nov. due to the mesopleura which are prominent and reach uniformly from the anterior to the posterior of the prescutum and are marked with large prominent tubercles; the general femoral lobe shapes; the general abdominal shape with a boxy abdomen with a gently lobed abdominal segment VII; and due to the distal portion of the tibial exterior areas having small lobes. Both of these similar species can however be differentiated by the female subgenital plate as it is notably long in <italic><tp:taxon-name><tp:taxon-name-part taxon-name-part-type="genus" reg="Cryptophyllium">Cryptophyllium</tp:taxon-name-part> <tp:taxon-name-part taxon-name-part-type="species" reg="tibetense">tibetense</tp:taxon-name-part></tp:taxon-name></italic> comb. nov. and <italic><tp:taxon-name><tp:taxon-name-part taxon-name-part-type="genus" reg="Cryptophyllium">Cryptophyllium</tp:taxon-name-part> <tp:taxon-name-part taxon-name-part-type="species" reg="yunnanense">yunnanense</tp:taxon-name-part></tp:taxon-name></italic> comb. nov. with the apex reaching the tip of the abdomen (Figs <xref ref-type="fig" rid="F63">63B</xref>, <xref ref-type="fig" rid="F77">77E</xref>), vs. <italic><tp:taxon-name><tp:taxon-name-part taxon-name-part-type="genus" reg="Cryptophyllium">Cryptophyllium</tp:taxon-name-part> <tp:taxon-name-part taxon-name-part-type="species" reg="oyae">oyae</tp:taxon-name-part></tp:taxon-name></italic> comb. nov. which has a subgenital plate which is shorter, only reaching ca. ½ through abdominal segment X (Fig. <xref ref-type="fig" rid="F50">50D</xref>).</p><p>Males are morphologically similar to <italic><tp:taxon-name><tp:taxon-name-part taxon-name-part-type="genus" reg="Cryptophyllium">Cryptophyllium</tp:taxon-name-part> <tp:taxon-name-part taxon-name-part-type="species" reg="limogesi">limogesi</tp:taxon-name-part></tp:taxon-name></italic> sp. nov. and <italic><tp:taxon-name><tp:taxon-name-part taxon-name-part-type="genus" reg="Cryptophyllium">Cryptophyllium</tp:taxon-name-part> <tp:taxon-name-part taxon-name-part-type="species" reg="yunnanense">yunnanense</tp:taxon-name-part></tp:taxon-name></italic> comb. nov. due to their large size and spade-shaped abdomens. <italic><tp:taxon-name><tp:taxon-name-part taxon-name-part-type="genus" reg="Cryptophyllium">Cryptophyllium</tp:taxon-name-part> <tp:taxon-name-part taxon-name-part-type="species" reg="oyae">oyae</tp:taxon-name-part></tp:taxon-name></italic> comb. nov. shares the following morphological similarities to <italic><tp:taxon-name><tp:taxon-name-part taxon-name-part-type="genus" reg="Cryptophyllium">Cryptophyllium</tp:taxon-name-part> <tp:taxon-name-part taxon-name-part-type="species" reg="limogesi">limogesi</tp:taxon-name-part></tp:taxon-name></italic> sp. nov.: similar femoral and tibial lobe shapes (particularly the profemoral exterior lobe which is broad, distinctly bent, and marked with prominent serration); and the occasional presence of small distal lobes of the tibial exteriors. <italic><tp:taxon-name><tp:taxon-name-part taxon-name-part-type="genus" reg="Cryptophyllium">Cryptophyllium</tp:taxon-name-part> <tp:taxon-name-part taxon-name-part-type="species" reg="oyae">oyae</tp:taxon-name-part></tp:taxon-name></italic> comb. nov. can be differentiated by the length of the tegmina as they reach significantly onto abdominal segment IV when folded, and in <italic><tp:taxon-name><tp:taxon-name-part taxon-name-part-type="genus" reg="Cryptophyllium">Cryptophyllium</tp:taxon-name-part> <tp:taxon-name-part taxon-name-part-type="species" reg="limogesi">limogesi</tp:taxon-name-part></tp:taxon-name></italic> sp. nov. the tegmina only reach ½ onto abdominal segment III, and the mesopleura of <italic><tp:taxon-name><tp:taxon-name-part taxon-name-part-type="genus" reg="Cryptophyllium">Cryptophyllium</tp:taxon-name-part> <tp:taxon-name-part taxon-name-part-type="species" reg="limogesi">limogesi</tp:taxon-name-part></tp:taxon-name></italic> sp. nov. are not as broad on the anterior as those of <italic><tp:taxon-name><tp:taxon-name-part taxon-name-part-type="genus" reg="Cryptophyllium">Cryptophyllium</tp:taxon-name-part> <tp:taxon-name-part taxon-name-part-type="species" reg="oyae">oyae</tp:taxon-name-part></tp:taxon-name></italic> comb. nov. which has mesopleura which are nearly straight margined, diverging evenly not gradually. Male <italic><tp:taxon-name><tp:taxon-name-part taxon-name-part-type="genus" reg="Cryptophyllium">Cryptophyllium</tp:taxon-name-part> <tp:taxon-name-part taxon-name-part-type="species" reg="oyae">oyae</tp:taxon-name-part></tp:taxon-name></italic> comb. nov. can be differentiated from <italic><tp:taxon-name><tp:taxon-name-part taxon-name-part-type="genus" reg="Cryptophyllium">Cryptophyllium</tp:taxon-name-part> <tp:taxon-name-part taxon-name-part-type="species" reg="yunnanense">yunnanense</tp:taxon-name-part></tp:taxon-name></italic> comb. nov. by the profemoral exterior lobe shape as it is slightly thinner than the interior lobe and smoothly arcing from end to end in <italic><tp:taxon-name><tp:taxon-name-part taxon-name-part-type="genus" reg="Cryptophyllium">Cryptophyllium</tp:taxon-name-part> <tp:taxon-name-part taxon-name-part-type="species" reg="yunnanense">yunnanense</tp:taxon-name-part></tp:taxon-name></italic> comb. nov. (Fig. <xref ref-type="fig" rid="F75">75B</xref>) but notably broad and clearly bent in the center like in <italic><tp:taxon-name><tp:taxon-name-part taxon-name-part-type="genus" reg="Cryptophyllium">Cryptophyllium</tp:taxon-name-part> <tp:taxon-name-part taxon-name-part-type="species" reg="oyae">oyae</tp:taxon-name-part></tp:taxon-name></italic> comb. nov.</p></tp:treatment-sec><tp:treatment-sec sec-type="distribution" id="SECID0EYBHK"><title>Distribution.</title><p>Widely ranging through several countries with only inland records&gt; to date, no coastal records&gt; yet known. This species has been located in Vietnam, Ha Giang Province, Dung Ba Commune (observed by Chien C. Lee, Malaysia; Fig. <xref ref-type="fig" rid="F51">51A</xref>); the type locality of Laos, Houaphanh Province, Xam Neua District, Mount Phu Phan; China, Yunnan Province, Maguan County, Gulinqing town (古林箐乡) (observed by Xiang-Jing Liu, China; Fig. <xref ref-type="fig" rid="F52">52</xref>); and three localities from Thailand, one from Nan Province, Bo Kluea Tai District (observed by Tatsatorn Dharithai, Thailand, Fig. <xref ref-type="fig" rid="F51">51B</xref>), from San Ku Ruins, Chiang Mai (observed by Rob Thacker, United Kingdom; Fig. <xref ref-type="fig" rid="F51">51C</xref>), and from Phetchabun Province, Phetchabun Research Station.</p><fig id="F51" position="float" orientation="portrait"><object-id xmlns:xlink="http://www.w3.org/1999/xlink" content-type="doi" xlink:type="simple">10.3897/zookeys.1018.61033.figure51</object-id><object-id xmlns:xlink="http://www.w3.org/1999/xlink" content-type="arpha" xlink:type="simple">D20E90B9-FB02-5D89-A0D7-E93D4C5723E8</object-id><label>Figure 51.</label><caption><p>Live <italic><tp:taxon-name><tp:taxon-name-part taxon-name-part-type="genus" reg="Cryptophyllium">Cryptophyllium</tp:taxon-name-part> <tp:taxon-name-part taxon-name-part-type="species" reg="oyae">oyae</tp:taxon-name-part></tp:taxon-name></italic> males from additional, non-type localities <bold>A</bold> from Vietnam: Ha Giang, Dung Ba Commune, observed and photographed by Chien C. Lee (Malaysia) in January 2020 <bold>B</bold> from Thailand: Nan Province, Bo Kluea Tai District observed and photographed by Tatsatorn Dharithai (Thailand) in September 2019 <bold>C</bold> from Thailand: Chiang Mai Province, San Ku Ruins, observed and photographed by Rob Thacker (United Kingdom) in January 2021.</p></caption><graphic xmlns:xlink="http://www.w3.org/1999/xlink" xlink:href="zookeys-1018-001-g051.jpg" position="float" orientation="portrait" xlink:type="simple" id="oo_510515.jpg"><uri content-type="original_file" xlink:type="simple">https://binary.pensoft.net/fig/510515</uri></graphic></fig><fig id="F52" position="float" orientation="portrait"><object-id xmlns:xlink="http://www.w3.org/1999/xlink" content-type="doi" xlink:type="simple">10.3897/zookeys.1018.61033.figure52</object-id><object-id xmlns:xlink="http://www.w3.org/1999/xlink" content-type="arpha" xlink:type="simple">EB3C04A7-8690-5E1B-A487-978E80908143</object-id><label>Figure 52.</label><caption><p>Live <italic><tp:taxon-name><tp:taxon-name-part taxon-name-part-type="genus" reg="Cryptophyllium">Cryptophyllium</tp:taxon-name-part> <tp:taxon-name-part taxon-name-part-type="species" reg="oyae">oyae</tp:taxon-name-part></tp:taxon-name></italic> pair from China, Yunnan Province, Maguan County, Gulinqing town (古林箐乡) collected by Xiang-Jing Liu (China) in October 2020, photographed by Zhiwei Dong (<named-content xmlns:xlink="http://www.w3.org/1999/xlink" content-type="dwc:institutional_code" xlink:type="simple">KIZ</named-content>) <bold>A</bold> adult female dorsal <bold>B</bold> adult male dorsal.</p></caption><graphic xmlns:xlink="http://www.w3.org/1999/xlink" xlink:href="zookeys-1018-001-g052.jpg" position="float" orientation="portrait" xlink:type="simple" id="oo_510516.jpg"><uri content-type="original_file" xlink:type="simple">https://binary.pensoft.net/fig/510516</uri></graphic></fig></tp:treatment-sec><tp:treatment-sec><!--Section generated to contain objects referenced in tp:taxon-treatment.--><fig id="F5" position="float" orientation="portrait"><object-id xmlns:xlink="http://www.w3.org/1999/xlink" content-type="doi" xlink:type="simple">10.3897/zookeys.1018.61033.figure5</object-id><object-id xmlns:xlink="http://www.w3.org/1999/xlink" content-type="arpha" xlink:type="simple">73D9A33A-C415-5441-95A8-608939CC747C</object-id><label>Figure 5.</label><caption><p>Details of the <italic><tp:taxon-name><tp:taxon-name-part taxon-name-part-type="genus" reg="Cryptophyllium">Cryptophyllium</tp:taxon-name-part></tp:taxon-name></italic> gen. nov. male vomer. All from the <named-content xmlns:xlink="http://www.w3.org/1999/xlink" content-type="dwc:institutional_code" xlink:type="simple">RBINS</named-content> collection, prepared and photographed by Jérôme Constant (<named-content xmlns:xlink="http://www.w3.org/1999/xlink" content-type="dwc:institutional_code" xlink:type="simple">RBINS</named-content>). Views <bold>1</bold> ventral <bold>2</bold> right lateral of the ventrally oriented vomer <bold>3</bold> left lateral of the ventrally oriented vomer <bold>A</bold><italic><tp:taxon-name><tp:taxon-name-part taxon-name-part-type="genus" reg="Cryptophyllium">Cryptophyllium</tp:taxon-name-part> <tp:taxon-name-part taxon-name-part-type="species" reg="westwoodii">westwoodii</tp:taxon-name-part></tp:taxon-name></italic> comb. nov., Thailand, Na Haeo <bold>B</bold><italic><tp:taxon-name><tp:taxon-name-part taxon-name-part-type="genus" reg="Cryptophyllium">Cryptophyllium</tp:taxon-name-part> <tp:taxon-name-part taxon-name-part-type="species" reg="khmer">khmer</tp:taxon-name-part></tp:taxon-name></italic> gen. et sp. nov. Cambodia, Kbal Spean <bold>C</bold><italic><tp:taxon-name><tp:taxon-name-part taxon-name-part-type="genus" reg="Cryptophyllium">Cryptophyllium</tp:taxon-name-part> <tp:taxon-name-part taxon-name-part-type="species" reg="phami">phami</tp:taxon-name-part></tp:taxon-name></italic> gen. et sp. nov., Vietnam, Cat Tien <bold>D</bold><italic><tp:taxon-name><tp:taxon-name-part taxon-name-part-type="genus" reg="Cryptophyllium">Cryptophyllium</tp:taxon-name-part> <tp:taxon-name-part taxon-name-part-type="species" reg="khmer">khmer</tp:taxon-name-part></tp:taxon-name></italic> gen. et sp. nov., Cambodia, Tatai <bold>E</bold><italic><tp:taxon-name><tp:taxon-name-part taxon-name-part-type="genus" reg="Cryptophyllium">Cryptophyllium</tp:taxon-name-part> <tp:taxon-name-part taxon-name-part-type="species" reg="bollensi">bollensi</tp:taxon-name-part></tp:taxon-name></italic> gen. et sp. nov., Vietnam, Phuoc Binh <bold>F</bold><italic><tp:taxon-name><tp:taxon-name-part taxon-name-part-type="genus" reg="Cryptophyllium">Cryptophyllium</tp:taxon-name-part> <tp:taxon-name-part taxon-name-part-type="species" reg="oyae">oyae</tp:taxon-name-part></tp:taxon-name></italic> comb. nov., Laos, Mt. Phu Phan <bold>G</bold><italic><tp:taxon-name><tp:taxon-name-part taxon-name-part-type="genus" reg="Cryptophyllium">Cryptophyllium</tp:taxon-name-part> <tp:taxon-name-part taxon-name-part-type="species" reg="bankoi">bankoi</tp:taxon-name-part></tp:taxon-name></italic> gen. et sp. nov., Vietnam, Ba Na-Nui Chua <bold>H</bold><italic><tp:taxon-name><tp:taxon-name-part taxon-name-part-type="genus" reg="Cryptophyllium">Cryptophyllium</tp:taxon-name-part> <tp:taxon-name-part taxon-name-part-type="species" reg="icarus">icarus</tp:taxon-name-part></tp:taxon-name></italic> gen. et sp. nov., Vietnam, Bidoup-Nui Ba <bold>I</bold><italic><tp:taxon-name><tp:taxon-name-part taxon-name-part-type="genus" reg="Cryptophyllium">Cryptophyllium</tp:taxon-name-part> <tp:taxon-name-part taxon-name-part-type="species" reg="rarum">rarum</tp:taxon-name-part></tp:taxon-name></italic> comb. nov., Vietnam, Cuc Phuong <bold>J</bold><italic><tp:taxon-name><tp:taxon-name-part taxon-name-part-type="genus" reg="Cryptophyllium">Cryptophyllium</tp:taxon-name-part> <tp:taxon-name-part taxon-name-part-type="species" reg="limogesi">limogesi</tp:taxon-name-part></tp:taxon-name></italic> gen. et sp. nov., Vietnam, Ta Dung. Scale bars, 1.0 mm.</p></caption><graphic xmlns:xlink="http://www.w3.org/1999/xlink" xlink:href="zookeys-1018-001-g005.jpg" position="float" orientation="portrait" xlink:type="simple" id="oo_510469.jpg"><uri content-type="original_file" xlink:type="simple">https://binary.pensoft.net/fig/510469</uri></graphic></fig><fig id="F8" position="float" orientation="portrait"><object-id xmlns:xlink="http://www.w3.org/1999/xlink" content-type="doi" xlink:type="simple">10.3897/zookeys.1018.61033.figure8</object-id><object-id xmlns:xlink="http://www.w3.org/1999/xlink" content-type="arpha" xlink:type="simple">639BB38D-ECD7-5F85-9173-A655E946500C</object-id><label>Figure 8.</label><caption><p>Known eggs for the <italic><tp:taxon-name><tp:taxon-name-part taxon-name-part-type="genus" reg="Cryptophyllium">Cryptophyllium</tp:taxon-name-part></tp:taxon-name></italic> gen. nov. set in couplets of lateral and then dorsal views. All images except for K and L were taken by Bruno Kneubühler (Switzerland), K and L images taken by the first author, Q and R images taken by René Limoges (<abbrev xmlns:xlink="http://www.w3.org/1999/xlink" content-type="institution" xlink:title="Insectarium de Montréal, Montréal, Québec, Canada" id="ABBRID0EV2BG" xlink:type="simple">IMQC</abbrev>) <bold>A, B</bold><italic><tp:taxon-name><tp:taxon-name-part taxon-name-part-type="genus" reg="Cryptophyllium">Cryptophyllium</tp:taxon-name-part> <tp:taxon-name-part taxon-name-part-type="species" reg="westwoodii">westwoodii</tp:taxon-name-part></tp:taxon-name></italic> comb. nov. <bold>C, D</bold><italic><tp:taxon-name><tp:taxon-name-part taxon-name-part-type="genus" reg="Cryptophyllium">Cryptophyllium</tp:taxon-name-part> <tp:taxon-name-part taxon-name-part-type="species" reg="tibetense">tibetense</tp:taxon-name-part></tp:taxon-name></italic> comb. nov. <bold>E, F</bold><italic><tp:taxon-name><tp:taxon-name-part taxon-name-part-type="genus" reg="Cryptophyllium">Cryptophyllium</tp:taxon-name-part> <tp:taxon-name-part taxon-name-part-type="species" reg="bollensi">bollensi</tp:taxon-name-part></tp:taxon-name></italic> gen. et sp. nov. <bold>G, H</bold><italic><tp:taxon-name><tp:taxon-name-part taxon-name-part-type="genus" reg="Cryptophyllium">Cryptophyllium</tp:taxon-name-part> <tp:taxon-name-part taxon-name-part-type="species" reg="oyae">oyae</tp:taxon-name-part></tp:taxon-name></italic> comb. nov. <bold>I, J</bold><italic><tp:taxon-name><tp:taxon-name-part taxon-name-part-type="genus" reg="Cryptophyllium">Cryptophyllium</tp:taxon-name-part> <tp:taxon-name-part taxon-name-part-type="species" reg="icarus">icarus</tp:taxon-name-part></tp:taxon-name></italic> gen. et sp. nov. <bold>K, L</bold><italic><tp:taxon-name><tp:taxon-name-part taxon-name-part-type="genus" reg="Cryptophyllium">Cryptophyllium</tp:taxon-name-part> <tp:taxon-name-part taxon-name-part-type="species" reg="liyananae">liyananae</tp:taxon-name-part></tp:taxon-name></italic> gen. et sp. nov. <bold>M, N</bold><italic><tp:taxon-name><tp:taxon-name-part taxon-name-part-type="genus" reg="Cryptophyllium">Cryptophyllium</tp:taxon-name-part> <tp:taxon-name-part taxon-name-part-type="species" reg="chrisangi">chrisangi</tp:taxon-name-part></tp:taxon-name></italic> comb. nov. <bold>O, P</bold><italic><tp:taxon-name><tp:taxon-name-part taxon-name-part-type="genus" reg="Cryptophyllium">Cryptophyllium</tp:taxon-name-part> <tp:taxon-name-part taxon-name-part-type="species" reg="celebicum">celebicum</tp:taxon-name-part></tp:taxon-name></italic> comb. nov. <bold>Q, R</bold><italic><tp:taxon-name><tp:taxon-name-part taxon-name-part-type="genus" reg="Cryptophyllium">Cryptophyllium</tp:taxon-name-part> <tp:taxon-name-part taxon-name-part-type="species" reg="limogesi">limogesi</tp:taxon-name-part></tp:taxon-name></italic> gen. et sp. nov. Scale bars 2.0 mm long.</p></caption><graphic xmlns:xlink="http://www.w3.org/1999/xlink" xlink:href="zookeys-1018-001-g008.jpg" position="float" orientation="portrait" xlink:type="simple" id="oo_510472.jpg"><uri content-type="original_file" xlink:type="simple">https://binary.pensoft.net/fig/510472</uri></graphic></fig><fig id="F9" position="float" orientation="portrait"><object-id xmlns:xlink="http://www.w3.org/1999/xlink" content-type="doi" xlink:type="simple">10.3897/zookeys.1018.61033.figure9</object-id><object-id xmlns:xlink="http://www.w3.org/1999/xlink" content-type="arpha" xlink:type="simple">DAB5EF48-F309-5734-B962-9706200D6166</object-id><label>Figure 9.</label><caption><p>Freshly hatched nymphs known for the <italic><tp:taxon-name><tp:taxon-name-part taxon-name-part-type="genus" reg="Cryptophyllium">Cryptophyllium</tp:taxon-name-part></tp:taxon-name></italic> gen. nov., all except for C bred and photographed by Bruno Kneubühler (Switzerland) <bold>A</bold><italic><tp:taxon-name><tp:taxon-name-part taxon-name-part-type="genus" reg="Cryptophyllium">Cryptophyllium</tp:taxon-name-part> <tp:taxon-name-part taxon-name-part-type="species" reg="celebicum">celebicum</tp:taxon-name-part></tp:taxon-name></italic> comb. nov. <bold>B</bold><italic><tp:taxon-name><tp:taxon-name-part taxon-name-part-type="genus" reg="Cryptophyllium">Cryptophyllium</tp:taxon-name-part> <tp:taxon-name-part taxon-name-part-type="species" reg="chrisangi">chrisangi</tp:taxon-name-part></tp:taxon-name></italic> comb. nov. <bold>C</bold><italic><tp:taxon-name><tp:taxon-name-part taxon-name-part-type="genus" reg="Cryptophyllium">Cryptophyllium</tp:taxon-name-part> <tp:taxon-name-part taxon-name-part-type="species" reg="khmer">khmer</tp:taxon-name-part></tp:taxon-name></italic> gen. et sp. nov. bred and photographed by Tim Bollens (Belgium) <bold>D</bold><italic><tp:taxon-name><tp:taxon-name-part taxon-name-part-type="genus" reg="Cryptophyllium">Cryptophyllium</tp:taxon-name-part> <tp:taxon-name-part taxon-name-part-type="species" reg="tibetense">tibetense</tp:taxon-name-part></tp:taxon-name></italic> comb. nov. <bold>E</bold><italic><tp:taxon-name><tp:taxon-name-part taxon-name-part-type="genus" reg="Cryptophyllium">Cryptophyllium</tp:taxon-name-part> <tp:taxon-name-part taxon-name-part-type="species" reg="oyae">oyae</tp:taxon-name-part></tp:taxon-name></italic> comb. nov. <bold>F</bold><italic><tp:taxon-name><tp:taxon-name-part taxon-name-part-type="genus" reg="Cryptophyllium">Cryptophyllium</tp:taxon-name-part> <tp:taxon-name-part taxon-name-part-type="species" reg="westwoodii">westwoodii</tp:taxon-name-part></tp:taxon-name></italic> comb. nov. <bold>G</bold><italic><tp:taxon-name><tp:taxon-name-part taxon-name-part-type="genus" reg="Cryptophyllium">Cryptophyllium</tp:taxon-name-part> <tp:taxon-name-part taxon-name-part-type="species" reg="phami">phami</tp:taxon-name-part></tp:taxon-name></italic> gen. et sp. nov. <bold>H</bold><italic><tp:taxon-name><tp:taxon-name-part taxon-name-part-type="genus" reg="Cryptophyllium">Cryptophyllium</tp:taxon-name-part> <tp:taxon-name-part taxon-name-part-type="species" reg="bollensi">bollensi</tp:taxon-name-part></tp:taxon-name></italic> gen. et sp. nov. <bold>I</bold><italic><tp:taxon-name><tp:taxon-name-part taxon-name-part-type="genus" reg="Cryptophyllium">Cryptophyllium</tp:taxon-name-part> <tp:taxon-name-part taxon-name-part-type="species" reg="icarus">icarus</tp:taxon-name-part></tp:taxon-name></italic> gen. et sp. nov.</p></caption><graphic xmlns:xlink="http://www.w3.org/1999/xlink" xlink:href="zookeys-1018-001-g009.jpg" position="float" orientation="portrait" xlink:type="simple" id="oo_510473.jpg"><uri content-type="original_file" xlink:type="simple">https://binary.pensoft.net/fig/510473</uri></graphic></fig><fig id="F2" position="float" orientation="portrait"><object-id xmlns:xlink="http://www.w3.org/1999/xlink" content-type="doi" xlink:type="simple">10.3897/zookeys.1018.61033.figure2</object-id><object-id xmlns:xlink="http://www.w3.org/1999/xlink" content-type="arpha" xlink:type="simple">D6BDE538-4B36-5FD5-9876-96553CC6F441</object-id><label>Figure 2.</label><caption><p>Distribution map for the 24 <italic><tp:taxon-name><tp:taxon-name-part taxon-name-part-type="genus" reg="Cryptophyllium">Cryptophyllium</tp:taxon-name-part></tp:taxon-name></italic> gen. nov. species presently known (with solid lines from their name pointing to the type locality) as well as additional <italic><tp:taxon-name><tp:taxon-name-part taxon-name-part-type="genus" reg="Cryptophyllium">Cryptophyllium</tp:taxon-name-part></tp:taxon-name></italic> gen. nov. species which we could not herein describe/differentiate (indicated by dashed lines). Note that the line for <italic><tp:taxon-name><tp:taxon-name-part taxon-name-part-type="genus" reg="Cryptophyllium">Cryptophyllium</tp:taxon-name-part> <tp:taxon-name-part taxon-name-part-type="species" reg="westwoodii">westwoodii</tp:taxon-name-part></tp:taxon-name></italic> comb. nov. is pointing to the neotype locality and the type locality for <italic><tp:taxon-name><tp:taxon-name-part taxon-name-part-type="genus" reg="Cryptophyllium">Cryptophyllium</tp:taxon-name-part> <tp:taxon-name-part taxon-name-part-type="species" reg="athanysus">athanysus</tp:taxon-name-part></tp:taxon-name></italic> comb. nov. is simply “Ceylon” therefore the line is pointing to the present-day localities we are aware of. Inset is of southern Vietnam showing the distributions of three additional species which could not fit within the main map. The colors in this map are noted to the left of the names within the phylogenetic tree in Fig. <xref ref-type="fig" rid="F4">4</xref>. Newly herein described species have names noted in bold. Note that with <italic><tp:taxon-name><tp:taxon-name-part taxon-name-part-type="genus" reg="Cryptophyllium">Cryptophyllium</tp:taxon-name-part> <tp:taxon-name-part taxon-name-part-type="species" reg="khmer">khmer</tp:taxon-name-part></tp:taxon-name></italic> sp. nov. not easily distinguishable from <italic><tp:taxon-name><tp:taxon-name-part taxon-name-part-type="genus" reg="Cryptophyllium">Cryptophyllium</tp:taxon-name-part> <tp:taxon-name-part taxon-name-part-type="species" reg="westwoodii">westwoodii</tp:taxon-name-part></tp:taxon-name></italic> comb. nov. from photos alone, only the locations for these two species where they were genetically sampled are solid colored, all observational images without genetic sampling have bicolored circles and could represent either of these species. Additionally, one symbol is split three ways for <italic><tp:taxon-name><tp:taxon-name-part taxon-name-part-type="genus" reg="Cryptophyllium">Cryptophyllium</tp:taxon-name-part></tp:taxon-name></italic> gen. nov. specimens from the Thai offshore islands of Ko Phangan and Ko Samui which could not be differentiated from <italic><tp:taxon-name><tp:taxon-name-part taxon-name-part-type="genus" reg="Cryptophyllium">C.</tp:taxon-name-part> <tp:taxon-name-part taxon-name-part-type="species" reg="chrisangi">chrisangi</tp:taxon-name-part></tp:taxon-name></italic> comb. nov., <italic><tp:taxon-name><tp:taxon-name-part taxon-name-part-type="genus" reg="Cryptophyllium">C.</tp:taxon-name-part> <tp:taxon-name-part taxon-name-part-type="species" reg="westwoodii">westwoodii</tp:taxon-name-part></tp:taxon-name></italic> comb. nov., and <italic><tp:taxon-name><tp:taxon-name-part taxon-name-part-type="genus" reg="Cryptophyllium">C.</tp:taxon-name-part> <tp:taxon-name-part taxon-name-part-type="species" reg="khmer">khmer</tp:taxon-name-part></tp:taxon-name></italic> sp. nov. from images alone. See Suppl. material <xref ref-type="supplementary-material" rid="S4">4</xref> for a full list of the specimens/observations utilized to make the distribution map with deposition data for specimens and links to observational records&gt;.</p></caption><graphic xmlns:xlink="http://www.w3.org/1999/xlink" xlink:href="zookeys-1018-001-g002.jpg" position="float" orientation="portrait" xlink:type="simple" id="oo_510466.jpg"><uri content-type="original_file" xlink:type="simple">https://binary.pensoft.net/fig/510466</uri></graphic></fig><fig id="F4" position="float" orientation="portrait"><object-id xmlns:xlink="http://www.w3.org/1999/xlink" content-type="doi" xlink:type="simple">10.3897/zookeys.1018.61033.figure4</object-id><object-id xmlns:xlink="http://www.w3.org/1999/xlink" content-type="arpha" xlink:type="simple">291D2CB2-6E00-5241-B358-7E6E40357DDC</object-id><label>Figure 4.</label><caption><p>Phylogenetic relationships among 35 phylliid species (67 specimens). The species of the <italic><tp:taxon-name><tp:taxon-name-part taxon-name-part-type="genus" reg="Cryptophyllium">Cryptophyllium</tp:taxon-name-part></tp:taxon-name></italic> gen. nov. are highlighted with colors and symbols corresponding to the distribution map (Fig. <xref ref-type="fig" rid="F2">2</xref>). Support values based on maximum likelihood (UFBoot, IQ-TREE) are indicated at each node.</p></caption><graphic xmlns:xlink="http://www.w3.org/1999/xlink" xlink:href="zookeys-1018-001-g004.jpg" position="float" orientation="portrait" xlink:type="simple" id="oo_510468.jpg"><uri content-type="original_file" xlink:type="simple">https://binary.pensoft.net/fig/510468</uri></graphic></fig><supplementary-material xmlns:xlink="http://www.w3.org/1999/xlink" id="S4" position="float" orientation="portrait" xlink:type="simple"><object-id content-type="doi" xlink:type="simple">10.3897/zookeys.1018.61033.suppl4</object-id><object-id content-type="arpha" xlink:type="simple">EA60CFB5-09D6-577F-904A-CA07ABDFA02F</object-id><label>Supplementary material 4</label><caption><p>Table S1. Specimen data and deposition for localities used within the distribution map (Fig. 2)</p></caption><statement content-type="dataType"><label>Data type</label><p>specimen data</p></statement><media xlink:href="zookeys-1018-001-s004.xlsx" mimetype="application" mime-subtype="vnd.openxmlformats-officedocument.spreadsheetml.sheet" position="float" orientation="portrait" xlink:type="simple" id="oo_510546.xlsx"><uri content-type="original_file" xlink:type="simple">https://binary.pensoft.net/file/510546</uri></media><permissions><license xlink:type="simple"><license-p>This dataset is made available under the Open Database License (http://opendatacommons.org/licenses/odbl/1.0/). The Open Database License (ODbL) is a license agreement intended to allow users to freely share, modify, and use this Dataset while maintaining this same freedom for others, provided that the original source and author(s) are credited.</license-p></license></permissions><attrib specific-use="authors">Sarah Bank, Royce Cumming</attrib></supplementary-material><fig id="F63" position="float" orientation="portrait"><object-id xmlns:xlink="http://www.w3.org/1999/xlink" content-type="doi" xlink:type="simple">10.3897/zookeys.1018.61033.figure63</object-id><object-id xmlns:xlink="http://www.w3.org/1999/xlink" content-type="arpha" xlink:type="simple">C9311B24-2D97-525D-B82B-B2BF0F706E03</object-id><label>Figure 63.</label><caption><p><italic><tp:taxon-name><tp:taxon-name-part taxon-name-part-type="genus" reg="Cryptophyllium">Cryptophyllium</tp:taxon-name-part> <tp:taxon-name-part taxon-name-part-type="species" reg="tibetense">tibetense</tp:taxon-name-part></tp:taxon-name></italic> comb. nov. live female bred and photographed by Bruno Kneubühler (Switzerland) <bold>A</bold> dorsal, habitus <bold>B</bold> ventral genitalia, note the subgenital plate which reaches all the way to the apex of the abdomen <bold>C</bold> dorsal head, thorax, and front legs <bold>D</bold> lateral view with tegmina raised to expose the alae length.</p></caption><graphic xmlns:xlink="http://www.w3.org/1999/xlink" xlink:href="zookeys-1018-001-g063.jpg" position="float" orientation="portrait" xlink:type="simple" id="oo_510527.jpg"><uri content-type="original_file" xlink:type="simple">https://binary.pensoft.net/fig/510527</uri></graphic></fig><fig id="F77" position="float" orientation="portrait"><object-id xmlns:xlink="http://www.w3.org/1999/xlink" content-type="doi" xlink:type="simple">10.3897/zookeys.1018.61033.figure77</object-id><object-id xmlns:xlink="http://www.w3.org/1999/xlink" content-type="arpha" xlink:type="simple">548C9207-66E6-58D9-8421-46003C0EB511</object-id><label>Figure 77.</label><caption><p>Female <italic><tp:taxon-name><tp:taxon-name-part taxon-name-part-type="genus" reg="Cryptophyllium">Cryptophyllium</tp:taxon-name-part> <tp:taxon-name-part taxon-name-part-type="species" reg="yunnanense">yunnanense</tp:taxon-name-part></tp:taxon-name></italic> comb. nov. <bold>A, C, D, F</bold> are photographs of the female used in our molecular analysis (DZW04) (the same female in Fig. <xref ref-type="fig" rid="F76">76</xref>) collected by Zhiwei Dong in China, Yunnan, Daweishan, Pinbian County, Honghe Prefecture, photographs by Zhiwei Dong <bold>B, E, G, H</bold> of a female from Vietnam, Lao Cai Province, Mt. Fan-si-pan (<abbrev xmlns:xlink="http://www.w3.org/1999/xlink" xlink:title="Private collection of Royce T. Cumming, California, USA" id="ABBRID0EGYDM" xlink:type="simple">Coll RC</abbrev> 17-270), photographs by RTC <bold>A</bold> habitus, dorsal <bold>B</bold> habitus, dorsal <bold>C</bold> details of antennae, dorsal <bold>D</bold> details of front leg, dorsal <bold>E</bold> genitalia, ventral <bold>F</bold> details of thorax, dorsal <bold>G</bold> details of thorax, dorsal <bold>H</bold> details of the thorax, lateral.</p></caption><graphic xmlns:xlink="http://www.w3.org/1999/xlink" xlink:href="zookeys-1018-001-g077.jpg" position="float" orientation="portrait" xlink:type="simple" id="oo_510541.jpg"><uri content-type="original_file" xlink:type="simple">https://binary.pensoft.net/fig/510541</uri></graphic></fig><fig id="F76" position="float" orientation="portrait"><object-id xmlns:xlink="http://www.w3.org/1999/xlink" content-type="doi" xlink:type="simple">10.3897/zookeys.1018.61033.figure76</object-id><object-id xmlns:xlink="http://www.w3.org/1999/xlink" content-type="arpha" xlink:type="simple">2BFE2769-3579-5C1B-A463-5391BB324DFD</object-id><label>Figure 76.</label><caption><p>Live female <italic><tp:taxon-name><tp:taxon-name-part taxon-name-part-type="genus" reg="Cryptophyllium">Cryptophyllium</tp:taxon-name-part> <tp:taxon-name-part taxon-name-part-type="species" reg="yunnanense">yunnanense</tp:taxon-name-part></tp:taxon-name></italic> comb. nov. collected and photographed in China, Yunnan, Daweishan, Pinbian County, Honghe Prefecture by Zhiwei Dong (tissue sample DZW04 within our molecular analysis).</p></caption><graphic xmlns:xlink="http://www.w3.org/1999/xlink" xlink:href="zookeys-1018-001-g076.jpg" position="float" orientation="portrait" xlink:type="simple" id="oo_510540.jpg"><uri content-type="original_file" xlink:type="simple">https://binary.pensoft.net/fig/510540</uri></graphic></fig><fig id="F75" position="float" orientation="portrait"><object-id xmlns:xlink="http://www.w3.org/1999/xlink" content-type="doi" xlink:type="simple">10.3897/zookeys.1018.61033.figure75</object-id><object-id xmlns:xlink="http://www.w3.org/1999/xlink" content-type="arpha" xlink:type="simple">3F0F55E2-68E6-536B-A79B-1DDE8D1E1647</object-id><label>Figure 75.</label><caption><p>Male <italic><tp:taxon-name><tp:taxon-name-part taxon-name-part-type="genus" reg="Cryptophyllium">Cryptophyllium</tp:taxon-name-part> <tp:taxon-name-part taxon-name-part-type="species" reg="yunnanense">yunnanense</tp:taxon-name-part></tp:taxon-name></italic> comb. nov. (<abbrev xmlns:xlink="http://www.w3.org/1999/xlink" xlink:title="Private collection of Royce T. Cumming, California, USA" id="ABBRID0EJSDM" xlink:type="simple">Coll RC</abbrev> 16-120), photographed by RTC <bold>A</bold> habitus, dorsal <bold>B</bold> left front leg details <bold>C</bold> head–thorax details <bold>D</bold> genitalia details, ventral <bold>E</bold> head–thorax details, lateral.</p></caption><graphic xmlns:xlink="http://www.w3.org/1999/xlink" xlink:href="zookeys-1018-001-g075.jpg" position="float" orientation="portrait" xlink:type="simple" id="oo_510539.jpg"><uri content-type="original_file" xlink:type="simple">https://binary.pensoft.net/fig/510539</uri></graphic></fig></tp:treatment-sec></tp:taxon-treatment>
