# Supplementary material for: Cryptophyllium, the hidden leaf insects – descriptions of a new leaf insect genus and thirteen species from the former celebicum species group (Phasmatodea, Phylliidae)
Source: Zookeys. 2021 Feb 18;1018:1–179. doi: 10.3897/zookeys.1018.61033 (PMC7907054; doi:10.3897/zookeys.1018.61033)
Supplement: XML Treatment for Cryptophyllium parum [file zookeys.1018.61033-treatment18.xml]

<!DOCTYPE tp:taxon-treatment
  PUBLIC "-//TaxonX//DTD Taxonomic Treatment Publishing DTD v0 20100105//EN" "tax-treatment-NSO.dtd">
<tp:taxon-treatment xmlns:tp="http://www.plazi.org/taxpub"><tp:treatment-meta><kwd-group><label>Taxon classification</label><kwd><named-content xmlns:xlink="http://www.w3.org/1999/xlink" content-type="kingdom">Animalia</named-content></kwd></kwd-group><mixed-citation publication-type="journal"><person-group><name><surname>Cumming</surname><given-names>Royce T.</given-names></name><name><surname>Bank</surname><given-names>Sarah</given-names></name><name><surname>Bresseel</surname><given-names>Joachim</given-names></name><name><surname>Constant</surname><given-names>Jérôme</given-names></name><name><surname>Tirant</surname><given-names>Stéphane Le</given-names></name><name><surname>Dong</surname><given-names>Zhiwei</given-names></name><name><surname>Sonet</surname><given-names>Gontran</given-names></name><name><surname>Bradler</surname><given-names>Sven</given-names></name></person-group><article-title><italic><tp:taxon-name><tp:taxon-name-part taxon-name-part-type="genus" reg="Cryptophyllium">Cryptophyllium</tp:taxon-name-part></tp:taxon-name></italic>, the hidden leaf insects – descriptions of a new leaf insect genus and thirteen species from the former celebicum species group (<tp:taxon-name><tp:taxon-name-part taxon-name-part-type="order">Phasmatodea</tp:taxon-name-part></tp:taxon-name>, <tp:taxon-name><tp:taxon-name-part taxon-name-part-type="family">Phylliidae</tp:taxon-name-part></tp:taxon-name>)</article-title><source>Zookeys</source><day>18</day><month>2</month><year>2021</year><volume>1018</volume><fpage>1</fpage><lpage>179</lpage><pub-id pub-id-type="doi">10.3897/zookeys.1018.61033</pub-id></mixed-citation></tp:treatment-meta><tp:nomenclature><tp:taxon-name><object-id xmlns:xlink="http://www.w3.org/1999/xlink" content-type="arpha" xlink:type="simple">553D7DA0-4C9C-5413-8356-2C995A6AEAD2</object-id>
                <tp:taxon-name-part taxon-name-part-type="genus" reg="Cryptophyllium">Cryptophyllium</tp:taxon-name-part>
                <tp:taxon-name-part taxon-name-part-type="species" reg="parum">parum</tp:taxon-name-part>
              </tp:taxon-name><tp:taxon-authority>(Liu, 1993)</tp:taxon-authority><tp:taxon-status xmlns:xlink="http://www.w3.org/1999/xlink" xlink:type="simple">comb. nov.</tp:taxon-status><xref ref-type="fig" rid="F53">Figure 53</xref></tp:nomenclature><tp:treatment-sec sec-type="material" id="SECID0EWFHK"><title>Material examined.</title><p>(1 ♀, 1 ♂): 1 ♂: “China: Hainan Island, Jianfengling Park: Tropical forest with saturated moisture at night, nymph found on 2m tall shrub: 13<sup>th</sup> July 2019 leg. Yingtong Wang.” (<abbrev xmlns:xlink="http://www.w3.org/1999/xlink" xlink:title="Private collection of Royce T. Cumming, California, USA" id="ABBRID0E5FHK" xlink:type="simple">Coll RC</abbrev> 19-156).</p><p><bold><italic>Photographic records</italic></bold>: 1 ♀: “中国海南省乐东黎族自治县” (Ledong Li Autonomous County, Hainan Province, China) (iNaturalist user @chenhanlin) (<ext-link xmlns:xlink="http://www.w3.org/1999/xlink" xlink:type="simple" ext-link-type="uri" xlink:href="https://www.inaturalist.org/observations/34767801">https://www.inaturalist.org/observations/34767801</ext-link>)</p></tp:treatment-sec><tp:treatment-sec sec-type="remarks" id="SECID0EOGHK"><title>Remarks.</title><p><italic><tp:taxon-name><tp:taxon-name-part taxon-name-part-type="genus" reg="Cryptophyllium">Cryptophyllium</tp:taxon-name-part> <tp:taxon-name-part taxon-name-part-type="species" reg="parum">parum</tp:taxon-name-part></tp:taxon-name></italic> comb. nov. from Hainan Island, China is a little-known species with few records&gt; to date (Fig. <xref ref-type="fig" rid="F53">53A</xref>). Originally described from a male holotype only, we have since seen a few additional male records&gt; and a few presumed female records&gt; from photographs (Fig. <xref ref-type="fig" rid="F53">53E</xref>). On Hainan island the only other presently known phylliid species is <tp:taxon-name><tp:taxon-name-part taxon-name-part-type="genus" reg="Phyllium">Phyllium</tp:taxon-name-part> (<tp:taxon-name-part taxon-name-part-type="subgenus" reg="Pulchriphyllium">Pulchriphyllium</tp:taxon-name-part>) <tp:taxon-name-part taxon-name-part-type="species" reg="sinense">sinense</tp:taxon-name-part></tp:taxon-name> Liu, 1990, therefore, the photographs of female <italic><tp:taxon-name><tp:taxon-name-part taxon-name-part-type="genus" reg="Cryptophyllium">Cryptophyllium</tp:taxon-name-part></tp:taxon-name></italic> gen. nov. we have seen from Hainan are likely the unknown <italic><tp:taxon-name><tp:taxon-name-part taxon-name-part-type="genus" reg="Cryptophyllium">Cryptophyllium</tp:taxon-name-part> <tp:taxon-name-part taxon-name-part-type="species" reg="parum">parum</tp:taxon-name-part></tp:taxon-name></italic> comb. nov. female. We have not seen any additional records&gt; of this species from the mainland which would represent a range expansion, instead we believe that this species is likely restricted to the island of Hainan. Interestingly, males of this small species with short to average length tegmina are molecularly sister species to <italic><tp:taxon-name><tp:taxon-name-part taxon-name-part-type="genus" reg="Cryptophyllium">Cryptophyllium</tp:taxon-name-part> <tp:taxon-name-part taxon-name-part-type="species" reg="oyae">oyae</tp:taxon-name-part></tp:taxon-name></italic> comb. nov. from the mainland, which is a rather large species with the longest tegmina presently known in the <italic><tp:taxon-name><tp:taxon-name-part taxon-name-part-type="genus" reg="Cryptophyllium">Cryptophyllium</tp:taxon-name-part></tp:taxon-name></italic> gen. nov. Females of both species also exhibit a striking size difference, with <italic><tp:taxon-name><tp:taxon-name-part taxon-name-part-type="genus" reg="Cryptophyllium">Cryptophyllium</tp:taxon-name-part> <tp:taxon-name-part taxon-name-part-type="species" reg="oyae">oyae</tp:taxon-name-part></tp:taxon-name></italic> comb. nov. rather large, and all records&gt; we have seen of <italic><tp:taxon-name><tp:taxon-name-part taxon-name-part-type="genus" reg="Cryptophyllium">Cryptophyllium</tp:taxon-name-part> <tp:taxon-name-part taxon-name-part-type="species" reg="parum">parum</tp:taxon-name-part></tp:taxon-name></italic> comb. nov. appearing to be rather small.</p><fig id="F53" position="float" orientation="portrait"><object-id xmlns:xlink="http://www.w3.org/1999/xlink" content-type="doi" xlink:type="simple">10.3897/zookeys.1018.61033.figure53</object-id><object-id xmlns:xlink="http://www.w3.org/1999/xlink" content-type="arpha" xlink:type="simple">E424022D-3643-5736-9859-9121EB32B949</object-id><label>Figure 53.</label><caption><p><italic><tp:taxon-name><tp:taxon-name-part taxon-name-part-type="genus" reg="Cryptophyllium">Cryptophyllium</tp:taxon-name-part> <tp:taxon-name-part taxon-name-part-type="species" reg="parum">parum</tp:taxon-name-part></tp:taxon-name></italic> comb. nov. from Hainan <bold>A–D</bold> male which was used in our molecular analysis (<abbrev xmlns:xlink="http://www.w3.org/1999/xlink" xlink:title="Private collection of Royce T. Cumming, California, USA" id="ABBRID0EEKHK" xlink:type="simple">Coll RC</abbrev> 19-156) from China: Hainan Island, leg. Yingtong Wang, photographs by RTC <bold>A</bold> habitus, dorsal <bold>B</bold> details of the head–thorax, dorsal <bold>C</bold> front leg details, dorsal <bold>D</bold> dorsolateral view <bold>E</bold> presumed female <italic><tp:taxon-name><tp:taxon-name-part taxon-name-part-type="genus" reg="Cryptophyllium">Cryptophyllium</tp:taxon-name-part> <tp:taxon-name-part taxon-name-part-type="species" reg="parum">parum</tp:taxon-name-part></tp:taxon-name></italic> comb. nov. habitus, dorsal, from Ledong Li Autonomous County, Hainan Province, China, observed in December 2018 and uploaded to <ext-link xmlns:xlink="http://www.w3.org/1999/xlink" xlink:type="simple" ext-link-type="uri" xlink:href="http://iNaturalist.com">iNaturalist.com</ext-link> under the creative commons license (CC BY-NC 4.0) by user chenhanlin.</p></caption><graphic xmlns:xlink="http://www.w3.org/1999/xlink" xlink:href="zookeys-1018-001-g053.jpg" position="float" orientation="portrait" xlink:type="simple" id="oo_510517.jpg"><uri content-type="original_file" xlink:type="simple">https://binary.pensoft.net/fig/510517</uri></graphic></fig></tp:treatment-sec><tp:treatment-sec sec-type="Differentiation" id="SECID0EHLHK"><title>Differentiation.</title><p>The presumed females are morphologically similar to <italic><tp:taxon-name><tp:taxon-name-part taxon-name-part-type="genus" reg="Cryptophyllium">Cryptophyllium</tp:taxon-name-part> <tp:taxon-name-part taxon-name-part-type="species" reg="oyae">oyae</tp:taxon-name-part></tp:taxon-name></italic> comb. nov. and <italic><tp:taxon-name><tp:taxon-name-part taxon-name-part-type="genus" reg="Cryptophyllium">Cryptophyllium</tp:taxon-name-part> <tp:taxon-name-part taxon-name-part-type="species" reg="tibetense">tibetense</tp:taxon-name-part></tp:taxon-name></italic> comb. nov. due to the prominent mesopleura which are broad and reach fully to the anterior margin of the prescutum and the overall boxy abdominal shape. <italic><tp:taxon-name><tp:taxon-name-part taxon-name-part-type="genus" reg="Cryptophyllium">Cryptophyllium</tp:taxon-name-part> <tp:taxon-name-part taxon-name-part-type="species" reg="parum">parum</tp:taxon-name-part></tp:taxon-name></italic> comb. nov. can be differentiated from both by the serration of the mesopleura, as in <italic><tp:taxon-name><tp:taxon-name-part taxon-name-part-type="genus" reg="Cryptophyllium">Cryptophyllium</tp:taxon-name-part> <tp:taxon-name-part taxon-name-part-type="species" reg="parum">parum</tp:taxon-name-part></tp:taxon-name></italic> comb. nov. the lateral margins only have granulation throughout the full length of even size, giving the lateral margins a rough textured appearance, vs. the other two species which have several prominent tubercles and smaller ones interspersed of differing sizes. In all the presumed female <italic><tp:taxon-name><tp:taxon-name-part taxon-name-part-type="genus" reg="Cryptophyllium">Cryptophyllium</tp:taxon-name-part> <tp:taxon-name-part taxon-name-part-type="species" reg="parum">parum</tp:taxon-name-part></tp:taxon-name></italic> comb. nov. we have seen the profemoral exterior lobe shape was rather stable, nearly right angled, which is similar to certain forms of <italic><tp:taxon-name><tp:taxon-name-part taxon-name-part-type="genus" reg="Cryptophyllium">Cryptophyllium</tp:taxon-name-part> <tp:taxon-name-part taxon-name-part-type="species" reg="oyae">oyae</tp:taxon-name-part></tp:taxon-name></italic> comb. nov. which have rather variable exterior profemoral lobe shapes (see fig. 5 in Cumming and Le Tirant 2020 of the variable <italic><tp:taxon-name><tp:taxon-name-part taxon-name-part-type="genus" reg="Cryptophyllium">Cryptophyllium</tp:taxon-name-part> <tp:taxon-name-part taxon-name-part-type="species" reg="oyae">oyae</tp:taxon-name-part></tp:taxon-name></italic> comb. nov. lobes).</p><p>Males are most similar to <italic><tp:taxon-name><tp:taxon-name-part taxon-name-part-type="genus" reg="Cryptophyllium">Cryptophyllium</tp:taxon-name-part> <tp:taxon-name-part taxon-name-part-type="species" reg="bollensi">bollensi</tp:taxon-name-part></tp:taxon-name></italic> sp. nov. due to the size, tegmina length, and wide profemoral exterior lobes with fine serration on the distal margin. These two species can be separated by the shape of the mesopleura as <italic><tp:taxon-name><tp:taxon-name-part taxon-name-part-type="genus" reg="Cryptophyllium">Cryptophyllium</tp:taxon-name-part> <tp:taxon-name-part taxon-name-part-type="species" reg="bollensi">bollensi</tp:taxon-name-part></tp:taxon-name></italic> sp. nov. has mesopleura which are narrower on the anterior end and <italic><tp:taxon-name><tp:taxon-name-part taxon-name-part-type="genus" reg="Cryptophyllium">Cryptophyllium</tp:taxon-name-part> <tp:taxon-name-part taxon-name-part-type="species" reg="parum">parum</tp:taxon-name-part></tp:taxon-name></italic> comb. nov. has broader mesopleura on the anterior end, much more similar to <italic><tp:taxon-name><tp:taxon-name-part taxon-name-part-type="genus" reg="Cryptophyllium">Cryptophyllium</tp:taxon-name-part> <tp:taxon-name-part taxon-name-part-type="species" reg="oyae">oyae</tp:taxon-name-part></tp:taxon-name></italic> comb. nov. mesopleura.</p></tp:treatment-sec><tp:treatment-sec sec-type="distribution" id="SECID0EIPHK"><title>Distribution.</title><p>At present only known from a few localities on Hainan Island, China (Baisha Li Autonomous County and Ledong Li Autonomous County).</p></tp:treatment-sec></tp:taxon-treatment>
