# Supplementary material for: Cryptophyllium, the hidden leaf insects – descriptions of a new leaf insect genus and thirteen species from the former celebicum species group (Phasmatodea, Phylliidae)
Source: Zookeys. 2021 Feb 18;1018:1–179. doi: 10.3897/zookeys.1018.61033 (PMC7907054; doi:10.3897/zookeys.1018.61033)
Supplement: XML Treatment for Cryptophyllium phami [file zookeys.1018.61033-treatment19.xml]

<!DOCTYPE tp:taxon-treatment
  PUBLIC "-//TaxonX//DTD Taxonomic Treatment Publishing DTD v0 20100105//EN" "tax-treatment-NSO.dtd">
<tp:taxon-treatment xmlns:tp="http://www.plazi.org/taxpub"><tp:treatment-meta><kwd-group><label>Taxon classification</label><kwd><named-content xmlns:xlink="http://www.w3.org/1999/xlink" content-type="kingdom">Animalia</named-content></kwd></kwd-group><mixed-citation publication-type="journal"><person-group><name><surname>Cumming</surname><given-names>Royce T.</given-names></name><name><surname>Bank</surname><given-names>Sarah</given-names></name><name><surname>Bresseel</surname><given-names>Joachim</given-names></name><name><surname>Constant</surname><given-names>Jérôme</given-names></name><name><surname>Tirant</surname><given-names>Stéphane Le</given-names></name><name><surname>Dong</surname><given-names>Zhiwei</given-names></name><name><surname>Sonet</surname><given-names>Gontran</given-names></name><name><surname>Bradler</surname><given-names>Sven</given-names></name></person-group><article-title><italic><tp:taxon-name><tp:taxon-name-part taxon-name-part-type="genus" reg="Cryptophyllium">Cryptophyllium</tp:taxon-name-part></tp:taxon-name></italic>, the hidden leaf insects – descriptions of a new leaf insect genus and thirteen species from the former celebicum species group (<tp:taxon-name><tp:taxon-name-part taxon-name-part-type="order">Phasmatodea</tp:taxon-name-part></tp:taxon-name>, <tp:taxon-name><tp:taxon-name-part taxon-name-part-type="family">Phylliidae</tp:taxon-name-part></tp:taxon-name>)</article-title><source>Zookeys</source><day>18</day><month>2</month><year>2021</year><volume>1018</volume><fpage>1</fpage><lpage>179</lpage><pub-id pub-id-type="doi">10.3897/zookeys.1018.61033</pub-id></mixed-citation></tp:treatment-meta><tp:nomenclature><tp:taxon-name><object-id xmlns:xlink="http://www.w3.org/1999/xlink" content-type="arpha" xlink:type="simple">19CD5EF7-61A9-57D8-9DA5-69CC8CCB7D94</object-id>
                <tp:taxon-name-part taxon-name-part-type="genus" reg="Cryptophyllium">Cryptophyllium</tp:taxon-name-part>
                <tp:taxon-name-part taxon-name-part-type="species" reg="phami">phami</tp:taxon-name-part>
                <object-id xmlns:xlink="http://www.w3.org/1999/xlink" content-type="zoobank" xlink:type="simple">http://zoobank.org/D4022B1A-0983-4D93-BB32-36FD96881F59</object-id>
              </tp:taxon-name><tp:taxon-authority>gen. et</tp:taxon-authority><tp:taxon-status xmlns:xlink="http://www.w3.org/1999/xlink" xlink:type="simple">sp. nov.</tp:taxon-status><xref ref-type="fig" rid="F5">Figures 5C</xref><xref ref-type="fig" rid="F6">, 6F</xref><xref ref-type="fig" rid="F9">, 9G</xref><xref ref-type="fig" rid="F54">, 54</xref><xref ref-type="fig" rid="F55">, 55</xref><xref ref-type="fig" rid="F56">, 56</xref><xref ref-type="fig" rid="F57">, 57</xref><xref ref-type="fig" rid="F58">, 58</xref></tp:nomenclature><tp:treatment-sec sec-type="material" id="SECID0EWRHK"><title>Material examined.</title><p><bold><italic>Holotype</italic></bold> ♂: “Coll. I.R.<abbrev xmlns:xlink="http://www.w3.org/1999/xlink" xlink:title="subcosta" id="ABBRID0EBSHK" xlink:type="simple">Sc</abbrev>.N.B., Vietnam, Cat Tien N.P., 11°26’N 107°26’E, 6-16.vii.2012, Leg. J. Constant and J. Bresseel, I.G.: 32.161”. Deposited in <named-content xmlns:xlink="http://www.w3.org/1999/xlink" content-type="dwc:institutional_code" xlink:type="simple">RBINS</named-content>.</p><p><bold><italic>Paratypes</italic></bold> (5 ♀♀, 4 ♂♂): • 1 ♀: same data as HT (<named-content xmlns:xlink="http://www.w3.org/1999/xlink" content-type="dwc:institutional_code" xlink:type="simple">RBINS</named-content>) • 1 ♂, 3♀♀: same data as HT, “Ex Breeding: Bruno Kneubühler” (2♀♀: <named-content xmlns:xlink="http://www.w3.org/1999/xlink" content-type="dwc:institutional_code" xlink:type="simple">RBINS</named-content>♂; 1, • 1♀: <named-content xmlns:xlink="http://www.w3.org/1999/xlink" content-type="dwc:institutional_code" xlink:type="simple">VNMN</named-content>) • 1 ♂: same data as HT, “Ex Breeding Tim Bollens” [damaged; vomer dissected] (<named-content xmlns:xlink="http://www.w3.org/1999/xlink" content-type="dwc:institutional_code" xlink:type="simple">RBINS</named-content>) • 1 ♀: same data as HT, “Ex Breeding Tim Bollens” (<named-content xmlns:xlink="http://www.w3.org/1999/xlink" content-type="dwc:institutional_code" xlink:type="simple">RBINS</named-content>) • 1 ♂: “Vietnam, Dong Nai Province, Cat Tien N.P., bred by Bruno Kneubühler (Switzerland), circa 2012” (<abbrev xmlns:xlink="http://www.w3.org/1999/xlink" xlink:title="Private collection of Oskar V. Conle, Duisburg, Germany" id="ABBRID0EOTHK" xlink:type="simple">Coll OC</abbrev>) • 1 ♂: “Vietnam, Binh Thuan Province, Dong Tien, IV.2019”, molecular sample SLT03 in our analysis (<abbrev xmlns:xlink="http://www.w3.org/1999/xlink" xlink:title="Private collection of Stéphane Le Tirant, Québec, Canada" id="ABBRID0ESTHK" xlink:type="simple">Coll SLT</abbrev>).</p></tp:treatment-sec><tp:treatment-sec sec-type="remarks" id="SECID0EWTHK"><title>Remarks.</title><p>This species was found in July 2012 by Joachim Bresseel (<named-content xmlns:xlink="http://www.w3.org/1999/xlink" content-type="dwc:institutional_code" xlink:type="simple">RBINS</named-content>) and Jérôme Constant (<named-content xmlns:xlink="http://www.w3.org/1999/xlink" content-type="dwc:institutional_code" xlink:type="simple">RBINS</named-content>) in Cat Tien N.P., Vietnam, during a <abbrev xmlns:xlink="http://www.w3.org/1999/xlink" xlink:title="Global Taxonomy Initiative (https://www.cbd.int/gti/)" id="ABBRID0EGUHK" xlink:type="simple">GTI</abbrev> research expedition. A female was located due to the tell-tale sign of feeding damage on the guava tree on which she was found (Fig. <xref ref-type="fig" rid="F54">54</xref>) at crocodile lake between the ranger station and the lake shore. This female was kept alive long enough to lay fertilized eggs which were shared with expert phylliid breeder Bruno Kneubühler (Switzerland) who brought this species into culture (Fig. <xref ref-type="fig" rid="F55">55</xref>). Additionally, one male was collected while light trapping near the park headquarters.</p><fig id="F54" position="float" orientation="portrait"><object-id xmlns:xlink="http://www.w3.org/1999/xlink" content-type="doi" xlink:type="simple">10.3897/zookeys.1018.61033.figure54</object-id><object-id xmlns:xlink="http://www.w3.org/1999/xlink" content-type="arpha" xlink:type="simple">A8E3FB55-48DC-5FC5-B4F0-102FB9E44E83</object-id><label>Figure 54.</label><caption><p>Paratype female <italic><tp:taxon-name><tp:taxon-name-part taxon-name-part-type="genus" reg="Cryptophyllium">Cryptophyllium</tp:taxon-name-part> <tp:taxon-name-part taxon-name-part-type="species" reg="phami">phami</tp:taxon-name-part></tp:taxon-name></italic> gen. et sp. nov. where she was found in July 2012 by Joachim Bresseel (<named-content xmlns:xlink="http://www.w3.org/1999/xlink" content-type="dwc:institutional_code" xlink:type="simple">RBINS</named-content>) and Jérôme Constant (<named-content xmlns:xlink="http://www.w3.org/1999/xlink" content-type="dwc:institutional_code" xlink:type="simple">RBINS</named-content>) in the Cat Tien N.P., Vietnam. This is the same individual as in Figure <xref ref-type="fig" rid="F1">1</xref>, but these photos were taken with flash. Photographs by Jérôme Constant (<named-content xmlns:xlink="http://www.w3.org/1999/xlink" content-type="dwc:institutional_code" xlink:type="simple">RBINS</named-content>) <bold>A</bold> branch the female was found on, note the leaves which show signs of the damage which led to her discovery <bold>B</bold> same individual, zoomed in to show details.</p></caption><graphic xmlns:xlink="http://www.w3.org/1999/xlink" xlink:href="zookeys-1018-001-g054.jpg" position="float" orientation="portrait" xlink:type="simple" id="oo_510518.jpg"><uri content-type="original_file" xlink:type="simple">https://binary.pensoft.net/fig/510518</uri></graphic></fig><fig id="F55" position="float" orientation="portrait"><object-id xmlns:xlink="http://www.w3.org/1999/xlink" content-type="doi" xlink:type="simple">10.3897/zookeys.1018.61033.figure55</object-id><object-id xmlns:xlink="http://www.w3.org/1999/xlink" content-type="arpha" xlink:type="simple">A50EA0C6-4733-5505-92AB-96340AB3F044</object-id><label>Figure 55.</label><caption><p>Live <italic><tp:taxon-name><tp:taxon-name-part taxon-name-part-type="genus" reg="Cryptophyllium">Cryptophyllium</tp:taxon-name-part> <tp:taxon-name-part taxon-name-part-type="species" reg="phami">phami</tp:taxon-name-part></tp:taxon-name></italic> gen. et sp. nov. bred and photographed by Bruno Kneubühler (Switzerland) <bold>A</bold> adult female, dorsal <bold>B</bold> nymph, dorsal <bold>C</bold> adult male, doorsal.</p></caption><graphic xmlns:xlink="http://www.w3.org/1999/xlink" xlink:href="zookeys-1018-001-g055.jpg" position="float" orientation="portrait" xlink:type="simple" id="oo_510519.jpg"><uri content-type="original_file" xlink:type="simple">https://binary.pensoft.net/fig/510519</uri></graphic></fig></tp:treatment-sec><tp:treatment-sec sec-type="Differentiation" id="SECID0E6WHK"><title>Differentiation.</title><p>Females are most morphologically similar to <italic><tp:taxon-name><tp:taxon-name-part taxon-name-part-type="genus" reg="Cryptophyllium">Cryptophyllium</tp:taxon-name-part> <tp:taxon-name-part taxon-name-part-type="species" reg="bollensi">bollensi</tp:taxon-name-part></tp:taxon-name></italic> sp. nov., <italic><tp:taxon-name><tp:taxon-name-part taxon-name-part-type="genus" reg="Cryptophyllium">Cryptophyllium</tp:taxon-name-part> <tp:taxon-name-part taxon-name-part-type="species" reg="chrisangi">chrisangi</tp:taxon-name-part></tp:taxon-name></italic> comb. nov., and <italic><tp:taxon-name><tp:taxon-name-part taxon-name-part-type="genus" reg="Cryptophyllium">Cryptophyllium</tp:taxon-name-part> <tp:taxon-name-part taxon-name-part-type="species" reg="nuichuaense">nuichuaense</tp:taxon-name-part></tp:taxon-name></italic> sp. nov. based on the general abdominal shape, the broad obtuse exterior profemoral lobe, and the mesopleura shape and spination. <italic><tp:taxon-name><tp:taxon-name-part taxon-name-part-type="genus" reg="Cryptophyllium">Cryptophyllium</tp:taxon-name-part> <tp:taxon-name-part taxon-name-part-type="species" reg="phami">phami</tp:taxon-name-part></tp:taxon-name></italic> sp. nov. can immediately be differentiated from these species by the length of the alae which are short, only reaching to the anterior margin of abdominal segment III vs. the other species which have moderate length alae, reaching at least onto abdominal segment IV.</p><p>Males are morphologically most similar to <italic><tp:taxon-name><tp:taxon-name-part taxon-name-part-type="genus" reg="Cryptophyllium">Cryptophyllium</tp:taxon-name-part> <tp:taxon-name-part taxon-name-part-type="species" reg="westwoodii">westwoodii</tp:taxon-name-part></tp:taxon-name></italic> comb. nov., <italic><tp:taxon-name><tp:taxon-name-part taxon-name-part-type="genus" reg="Cryptophyllium">Cryptophyllium</tp:taxon-name-part> <tp:taxon-name-part taxon-name-part-type="species" reg="chrisangi">chrisangi</tp:taxon-name-part></tp:taxon-name></italic> comb. nov., <italic><tp:taxon-name><tp:taxon-name-part taxon-name-part-type="genus" reg="Cryptophyllium">Cryptophyllium</tp:taxon-name-part> <tp:taxon-name-part taxon-name-part-type="species" reg="bollensi">bollensi</tp:taxon-name-part></tp:taxon-name></italic> sp. nov., and <italic><tp:taxon-name><tp:taxon-name-part taxon-name-part-type="genus" reg="Cryptophyllium">Cryptophyllium</tp:taxon-name-part> <tp:taxon-name-part taxon-name-part-type="species" reg="khmer">khmer</tp:taxon-name-part></tp:taxon-name></italic> sp. nov. based on the tegminal length, femoral lobe shapes and spination, and the features of the thorax. The first two species can be differentiated by their abdominal shape which is thinly elliptical, with a maximum width only 30–34% the abdominal length vs. <italic><tp:taxon-name><tp:taxon-name-part taxon-name-part-type="genus" reg="Cryptophyllium">Cryptophyllium</tp:taxon-name-part> <tp:taxon-name-part taxon-name-part-type="species" reg="phami">phami</tp:taxon-name-part></tp:taxon-name></italic> sp. nov. and the second two species which have an abdominal shape that is broadly elliptical or broadly spade-shaped with a maximum width ca. 38–45% the abdominal length. Due to their very similar morphology and intraspecific variation, we have not yet found a reliable morphological feature to differentiate <italic><tp:taxon-name><tp:taxon-name-part taxon-name-part-type="genus" reg="Cryptophyllium">Cryptophyllium</tp:taxon-name-part> <tp:taxon-name-part taxon-name-part-type="species" reg="phami">phami</tp:taxon-name-part></tp:taxon-name></italic> sp. nov., <italic><tp:taxon-name><tp:taxon-name-part taxon-name-part-type="genus" reg="Cryptophyllium">Cryptophyllium</tp:taxon-name-part> <tp:taxon-name-part taxon-name-part-type="species" reg="bollensi">bollensi</tp:taxon-name-part></tp:taxon-name></italic> sp. nov., and <italic><tp:taxon-name><tp:taxon-name-part taxon-name-part-type="genus" reg="Cryptophyllium">Cryptophyllium</tp:taxon-name-part> <tp:taxon-name-part taxon-name-part-type="species" reg="khmer">khmer</tp:taxon-name-part></tp:taxon-name></italic> sp. nov. males. Thankfully females can help differentiate the species as noted above.</p></tp:treatment-sec><tp:treatment-sec sec-type="distribution" id="SECID0EL2HK"><title>Distribution.</title><p>At present only known from two southern Vietnamese provinces, Dong Nai and Binh Thuan Provinces.</p></tp:treatment-sec><tp:treatment-sec sec-type="description" id="SECID0EQ2HK"><title>Description.</title><p><bold>Female. <italic>Coloration.</italic></bold> Coloration description is based upon both living wild caught (Fig. <xref ref-type="fig" rid="F54">54B</xref>) and captive reared individuals (Fig. <xref ref-type="fig" rid="F55">55A</xref>) as their coloration appears to be rather similar. Overall coloration is pale green, with many areas of the body highlighted with cream or very pale green. These areas tend to be the margins on the lobes of the legs, some striping on the lobes of the legs, the pronotum, abdominal margins, and the venation in the tegmina (Fig. <xref ref-type="fig" rid="F55">55A</xref>).</p><p><bold><italic>Morphology.</italic></bold><italic>Head.</italic> Head capsule about as long as wide, vertex relatively smooth with the only notable feature being the posteromedial tubercle which is finely pointed (Fig. <xref ref-type="fig" rid="F56">56E</xref>). Frontal convexity broad and blunt, with a slightly granular surface. Compound eyes slightly protruding from the head capsule, and are not particularly large, taking up slightly &lt; ⅓ of the head capsule lateral margins (Fig. <xref ref-type="fig" rid="F56">56E</xref>). Ocelli absent. Antennal fields slightly wider than the width of the first antennomere. <italic>Antennae.</italic> Antennae consist of nine segments, with the terminal segment about the same length as the preceding two and a half segments’ lengths combined (Fig. <xref ref-type="fig" rid="F56">56C</xref>). Antennomeres I–VII sparsely marked with small transparent setae, the terminal two antennomeres are covered in stout, brown setae. <italic>Thorax.</italic> Pronotum with gently concave anterior margin and slightly convex lateral margins, which converge to a straight posterior margin that is half the width of the anterior margin (Fig. <xref ref-type="fig" rid="F56">56E</xref>). The pronotum surface is smooth, with only a prominent pit in the center, and slight furrows anterior and lateral to the pit (Fig. <xref ref-type="fig" rid="F56">56E</xref>). The pronotum has moderately formed anterior and lateral rims and a weakly formed posterior rim, all of which are relatively smooth (Fig. <xref ref-type="fig" rid="F56">56E</xref>). Prosternum and the anterior of the mesosternum are covered with numerous nodes, but the remainder of the mesosternum and the metasternum are relatively smooth. Prescutum longer than wide, lateral rims with nine to eleven small to medium tubercles, not ranging dramatically in size giving the margin a rough textured appearance (Fig. <xref ref-type="fig" rid="F56">56E</xref>). Prescutum anterior rim prominent but not strongly protruding, rim surface is granular, lacking a large sagittal spine (Fig. <xref ref-type="fig" rid="F56">56F</xref>). Prescutum surface heavily granular, with all about the same size. Mesopleura begin ca. ⅓ of the way through the prescutum length and evenly diverge; lateral margin with seven or eight small tubercles with ca. ½ of those slightly larger than the rest, with the smaller ones interspersed throughout (Fig. <xref ref-type="fig" rid="F56">56E</xref>). Face of the mesopleura smooth, with two notable divots, one on the anterior margin and one near the middle (Fig. <xref ref-type="fig" rid="F56">56F</xref>). <italic>Wings.</italic> Tegmina long, reaching ½ through abdominal segment VII. Tegmina venation; the subcosta (<abbrev xmlns:xlink="http://www.w3.org/1999/xlink" xlink:title="subcosta" id="ABBRID0E44HK" xlink:type="simple">Sc</abbrev>) is the first vein in the forewing, running parallel with the margin for the first half, and then bending and running towards the margin. The radius (R) spans the central portion of the forewing with two subparallel branched veins; the first radius (<abbrev xmlns:xlink="http://www.w3.org/1999/xlink" xlink:title="radius 1" id="ABBRID0EB5HK" xlink:type="simple">R1</abbrev>) branches ca. ¼ of the way through the wing length and terminates slightly proximal to the midline, the radial sector (<abbrev xmlns:xlink="http://www.w3.org/1999/xlink" xlink:title="radial sector" id="ABBRID0EF5HK" xlink:type="simple">Rs</abbrev>) branches ca. ⅖ of the way through the wing length and terminates near the distal ⅓ of the wing length. There is a weak continuation of the radius following the prominent <abbrev xmlns:xlink="http://www.w3.org/1999/xlink" xlink:title="radial sector" id="ABBRID0EJ5HK" xlink:type="simple">Rs</abbrev> branching which continues on as a short and thin R–M crossvein that connects the two veins. The media (M) is simply bifurcate with both the media anterior (<abbrev xmlns:xlink="http://www.w3.org/1999/xlink" xlink:title="media anterior" id="ABBRID0EN5HK" xlink:type="simple">MA</abbrev>) and media posterior (<abbrev xmlns:xlink="http://www.w3.org/1999/xlink" xlink:title="media posterior" id="ABBRID0ER5HK" xlink:type="simple">MP</abbrev>) terminating near to the posterior ¼ of the wing. The cubitus (<abbrev xmlns:xlink="http://www.w3.org/1999/xlink" xlink:title="cubitus" id="ABBRID0EV5HK" xlink:type="simple">Cu</abbrev>) is also bifurcate, branching near the posterior ⅕ of the wing into the cubitus anterior (<abbrev xmlns:xlink="http://www.w3.org/1999/xlink" xlink:title="anterior cubitus" id="ABBRID0EZ5HK" xlink:type="simple">CuA</abbrev>) and cubitus posterior (<abbrev xmlns:xlink="http://www.w3.org/1999/xlink" xlink:title="cubitus posterior" id="ABBRID0E45HK" xlink:type="simple">CuP</abbrev>) which both terminate at or very near the wing posterior apex. The first anal vein (<abbrev xmlns:xlink="http://www.w3.org/1999/xlink" xlink:title="first anal" id="ABBRID0EB6HK" xlink:type="simple">1A</abbrev>) is simple and fuses with the cubitus early on, at the length about midway between the splitting of the <abbrev xmlns:xlink="http://www.w3.org/1999/xlink" xlink:title="radius 1" id="ABBRID0EF6HK" xlink:type="simple">R1</abbrev> and <abbrev xmlns:xlink="http://www.w3.org/1999/xlink" xlink:title="radial sector" id="ABBRID0EJ6HK" xlink:type="simple">Rs</abbrev>. Alae reduced, with their apex only just passing the anterior margin of abdominal segment III. <italic>Abdomen.</italic> Abdominal segments II through the anterior half of IV uniformly diverging. The posterior half of segment IV through segment VII are subparallel, gradually converging, and segment VII is ending in a slightly rounded lobe. Segments VIII–X are notably narrower than the previous segments, and have converging margins to the broad rounded apex (Fig. <xref ref-type="fig" rid="F56">56G</xref>). <italic>Genitalia.</italic> Subgenital plate starts at the anterior margin of segment VIII, is moderately broad, and extends ½ onto segment X with straight margins ending in a fine point (Fig. <xref ref-type="fig" rid="F56">56H</xref>). Gonapophyses VIII are long and moderately broad, reaching the apex of abdominal segment X; gonapophyses IX are shorter and narrower, hidden below (Fig. <xref ref-type="fig" rid="F56">56H</xref>). Cerci flat, not strongly cupped, with a granular surface and few detectable setae (Fig. <xref ref-type="fig" rid="F56">56H</xref>). <italic>Legs.</italic> Profemoral exterior lobe broad, rounded, and obtusely angled, smoothly arcing from end to end, ca. ⅓ again wider than the width of the interior lobe (Fig. <xref ref-type="fig" rid="F56">56D</xref>). Edge of the profemoral exterior lobe granular, with a few slightly larger than the rest, but none very large to resemble teeth (Fig. <xref ref-type="fig" rid="F56">56D</xref>). Profemoral interior lobe ca. 2× as wide as the greatest width of the profemoral shaft, obtusely angled, and marked with five teeth arranged in a two-one-two pattern with looping gaps between them (Fig. <xref ref-type="fig" rid="F56">56D</xref>). Mesofemoral exterior lobe arcs from end to end but is slightly bent in the center, weighted towards the distal ½, and marked with three or four small serrate teeth distributed on the distal half only. Interior lobe is about the same width as the mesofemoral shaft, and the exterior lobe is slightly wider. Mesofemoral interior lobe arcs smoothly end to end with 6–8 small serrate teeth only on the distal half of the arc which is slightly wider than the proximal half of the arc. Metafemoral interior lobe arcs end to end, with the distal half slightly wider than the proximal half and marked with 7–10 serrate teeth on the distal half of the lobe. Metafemoral exterior lobe is thin and smooth, hugging the metafemoral shaft and lacks dentation. Protibiae lacking an exterior lobe. Protibiae interior lobe spans the entire length of the protibiae and is slightly &gt; 2× the width of the protibiae shaft itself. The lobe is roundly triangular with the widest portion on the distal half. Mesotibiae and metatibiae lacking exterior and interior lobes.</p><fig id="F56" position="float" orientation="portrait"><object-id xmlns:xlink="http://www.w3.org/1999/xlink" content-type="doi" xlink:type="simple">10.3897/zookeys.1018.61033.figure56</object-id><object-id xmlns:xlink="http://www.w3.org/1999/xlink" content-type="arpha" xlink:type="simple">026F8BAE-9DBA-5E6D-8230-7E4B8E77116F</object-id><label>Figure 56.</label><caption><p><italic><tp:taxon-name><tp:taxon-name-part taxon-name-part-type="genus" reg="Cryptophyllium">Cryptophyllium</tp:taxon-name-part> <tp:taxon-name-part taxon-name-part-type="species" reg="phami">phami</tp:taxon-name-part></tp:taxon-name></italic> gen. et sp. nov. paratype female (<named-content xmlns:xlink="http://www.w3.org/1999/xlink" content-type="dwc:institutional_code" xlink:type="simple">RBINS</named-content>), photographs by Jérôme Constant (<named-content xmlns:xlink="http://www.w3.org/1999/xlink" content-type="dwc:institutional_code" xlink:type="simple">RBINS</named-content>) <bold>A</bold> habitus, dorsal <bold>B</bold> habitus, ventral <bold>C</bold> details of antennae and anterior of head capsule <bold>D</bold> profemoral and tibial lobes, dorsal <bold>E</bold> details of antennae, head, and thorax, dorsal <bold>F</bold> details of head and thorax, lateral <bold>G</bold> terminalia, dorsal <bold>H</bold> genitalia, ventral.</p></caption><graphic xmlns:xlink="http://www.w3.org/1999/xlink" xlink:href="zookeys-1018-001-g056.jpg" position="float" orientation="portrait" xlink:type="simple" id="oo_510520.jpg"><uri content-type="original_file" xlink:type="simple">https://binary.pensoft.net/fig/510520</uri></graphic></fig><p><bold><italic>Measurements of paratype females</italic> [mm] (wild caught).</bold> Length of body (including cerci and head, excluding antennae) 76.7, length/width of head 7.9/6.1, antennae 3.8, pronotum 5.1, mesonotum 6.8, length of tegmina 45.8, length of alae 17.9, greatest width of abdomen 30.0, profemora 17.6, mesofemora 13.8, metafemora 17.1, protibiae 11.6, mesotibiae 9.8, metatibiae 12.7.</p><p>
                <bold><italic>Measurements of paratype females</italic> [mm] (ex culture)</bold>
                <sup><xref ref-type="fn" rid="en3">3</xref></sup>
              </p><p>. Length of body (including cerci and head, excluding antennae) 79.4–90.3, length/width of head 8.2–9.5/6.4–7.4, antennae 3.8–4.3, pronotum 5.1–5.8, mesonotum 7.0–7.5, length of tegmina 45.3–53.8, length of alae 17.2–22.9, greatest width of abdomen 28.7–36.3, profemora 17.8–20.7, mesofemora 14.7–15.6, metafemora 16.6–19.5, protibiae 11.5–12.0, mesotibiae 10.3–11.0, metatibiae 13.4–14.8.</p><p><bold>Male. <italic>Coloration.</italic></bold> Coloration based upon live bred specimens in captivity (Fig. <xref ref-type="fig" rid="F55">55C</xref>). Overall coloration pale green throughout with variable patches of tan to reddish coloration (Fig. <xref ref-type="fig" rid="F55">55C</xref>). These tan to reddish areas are primarily around the margins of the lobes of the legs, the margins of the thorax, the tips of the antennae, and the margins of the abdomen. In darker colored specimens the mesofemoral lobes can also have coloration, not just along the margins. Abdominal segment V has a pair of slightly transparent eye spots.</p><p><bold><italic>Morphology.</italic></bold><italic>Head.</italic> Head capsule about as long as wide, with a vertex that is relatively smooth with only sparse granulation throughout. Frontal convexity stout with sparse thin setae. The posteromedial tubercle is not broad but is distinctly raised from the head capsule. Compound eyes large and bulbous, taking up slightly &lt; ½ head capsule lateral margins (Fig. <xref ref-type="fig" rid="F57">57D</xref>). There are three well-developed ocelli located between and slightly posterior to the compound eyes. <italic>Antennae.</italic> Antennae (including the scapus and pedicellus) consists of 24 segments, all segments except the scapus and pedicellus and terminal three segments are covered in dense setae that are as long as or longer than the antennae segment is wide. The terminal three segments are covered in dense short setae and the scapus and pedicellus are nearly completely bare. <italic>Thorax.</italic> Pronotum with anterior margin distinctly concave and lateral margins that are slightly convex and converging to a straight posterior margin that is ca. ½ the width of the anterior rim. Anterior and lateral margins of the pronotum have moderately formed rims and the posterior margin lacks a rim. Face of the pronotum is marked by a distinct furrow and pit in the center and a relatively smooth surface with weak granulation. Prosternum surface is weakly granular with small nodes of even size and spacing. Mesosternum surface marked with slightly more prominent nodes, with the largest along the sagittal plane and more strongly on the anterior margin, posterior margin with less prominent and smaller nodes. Prescutum slightly longer than wide, with lateral margins that are only slightly converging to the posterior (Fig. <xref ref-type="fig" rid="F57">57D</xref>). Lateral rims with nine or ten node-like tubercles, giving the lateral margins a rough textured appearance. Prescutum surface with minimal nodes throughout, with those along the sagittal plane slightly larger than the others. Prescutum anterior rim prominent but not strongly raised, with a granular surface and lacking a prominent sagittal tubercle. Mesopleura begin on the anterior prescutum margin but are narrow throughout most of their length, only diverging gently for the posterior ⅔. Lateral margin with nine or ten minor tubercles throughout the length except for the posterior ⅓ which is relatively smooth. Face of the mesopleura mostly smooth, with slight wrinkling throughout. <italic>Wings.</italic> Tegmina moderate length, extending ⅓ of the way through abdominal segment III. Tegmina wing venation: the subcosta (<abbrev xmlns:xlink="http://www.w3.org/1999/xlink" xlink:title="subcosta" id="ABBRID0E3DAM" xlink:type="simple">Sc</abbrev>) is the first vein, is simple, and terminates the earliest ca. ⅓ of the way through the overall tegmina length. The radius (R) spans the entire length of the tegmina with the first radius (<abbrev xmlns:xlink="http://www.w3.org/1999/xlink" xlink:title="radius 1" id="ABBRID0EAEAM" xlink:type="simple">R1</abbrev>) branching just proximal to the midline and terminating just distal to the midline, followed by the branching and termination of the second radius (<abbrev xmlns:xlink="http://www.w3.org/1999/xlink" xlink:title="radius 2" id="ABBRID0EEEAM" xlink:type="simple">R2</abbrev>) near the distal ⅓ of the wing, and then the radial sector runs to the wing apex. The media (M) also spans the entire length of the tegmina with the first media posterior (<abbrev xmlns:xlink="http://www.w3.org/1999/xlink" xlink:title="first media posterior" id="ABBRID0EIEAM" xlink:type="simple">MP1</abbrev>) branching off slightly &gt; ⅓ of the way through the wing length, and then the second media posterior (<abbrev xmlns:xlink="http://www.w3.org/1999/xlink" xlink:title="second media posterior" id="ABBRID0EMEAM" xlink:type="simple">MP2</abbrev>) branches just distal to the midline, and the media anterior (<abbrev xmlns:xlink="http://www.w3.org/1999/xlink" xlink:title="media anterior" id="ABBRID0EQEAM" xlink:type="simple">MA</abbrev>) runs to the wing apex. The cubitus (<abbrev xmlns:xlink="http://www.w3.org/1999/xlink" xlink:title="cubitus" id="ABBRID0EUEAM" xlink:type="simple">Cu</abbrev>) runs along the edge of the wing as the two media posterior veins fuse with it and as the cubitus reaches the apex it fades. The first anal (<abbrev xmlns:xlink="http://www.w3.org/1999/xlink" xlink:title="first anal" id="ABBRID0EYEAM" xlink:type="simple">1A</abbrev>) vein terminates upon reaching the cubitus ca. ⅓ of the way through the wing length. Alae well-developed in an oval fan configuration, long, reaching to the middle or posterior of abdominal segments IX. Alae wing venation: the costa (C) is present along the entire foremargin giving stability to the wing. The subcosta (<abbrev xmlns:xlink="http://www.w3.org/1999/xlink" xlink:title="subcosta" id="ABBRID0E3EAM" xlink:type="simple">Sc</abbrev>) is long, spanning ca. ⅔ of the wing length and is mostly fused with the radius in the beginning but terminates when it meets the costa. The radius (R) spans the entire wing and branches slightly proximal to the midline into the first radius (<abbrev xmlns:xlink="http://www.w3.org/1999/xlink" xlink:title="radius 1" id="ABBRID0EAFAM" xlink:type="simple">R1</abbrev>) and radial sector (<abbrev xmlns:xlink="http://www.w3.org/1999/xlink" xlink:title="radial sector" id="ABBRID0EEFAM" xlink:type="simple">Rs</abbrev>) which run gently diverging for most of their length and then converge at the apex of the wing where they terminate near each other but not touching. The media (M) branches early, ca. ⅙ of the way through the wing into the media anterior (<abbrev xmlns:xlink="http://www.w3.org/1999/xlink" xlink:title="media anterior" id="ABBRID0EIFAM" xlink:type="simple">MA</abbrev>) and the media posterior (<abbrev xmlns:xlink="http://www.w3.org/1999/xlink" xlink:title="media posterior" id="ABBRID0EMFAM" xlink:type="simple">MP</abbrev>) which run parallel with each other throughout the wing until the distal ⅕ of the wing where the media posterior fuses with the media anterior which then run fused together to the wing apex where they terminate near the radial sector. The cubitus (<abbrev xmlns:xlink="http://www.w3.org/1999/xlink" xlink:title="cubitus" id="ABBRID0EQFAM" xlink:type="simple">Cu</abbrev>) runs unbranched and terminates at the wing apex. Of the anterior anal veins, the first anterior anal (<abbrev xmlns:xlink="http://www.w3.org/1999/xlink" xlink:title="first anterior anal" id="ABBRID0EUFAM" xlink:type="simple">1AA</abbrev>) fuses with the cubitus near the point where the media branches into the media anterior and media posterior and then the first anterior anal branches from the cubitus ⅔ of the way through the wing length where it uniformly diverges from the cubitus until it terminates at the wing margin. The anterior anal veins two–seven (<abbrev xmlns:xlink="http://www.w3.org/1999/xlink" xlink:title="second anterior anal" id="ABBRID0EYFAM" xlink:type="simple">2AA</abbrev>–<abbrev xmlns:xlink="http://www.w3.org/1999/xlink" xlink:title="seventh anterior anal" id="ABBRID0E3FAM" xlink:type="simple">7AA</abbrev>) have a common origin and run unbranched in a folding fan pattern of relatively uniform spacing to the wing margin. The posterior anal veins (<abbrev xmlns:xlink="http://www.w3.org/1999/xlink" xlink:title="first posterior anal" id="ABBRID0EAGAM" xlink:type="simple">1PA</abbrev>–<abbrev xmlns:xlink="http://www.w3.org/1999/xlink" xlink:title="sixth posterior anal" id="ABBRID0EEGAM" xlink:type="simple">6PA</abbrev>) share a common origin separate from the anterior anal veins and run unbranched to the wing margin with slightly thinner spacing than the anterior anal veins. <italic>Abdomen.</italic> Lateral margins of abdominal segment II are parallel, III through the anterior ⅔ of segment IV gradually diverging, the remainder of IV and segment V are parallel-sided, segment VI starts parallel-sided but almost immediately starts to converge and the remaining segments converge uniformly to the rounded apex of the abdomen. <italic>Genitalia.</italic> Poculum broad and ends in a rounded apex that slightly passes the anterior margin of segment X (Fig. <xref ref-type="fig" rid="F57">57G</xref>). Cerci long and slender, extending from under the anal abdominal segment, nearly flat, not strongly cupped, covered in a granulose surface and numerous short setae (Fig. <xref ref-type="fig" rid="F57">57F</xref>). Vomer broad and stout with straight sides evenly converging and ending in a thick apical hook with a smaller second hook adjacent to it (Fig. <xref ref-type="fig" rid="F5">5C</xref>). <italic>Legs.</italic> Profemoral exterior lobe about the same width as the interior lobe, ca. 2½× the greatest width of the profemoral shaft, roundly arcing end to end in a broad obtuse angle that is not distinctly bent, with the proximal margin slightly granulose, and the distal margin with four or five small serrate teeth (Fig. <xref ref-type="fig" rid="F57">57C</xref>). Profemoral interior lobe roundly triangular and marked with five sharp teeth arranged in a two-one-two pattern with looping gaps between them (Fig. <xref ref-type="fig" rid="F57">57C</xref>). Mesofemoral exterior lobe arcs end to end but is slightly wider on the distal ⅓ which is marked with four or five serrate teeth, and the proximal half that is rather thin. Mesofemoral interior lobe is about the same width as the exterior, is broader on the distal end and is marked with seven or eight small serrate teeth. Metafemoral exterior lobe lacks dentation and has a straight margin along the metafemoral shaft. Metafemoral interior lobe smoothly arcs end to end with eight or nine small serrate teeth on the distal ⅔, which is slightly wider than the proximal ⅓. Protibiae lacking exterior lobe, interior lobe reaching end to end in a smooth triangle which is slightly weighted to the distal ½ and at its widest is ca. 2½× as wide as the protibial shaft (Fig. <xref ref-type="fig" rid="F57">57C</xref>). Meso- and metatibiae simple, lacking lobes completely.</p><fig id="F57" position="float" orientation="portrait"><object-id xmlns:xlink="http://www.w3.org/1999/xlink" content-type="doi" xlink:type="simple">10.3897/zookeys.1018.61033.figure57</object-id><object-id xmlns:xlink="http://www.w3.org/1999/xlink" content-type="arpha" xlink:type="simple">6448B5E2-0F19-513B-B0EF-703E01BA8824</object-id><label>Figure 57.</label><caption><p><italic><tp:taxon-name><tp:taxon-name-part taxon-name-part-type="genus" reg="Cryptophyllium">Cryptophyllium</tp:taxon-name-part> <tp:taxon-name-part taxon-name-part-type="species" reg="phami">phami</tp:taxon-name-part></tp:taxon-name></italic> gen. et sp. nov. holotype male (<named-content xmlns:xlink="http://www.w3.org/1999/xlink" content-type="dwc:institutional_code" xlink:type="simple">RBINS</named-content>), photographs by Jérôme Constant (<named-content xmlns:xlink="http://www.w3.org/1999/xlink" content-type="dwc:institutional_code" xlink:type="simple">RBINS</named-content>) <bold>A</bold> habitus, dorsal <bold>B</bold> habitus, ventral <bold>C</bold> front leg, dorsal <bold>D</bold> details of base of antennae and head–thorax, dorsal <bold>E</bold> details of head and thorax, lateral <bold>F</bold> terminalia, dorsal <bold>G</bold> genitalia, ventral.</p></caption><graphic xmlns:xlink="http://www.w3.org/1999/xlink" xlink:href="zookeys-1018-001-g057.jpg" position="float" orientation="portrait" xlink:type="simple" id="oo_510521.jpg"><uri content-type="original_file" xlink:type="simple">https://binary.pensoft.net/fig/510521</uri></graphic></fig><p><bold><italic>Measurements of holotype male</italic> [mm].</bold> Length of body (including cerci and head, excluding antennae) 58.7, length/width of head 3.8/3.5, antennae 38.2, pronotum 2.9, mesonotum 3.8, length of tegmina 17.3, length of alae 42.9, greatest width of abdomen 13.4, profemora 12.8, mesofemora 10.6, metafemora 13.0, protibiae 10.1, mesotibiae 7.6, metatibiae 10.0.</p><p>
                <bold><italic>Measurements of paratype male</italic> [mm] (ex culture).</bold>
                <sup><xref ref-type="fn" rid="en4">4</xref></sup>
              </p><p>Length of body (including cerci and head, excluding antennae) 54.3, length/width of head 4.0/3.1, antennae 36.1, pronotum 2.7, mesonotum 4.3, length of tegmina 15.5, length of alae 41.1, greatest width of abdomen 13.7, profemora 11.6, mesofemora 10.1, metafemora 12.2, protibiae 8.0<sup><xref ref-type="fn" rid="en5">5</xref></sup>, mesotibiae 7.4, metatibiae 8.9.</p><p><bold>Eggs.</bold> (Fig. <xref ref-type="fig" rid="F58">58</xref>). The lateral surfaces are flat but with the posterior half slightly wider than the anterior half. The center of the dorsal surface is slightly convex, which gives the margin a slight undulating appearance when viewed from the lateral aspect as the middle is thinner than either end of the egg. When viewed from the lateral aspect; the ventral margin has the posterior slightly protruding more than the anterior, adding to the overall undulating shape of the egg. All surfaces have numerous small to medium sized pits throughout, the lateral surface has around 20 pits arranged in no particular order. The surfaces are also covered with short moss-like pinnae interspersed throughout the capsules with those along the margins slightly longer than the other surfaces. The dorsal surface is marked with six slightly irregular medium sized pits on each half and short moss-like pinnae around the micropylar plate. The micropylar plate is long, ca. 6/7 of the overall dorsal surface length and the shape is nearly symmetrical with the anterior and posterior thin and the area around the micropylar cup the widest point. Micropylar cup of moderate size and placed slightly posterior to the micropylar plate midline. Operculum slightly ovular, with the outer margin with a distinct row of moss-like pinnae surrounding the operculum and four or five medium pits surrounding the dorsal and lateral margins. The operculum is roundly raised with a height slightly &gt; ½ operculum width, this rounded raised cap is marked with a sagittal raised row of pinnae similar in length to those along the capsule margins. The overall color is tan to light brown, with the moss-like pinnae sometimes slightly lighter in color.</p><fig id="F58" position="float" orientation="portrait"><object-id xmlns:xlink="http://www.w3.org/1999/xlink" content-type="doi" xlink:type="simple">10.3897/zookeys.1018.61033.figure58</object-id><object-id xmlns:xlink="http://www.w3.org/1999/xlink" content-type="arpha" xlink:type="simple">7A9394BD-FF10-5E34-BC8A-8FE158CDF418</object-id><label>Figure 58.</label><caption><p><italic><tp:taxon-name><tp:taxon-name-part taxon-name-part-type="genus" reg="Cryptophyllium">Cryptophyllium</tp:taxon-name-part> <tp:taxon-name-part taxon-name-part-type="species" reg="phami">phami</tp:taxon-name-part></tp:taxon-name></italic> gen. et sp. nov. egg, <named-content xmlns:xlink="http://www.w3.org/1999/xlink" content-type="dwc:institutional_code" xlink:type="simple">RBINS</named-content> collection, photographs by Jérôme Constant <bold>A</bold> lateral view <bold>B</bold> dorso-lateral view <bold>C</bold> dorsal view <bold>D</bold> opercular (anterior) view <bold>E</bold> posterior view <bold>F</bold> ventral view.</p></caption><graphic xmlns:xlink="http://www.w3.org/1999/xlink" xlink:href="zookeys-1018-001-g058.jpg" position="float" orientation="portrait" xlink:type="simple" id="oo_510522.jpg"><uri content-type="original_file" xlink:type="simple">https://binary.pensoft.net/fig/510522</uri></graphic></fig><p><bold>Measurements including the extended pinnae [mm].</bold> Length (including operculum): 5.1; maximum width of capsule when viewed from lateral aspect 3.2–3.3; length of micropylar plate 2.9–3.2</p><p><bold>Newly hatched nymphs.</bold> (Fig. <xref ref-type="fig" rid="F9">9G</xref>). The general color throughout the body is dark brown with slightly lighter brown on the legs. The basitarsi are yellow and remaining tarsal segments are dark brown. All tibiae lack exterior lobes, and all have smoothly arcing interior lobes which have several tan to brown stripes throughout their length. All femoral lobes are similar in width and have distinct serration on their distal halves. The interior profemoral lobe lacks a white spot, but the exterior lobe has a narrow white crescent on the proximal ⅓ with an additional small white patch at the proximal most margin. The meso- and metafemoral interior lobes have two white patches, one on the proximal most edge, and a larger white patch ⅓ of the way through the length. The meso- and metafemoral exterior lobes also have the large white patch on the proximal ⅓, but lack a smaller white patch on the proximal most margin. The distal ends of the meso- and metafemora also have minimal white edges. The abdomen is mostly brown, but abdominal segments II and III have distinct green patches on their lateral surfaces (the centerline of the abdomen is uniform brown throughout). The terminal three abdominal segments also have a little bit of green on their margins. The widest point of the abdomen is abdominal segment IV.</p></tp:treatment-sec><tp:treatment-sec sec-type="etymology" id="SECID0EOLAM"><title>Etymology.</title><p>Patronym. This species is dedicated to Pham Hong Thai (<named-content xmlns:xlink="http://www.w3.org/1999/xlink" content-type="dwc:institutional_code" xlink:type="simple">VNMN</named-content>), a good friend and colleague who co-organized the <abbrev xmlns:xlink="http://www.w3.org/1999/xlink" xlink:title="Global Taxonomy Initiative (https://www.cbd.int/gti/)" id="ABBRID0EZLAM" xlink:type="simple">GTI</abbrev> entomological expeditions to Vietnam with the <named-content xmlns:xlink="http://www.w3.org/1999/xlink" content-type="dwc:institutional_code" xlink:type="simple">RBINS</named-content> team since 2010.</p></tp:treatment-sec><tp:treatment-sec><!--Section generated to contain objects referenced in tp:taxon-treatment.--><fig id="F5" position="float" orientation="portrait"><object-id xmlns:xlink="http://www.w3.org/1999/xlink" content-type="doi" xlink:type="simple">10.3897/zookeys.1018.61033.figure5</object-id><object-id xmlns:xlink="http://www.w3.org/1999/xlink" content-type="arpha" xlink:type="simple">73D9A33A-C415-5441-95A8-608939CC747C</object-id><label>Figure 5.</label><caption><p>Details of the <italic><tp:taxon-name><tp:taxon-name-part taxon-name-part-type="genus" reg="Cryptophyllium">Cryptophyllium</tp:taxon-name-part></tp:taxon-name></italic> gen. nov. male vomer. All from the <named-content xmlns:xlink="http://www.w3.org/1999/xlink" content-type="dwc:institutional_code" xlink:type="simple">RBINS</named-content> collection, prepared and photographed by Jérôme Constant (<named-content xmlns:xlink="http://www.w3.org/1999/xlink" content-type="dwc:institutional_code" xlink:type="simple">RBINS</named-content>). Views <bold>1</bold> ventral <bold>2</bold> right lateral of the ventrally oriented vomer <bold>3</bold> left lateral of the ventrally oriented vomer <bold>A</bold><italic><tp:taxon-name><tp:taxon-name-part taxon-name-part-type="genus" reg="Cryptophyllium">Cryptophyllium</tp:taxon-name-part> <tp:taxon-name-part taxon-name-part-type="species" reg="westwoodii">westwoodii</tp:taxon-name-part></tp:taxon-name></italic> comb. nov., Thailand, Na Haeo <bold>B</bold><italic><tp:taxon-name><tp:taxon-name-part taxon-name-part-type="genus" reg="Cryptophyllium">Cryptophyllium</tp:taxon-name-part> <tp:taxon-name-part taxon-name-part-type="species" reg="khmer">khmer</tp:taxon-name-part></tp:taxon-name></italic> gen. et sp. nov. Cambodia, Kbal Spean <bold>C</bold><italic><tp:taxon-name><tp:taxon-name-part taxon-name-part-type="genus" reg="Cryptophyllium">Cryptophyllium</tp:taxon-name-part> <tp:taxon-name-part taxon-name-part-type="species" reg="phami">phami</tp:taxon-name-part></tp:taxon-name></italic> gen. et sp. nov., Vietnam, Cat Tien <bold>D</bold><italic><tp:taxon-name><tp:taxon-name-part taxon-name-part-type="genus" reg="Cryptophyllium">Cryptophyllium</tp:taxon-name-part> <tp:taxon-name-part taxon-name-part-type="species" reg="khmer">khmer</tp:taxon-name-part></tp:taxon-name></italic> gen. et sp. nov., Cambodia, Tatai <bold>E</bold><italic><tp:taxon-name><tp:taxon-name-part taxon-name-part-type="genus" reg="Cryptophyllium">Cryptophyllium</tp:taxon-name-part> <tp:taxon-name-part taxon-name-part-type="species" reg="bollensi">bollensi</tp:taxon-name-part></tp:taxon-name></italic> gen. et sp. nov., Vietnam, Phuoc Binh <bold>F</bold><italic><tp:taxon-name><tp:taxon-name-part taxon-name-part-type="genus" reg="Cryptophyllium">Cryptophyllium</tp:taxon-name-part> <tp:taxon-name-part taxon-name-part-type="species" reg="oyae">oyae</tp:taxon-name-part></tp:taxon-name></italic> comb. nov., Laos, Mt. Phu Phan <bold>G</bold><italic><tp:taxon-name><tp:taxon-name-part taxon-name-part-type="genus" reg="Cryptophyllium">Cryptophyllium</tp:taxon-name-part> <tp:taxon-name-part taxon-name-part-type="species" reg="bankoi">bankoi</tp:taxon-name-part></tp:taxon-name></italic> gen. et sp. nov., Vietnam, Ba Na-Nui Chua <bold>H</bold><italic><tp:taxon-name><tp:taxon-name-part taxon-name-part-type="genus" reg="Cryptophyllium">Cryptophyllium</tp:taxon-name-part> <tp:taxon-name-part taxon-name-part-type="species" reg="icarus">icarus</tp:taxon-name-part></tp:taxon-name></italic> gen. et sp. nov., Vietnam, Bidoup-Nui Ba <bold>I</bold><italic><tp:taxon-name><tp:taxon-name-part taxon-name-part-type="genus" reg="Cryptophyllium">Cryptophyllium</tp:taxon-name-part> <tp:taxon-name-part taxon-name-part-type="species" reg="rarum">rarum</tp:taxon-name-part></tp:taxon-name></italic> comb. nov., Vietnam, Cuc Phuong <bold>J</bold><italic><tp:taxon-name><tp:taxon-name-part taxon-name-part-type="genus" reg="Cryptophyllium">Cryptophyllium</tp:taxon-name-part> <tp:taxon-name-part taxon-name-part-type="species" reg="limogesi">limogesi</tp:taxon-name-part></tp:taxon-name></italic> gen. et sp. nov., Vietnam, Ta Dung. Scale bars, 1.0 mm.</p></caption><graphic xmlns:xlink="http://www.w3.org/1999/xlink" xlink:href="zookeys-1018-001-g005.jpg" position="float" orientation="portrait" xlink:type="simple" id="oo_510469.jpg"><uri content-type="original_file" xlink:type="simple">https://binary.pensoft.net/fig/510469</uri></graphic></fig><fig id="F6" position="float" orientation="portrait"><object-id xmlns:xlink="http://www.w3.org/1999/xlink" content-type="doi" xlink:type="simple">10.3897/zookeys.1018.61033.figure6</object-id><object-id xmlns:xlink="http://www.w3.org/1999/xlink" content-type="arpha" xlink:type="simple">CC0E7937-A56C-5FA8-847C-F3BCA9F26319</object-id><label>Figure 6.</label><caption><p>Details of female phylliid antennae illustrated from specimens within the <named-content xmlns:xlink="http://www.w3.org/1999/xlink" content-type="dwc:institutional_code" xlink:type="simple">RBINS</named-content> collection, illustrations by Julien Caudron (<named-content xmlns:xlink="http://www.w3.org/1999/xlink" content-type="dwc:institutional_code" xlink:type="simple">RBINS</named-content>). Note that the figures start with the scapus, therefore the diagnostic fourth antennomere is the third one shown; to ensure clarity <bold>A</bold> has the segment number listed to the right of the image. Note that the fourth antennomere of <italic><tp:taxon-name><tp:taxon-name-part taxon-name-part-type="genus" reg="Phyllium">Phyllium</tp:taxon-name-part></tp:taxon-name></italic> (<bold>A</bold>) is longer than the fifth antennomere in comparison to the <italic><tp:taxon-name><tp:taxon-name-part taxon-name-part-type="genus" reg="Cryptophyllium">Cryptophyllium</tp:taxon-name-part></tp:taxon-name></italic> gen. nov. representatives (<bold>B–H</bold>), which have the fourth antennomere short and disk-like <bold>A</bold><italic><tp:taxon-name><tp:taxon-name-part taxon-name-part-type="genus" reg="Phyllium">Phyllium</tp:taxon-name-part> <tp:taxon-name-part taxon-name-part-type="species" reg="ericoriai">ericoriai</tp:taxon-name-part></tp:taxon-name></italic>, Philippines <bold>B</bold><italic><tp:taxon-name><tp:taxon-name-part taxon-name-part-type="genus" reg="Cryptophyllium">Cryptophyllium</tp:taxon-name-part> <tp:taxon-name-part taxon-name-part-type="species" reg="bollensi">bollensi</tp:taxon-name-part></tp:taxon-name></italic> gen. et sp. nov., Vietnam, Phuoc Binh <bold>C</bold><italic><tp:taxon-name><tp:taxon-name-part taxon-name-part-type="genus" reg="Cryptophyllium">Cryptophyllium</tp:taxon-name-part> <tp:taxon-name-part taxon-name-part-type="species" reg="celebicum">celebicum</tp:taxon-name-part></tp:taxon-name></italic> comb. nov., Indonesia, Sulawesi <bold>D</bold><italic><tp:taxon-name><tp:taxon-name-part taxon-name-part-type="genus" reg="Cryptophyllium">Cryptophyllium</tp:taxon-name-part> <tp:taxon-name-part taxon-name-part-type="species" reg="khmer">khmer</tp:taxon-name-part></tp:taxon-name></italic> gen. et sp. nov., Cambodia, Siem Reap Province <bold>E</bold><italic><tp:taxon-name><tp:taxon-name-part taxon-name-part-type="genus" reg="Cryptophyllium">Cryptophyllium</tp:taxon-name-part> <tp:taxon-name-part taxon-name-part-type="species" reg="nuichuaense">nuichuaense</tp:taxon-name-part></tp:taxon-name></italic> gen. et sp. nov., Vietnam, Nui Chua <bold>F</bold><italic><tp:taxon-name><tp:taxon-name-part taxon-name-part-type="genus" reg="Cryptophyllium">Cryptophyllium</tp:taxon-name-part> <tp:taxon-name-part taxon-name-part-type="species" reg="phami">phami</tp:taxon-name-part></tp:taxon-name></italic> gen. et sp. nov., Vietnam, Cat Tien <bold>G</bold><italic><tp:taxon-name><tp:taxon-name-part taxon-name-part-type="genus" reg="Cryptophyllium">Cryptophyllium</tp:taxon-name-part> <tp:taxon-name-part taxon-name-part-type="species" reg="westwoodii">westwoodii</tp:taxon-name-part></tp:taxon-name></italic> comb. nov., Laos, Bokeo Province <bold>H</bold><italic><tp:taxon-name><tp:taxon-name-part taxon-name-part-type="genus" reg="Cryptophyllium">Cryptophyllium</tp:taxon-name-part> <tp:taxon-name-part taxon-name-part-type="species" reg="westwoodii">westwoodii</tp:taxon-name-part></tp:taxon-name></italic> comb. nov., Thailand, Chiang Mai. Drawn to relative scale.</p></caption><graphic xmlns:xlink="http://www.w3.org/1999/xlink" xlink:href="zookeys-1018-001-g006.jpg" position="float" orientation="portrait" xlink:type="simple" id="oo_510470.jpg"><uri content-type="original_file" xlink:type="simple">https://binary.pensoft.net/fig/510470</uri></graphic></fig><fig id="F9" position="float" orientation="portrait"><object-id xmlns:xlink="http://www.w3.org/1999/xlink" content-type="doi" xlink:type="simple">10.3897/zookeys.1018.61033.figure9</object-id><object-id xmlns:xlink="http://www.w3.org/1999/xlink" content-type="arpha" xlink:type="simple">DAB5EF48-F309-5734-B962-9706200D6166</object-id><label>Figure 9.</label><caption><p>Freshly hatched nymphs known for the <italic><tp:taxon-name><tp:taxon-name-part taxon-name-part-type="genus" reg="Cryptophyllium">Cryptophyllium</tp:taxon-name-part></tp:taxon-name></italic> gen. nov., all except for C bred and photographed by Bruno Kneubühler (Switzerland) <bold>A</bold><italic><tp:taxon-name><tp:taxon-name-part taxon-name-part-type="genus" reg="Cryptophyllium">Cryptophyllium</tp:taxon-name-part> <tp:taxon-name-part taxon-name-part-type="species" reg="celebicum">celebicum</tp:taxon-name-part></tp:taxon-name></italic> comb. nov. <bold>B</bold><italic><tp:taxon-name><tp:taxon-name-part taxon-name-part-type="genus" reg="Cryptophyllium">Cryptophyllium</tp:taxon-name-part> <tp:taxon-name-part taxon-name-part-type="species" reg="chrisangi">chrisangi</tp:taxon-name-part></tp:taxon-name></italic> comb. nov. <bold>C</bold><italic><tp:taxon-name><tp:taxon-name-part taxon-name-part-type="genus" reg="Cryptophyllium">Cryptophyllium</tp:taxon-name-part> <tp:taxon-name-part taxon-name-part-type="species" reg="khmer">khmer</tp:taxon-name-part></tp:taxon-name></italic> gen. et sp. nov. bred and photographed by Tim Bollens (Belgium) <bold>D</bold><italic><tp:taxon-name><tp:taxon-name-part taxon-name-part-type="genus" reg="Cryptophyllium">Cryptophyllium</tp:taxon-name-part> <tp:taxon-name-part taxon-name-part-type="species" reg="tibetense">tibetense</tp:taxon-name-part></tp:taxon-name></italic> comb. nov. <bold>E</bold><italic><tp:taxon-name><tp:taxon-name-part taxon-name-part-type="genus" reg="Cryptophyllium">Cryptophyllium</tp:taxon-name-part> <tp:taxon-name-part taxon-name-part-type="species" reg="oyae">oyae</tp:taxon-name-part></tp:taxon-name></italic> comb. nov. <bold>F</bold><italic><tp:taxon-name><tp:taxon-name-part taxon-name-part-type="genus" reg="Cryptophyllium">Cryptophyllium</tp:taxon-name-part> <tp:taxon-name-part taxon-name-part-type="species" reg="westwoodii">westwoodii</tp:taxon-name-part></tp:taxon-name></italic> comb. nov. <bold>G</bold><italic><tp:taxon-name><tp:taxon-name-part taxon-name-part-type="genus" reg="Cryptophyllium">Cryptophyllium</tp:taxon-name-part> <tp:taxon-name-part taxon-name-part-type="species" reg="phami">phami</tp:taxon-name-part></tp:taxon-name></italic> gen. et sp. nov. <bold>H</bold><italic><tp:taxon-name><tp:taxon-name-part taxon-name-part-type="genus" reg="Cryptophyllium">Cryptophyllium</tp:taxon-name-part> <tp:taxon-name-part taxon-name-part-type="species" reg="bollensi">bollensi</tp:taxon-name-part></tp:taxon-name></italic> gen. et sp. nov. <bold>I</bold><italic><tp:taxon-name><tp:taxon-name-part taxon-name-part-type="genus" reg="Cryptophyllium">Cryptophyllium</tp:taxon-name-part> <tp:taxon-name-part taxon-name-part-type="species" reg="icarus">icarus</tp:taxon-name-part></tp:taxon-name></italic> gen. et sp. nov.</p></caption><graphic xmlns:xlink="http://www.w3.org/1999/xlink" xlink:href="zookeys-1018-001-g009.jpg" position="float" orientation="portrait" xlink:type="simple" id="oo_510473.jpg"><uri content-type="original_file" xlink:type="simple">https://binary.pensoft.net/fig/510473</uri></graphic></fig><fig id="F1" position="float" orientation="portrait"><object-id xmlns:xlink="http://www.w3.org/1999/xlink" content-type="doi" xlink:type="simple">10.3897/zookeys.1018.61033.figure1</object-id><object-id xmlns:xlink="http://www.w3.org/1999/xlink" content-type="arpha" xlink:type="simple">59F4C0F2-C70D-5F77-AFF2-5445DEF14E46</object-id><label>Figure 1.</label><caption><p>Paratype <italic><tp:taxon-name><tp:taxon-name-part taxon-name-part-type="genus" reg="Cryptophyllium">Cryptophyllium</tp:taxon-name-part> <tp:taxon-name-part taxon-name-part-type="species" reg="phami">phami</tp:taxon-name-part></tp:taxon-name></italic> sp. nov. where it was found in Cat Tien N.P. (Vietnam) feeding on a Guava tree (<italic><tp:taxon-name><tp:taxon-name-part taxon-name-part-type="genus" reg="Psidium">Psidium</tp:taxon-name-part> <tp:taxon-name-part taxon-name-part-type="species" reg="guajava">guajava</tp:taxon-name-part></tp:taxon-name></italic>) in July 2012 by Jérôme Constant (<named-content xmlns:xlink="http://www.w3.org/1999/xlink" content-type="dwc:institutional_code" xlink:type="simple">RBINS</named-content>) and Joachim Bresseel (<named-content xmlns:xlink="http://www.w3.org/1999/xlink" content-type="dwc:institutional_code" xlink:type="simple">RBINS</named-content>). The photograph was taken without flash to show how they appear naturally from underneath with the light passing through their thin bodies like the light passing through a leaf.</p></caption><graphic xmlns:xlink="http://www.w3.org/1999/xlink" xlink:href="zookeys-1018-001-g001.jpg" position="float" orientation="portrait" xlink:type="simple" id="oo_510465.jpg"><uri content-type="original_file" xlink:type="simple">https://binary.pensoft.net/fig/510465</uri></graphic></fig><fn-group><fn id="en3"><p>Smallest paratype female missing the middle legs and the alae are covered by the tegmina.</p></fn><fn id="en4"><p>Only one paratype in the RBINS collection.</p></fn><fn id="en5"><p>Wrinkled in the paratype.</p></fn></fn-group></tp:treatment-sec></tp:taxon-treatment>
