# Supplementary material for: Cryptophyllium, the hidden leaf insects – descriptions of a new leaf insect genus and thirteen species from the former celebicum species group (Phasmatodea, Phylliidae)
Source: Zookeys. 2021 Feb 18;1018:1–179. doi: 10.3897/zookeys.1018.61033 (PMC7907054; doi:10.3897/zookeys.1018.61033)
Supplement: XML Treatment for Cryptophyllium rarum [file zookeys.1018.61033-treatment20.xml]

<!DOCTYPE tp:taxon-treatment
  PUBLIC "-//TaxonX//DTD Taxonomic Treatment Publishing DTD v0 20100105//EN" "tax-treatment-NSO.dtd">
<tp:taxon-treatment xmlns:tp="http://www.plazi.org/taxpub"><tp:treatment-meta><kwd-group><label>Taxon classification</label><kwd><named-content xmlns:xlink="http://www.w3.org/1999/xlink" content-type="kingdom">Animalia</named-content></kwd></kwd-group><mixed-citation publication-type="journal"><person-group><name><surname>Cumming</surname><given-names>Royce T.</given-names></name><name><surname>Bank</surname><given-names>Sarah</given-names></name><name><surname>Bresseel</surname><given-names>Joachim</given-names></name><name><surname>Constant</surname><given-names>Jérôme</given-names></name><name><surname>Tirant</surname><given-names>Stéphane Le</given-names></name><name><surname>Dong</surname><given-names>Zhiwei</given-names></name><name><surname>Sonet</surname><given-names>Gontran</given-names></name><name><surname>Bradler</surname><given-names>Sven</given-names></name></person-group><article-title><italic><tp:taxon-name><tp:taxon-name-part taxon-name-part-type="genus" reg="Cryptophyllium">Cryptophyllium</tp:taxon-name-part></tp:taxon-name></italic>, the hidden leaf insects – descriptions of a new leaf insect genus and thirteen species from the former celebicum species group (<tp:taxon-name><tp:taxon-name-part taxon-name-part-type="order">Phasmatodea</tp:taxon-name-part></tp:taxon-name>, <tp:taxon-name><tp:taxon-name-part taxon-name-part-type="family">Phylliidae</tp:taxon-name-part></tp:taxon-name>)</article-title><source>Zookeys</source><day>18</day><month>2</month><year>2021</year><volume>1018</volume><fpage>1</fpage><lpage>179</lpage><pub-id pub-id-type="doi">10.3897/zookeys.1018.61033</pub-id></mixed-citation></tp:treatment-meta><tp:nomenclature><tp:taxon-name><object-id xmlns:xlink="http://www.w3.org/1999/xlink" content-type="arpha" xlink:type="simple">64EBAECA-F9BB-521E-AAB4-00E22E3CB59E</object-id>
                <tp:taxon-name-part taxon-name-part-type="genus" reg="Cryptophyllium">Cryptophyllium</tp:taxon-name-part>
                <tp:taxon-name-part taxon-name-part-type="species" reg="rarum">rarum</tp:taxon-name-part>
              </tp:taxon-name><tp:taxon-authority>(Liu, 1993)</tp:taxon-authority><tp:taxon-status xmlns:xlink="http://www.w3.org/1999/xlink" xlink:type="simple">comb. nov.</tp:taxon-status><xref ref-type="fig" rid="F5">Figures 5I</xref><xref ref-type="fig" rid="F59">, 59</xref><xref ref-type="fig" rid="F60">, 60</xref><xref ref-type="fig" rid="F61">, 61</xref><xref ref-type="fig" rid="F62">, 62</xref></tp:nomenclature><tp:treatment-sec sec-type="material" id="SECID0E2NAM"><title>Material examined.</title><p>(5 ♀♀, 7 ♂♂): 1 ♀: “China: Guangxi Province, Nanning city, Shuangding town （双定镇）N22°59’41.39” E108°6’53.59”, VI-2016, Xiao-Yu Zhu. Molecular sample: DZW08” (<abbrev xmlns:xlink="http://www.w3.org/1999/xlink" xlink:title="Private collection of Zhiwei Dong, Yunnan, China" id="ABBRID0EFOAM" xlink:type="simple">Coll ZD</abbrev>); 1 ♀: “China, Guangxi, Liuzhou, Dayaoshan Mts, IX.2019” (<abbrev xmlns:xlink="http://www.w3.org/1999/xlink" content-type="institution" xlink:title="Insectarium de Montréal, Montréal, Québec, Canada" id="ABBRID0EJOAM" xlink:type="simple">IMQC</abbrev>); 1 ♀: “China, Guangxi, Jinxiu County, Dayao Mountain, July-Oct 2020” (<abbrev xmlns:xlink="http://www.w3.org/1999/xlink" xlink:title="Private collection of Stéphane Le Tirant, Québec, Canada" id="ABBRID0EOOAM" xlink:type="simple">Coll SLT</abbrev>); 1 ♀: “China, Guangxi, Jinxiu County, Dayao Mountain, Oct 2020” (<abbrev xmlns:xlink="http://www.w3.org/1999/xlink" xlink:title="Private collection of Stéphane Le Tirant, Québec, Canada" id="ABBRID0ESOAM" xlink:type="simple">Coll SLT</abbrev>); 1 ♀: “Museum Paris, Tonkin, reg. de Hoa-Binh, A. De Cooman 1927” (<named-content xmlns:xlink="http://www.w3.org/1999/xlink" content-type="dwc:institutional_code" xlink:type="simple">MNHN</named-content>); 1 ♂: “Kon Tum Province, Ngoc Linh Mt. 1,700 m. elv. May 2015” (<abbrev xmlns:xlink="http://www.w3.org/1999/xlink" xlink:title="Private collection of Royce T. Cumming, California, USA" id="ABBRID0E2OAM" xlink:type="simple">Coll RC</abbrev> 16-116); 1 ♂: “Vietnam: Da Nang Prov., Ba Na Mt.: May,2015 1,450 m.” (<abbrev xmlns:xlink="http://www.w3.org/1999/xlink" xlink:title="Private collection of Royce T. Cumming, California, USA" id="ABBRID0E6OAM" xlink:type="simple">Coll RC</abbrev> 16-115); 1 ♂ “Da Nang Province, Ba Na Mt. 1,450 m. elv. May 2015” (<abbrev xmlns:xlink="http://www.w3.org/1999/xlink" xlink:title="Private collection of Royce T. Cumming, California, USA" id="ABBRID0EDPAM" xlink:type="simple">Coll RC</abbrev> 16-119); 1 ♂: “Coll. I.R.<abbrev xmlns:xlink="http://www.w3.org/1999/xlink" xlink:title="subcosta" id="ABBRID0EHPAM" xlink:type="simple">Sc</abbrev>.N.B., Vietnam, Ninh Binh prov., Cuc Phuong Nat. Park, 20°20’53”N 105°35’52”E, 31.vii-3.viii.2016, <abbrev xmlns:xlink="http://www.w3.org/1999/xlink" xlink:title="Global Taxonomy Initiative (https://www.cbd.int/gti/)" id="ABBRID0EPPAM" xlink:type="simple">GTI</abbrev> Project, Leg. J. Constant &amp; J. Bresseel, I.G.: 33.282, <named-content xmlns:xlink="http://www.w3.org/1999/xlink" content-type="dwc:institutional_code" xlink:type="simple">RBINS</named-content>-PHYLLIUM DNA sample 0004” [vomer dissected] (<named-content xmlns:xlink="http://www.w3.org/1999/xlink" content-type="dwc:institutional_code" xlink:type="simple">RBINS</named-content>); 1 ♂: “Coll. I.R.<abbrev xmlns:xlink="http://www.w3.org/1999/xlink" xlink:title="subcosta" id="ABBRID0E4PAM" xlink:type="simple">Sc</abbrev>.N.B., Vietnam, Ninh Binh prov., Cuc Phuong Nat. Park, 20°20’53”N 105°35’52”E, 2-8.vii.2019, Leg. J. Constant, I.G.: 34.032” (<named-content xmlns:xlink="http://www.w3.org/1999/xlink" content-type="dwc:institutional_code" xlink:type="simple">RBINS</named-content>); 1 ♂: “Coll. I.R.<abbrev xmlns:xlink="http://www.w3.org/1999/xlink" xlink:title="subcosta" id="ABBRID0EKQAM" xlink:type="simple">Sc</abbrev>.N.B., Vietnam, Tay Yen Tu Nat. Res.,               21°11’10’’N 106°43’25”E, 7-11.vii.2013, night collecting, Leg J. Constant &amp; J. Bresseel, I.G. 32.454” (<named-content xmlns:xlink="http://www.w3.org/1999/xlink" content-type="dwc:institutional_code" xlink:type="simple">VNMN</named-content>); 1 ♂: “Coll. I.R.<abbrev xmlns:xlink="http://www.w3.org/1999/xlink" xlink:title="subcosta" id="ABBRID0EXQAM" xlink:type="simple">Sc</abbrev>.N.B., Vietnam, Tay Yen Tu Nat. Res., 21°11’10’’N 106°43’25”E, 7-11.vii.2013, night collecting, Leg J. Constant &amp; J. Bresseel, I.G. 32.454, <named-content xmlns:xlink="http://www.w3.org/1999/xlink" content-type="dwc:institutional_code" xlink:type="simple">RBINS</named-content>-PHYLLIUM DNA sample 0005” (<named-content xmlns:xlink="http://www.w3.org/1999/xlink" content-type="dwc:institutional_code" xlink:type="simple">RBINS</named-content>).</p></tp:treatment-sec><tp:treatment-sec sec-type="remarks" id="SECID0EJRAM"><title>Remarks.</title><p>The holotype female <italic><tp:taxon-name><tp:taxon-name-part taxon-name-part-type="genus" reg="Cryptophyllium">Cryptophyllium</tp:taxon-name-part> <tp:taxon-name-part taxon-name-part-type="species" reg="rarum">rarum</tp:taxon-name-part></tp:taxon-name></italic> comb. nov. is from Hexian, Baise prefecture level division, Guangxi Province, we were able to obtain a tissue sample from a female specimen from Guangxi Province from the adjoining division of Nanning City (Fig. <xref ref-type="fig" rid="F59">59C</xref>). With the species until now only known from a female, we were excited to uncover that large unknown males from Vietnam were molecularly in close relation to the female, allowing this species to be illustrated from both sexes (Fig. <xref ref-type="fig" rid="F60">60</xref>). During a joint <abbrev xmlns:xlink="http://www.w3.org/1999/xlink" xlink:title="Global Taxonomy Initiative (https://www.cbd.int/gti/)" id="ABBRID0ECSAM" xlink:type="simple">GTI</abbrev> expedition, two males in Tay Yen Tu Nature Reserve and one male from Cuc Phuong N.P. were collected at night using a light trap. They were found while checking the surroundings of the light trap, having been attracted to the light but not landing on the white collection sheet. Additionally, a second male in Cuc Phuong N.P. was collected when it was attracted by the streetlights. Interestingly, inclusion of molecular data from six males from throughout north and central Vietnam did not reveal clearly delineated clades (which could represent distinct species) or a tightly formed clade with little genetic diversity (indicating a close kinship/homogenizing gene flow throughout this wide range), but instead somewhat revealed a nestedness of our samples from north to south with significant molecular distances between most samples (Fig. <xref ref-type="fig" rid="F4">4</xref>). Similar molecular distances were revealed between the geographically close <italic><tp:taxon-name><tp:taxon-name-part taxon-name-part-type="genus" reg="Cryptophyllium">Cryptophyllium</tp:taxon-name-part> <tp:taxon-name-part taxon-name-part-type="species" reg="bollensi">bollensi</tp:taxon-name-part></tp:taxon-name></italic> sp. nov., <italic><tp:taxon-name><tp:taxon-name-part taxon-name-part-type="genus" reg="Cryptophyllium">Cryptophyllium</tp:taxon-name-part> <tp:taxon-name-part taxon-name-part-type="species" reg="nuichuaense">nuichuaense</tp:taxon-name-part></tp:taxon-name></italic> sp. nov., and <italic><tp:taxon-name><tp:taxon-name-part taxon-name-part-type="genus" reg="Cryptophyllium">Cryptophyllium</tp:taxon-name-part> <tp:taxon-name-part taxon-name-part-type="species" reg="phami">phami</tp:taxon-name-part></tp:taxon-name></italic> sp. nov. but our set of <italic><tp:taxon-name><tp:taxon-name-part taxon-name-part-type="genus" reg="Cryptophyllium">Cryptophyllium</tp:taxon-name-part> <tp:taxon-name-part taxon-name-part-type="species" reg="rarum">rarum</tp:taxon-name-part></tp:taxon-name></italic> comb. nov. samples come from a geographically wide range of several hundred kilometers. This trio of molecularly distinct and morphologically discernable species from within a limited geographic area contrasts greatly with our sampling of <italic><tp:taxon-name><tp:taxon-name-part taxon-name-part-type="genus" reg="Cryptophyllium">Cryptophyllium</tp:taxon-name-part> <tp:taxon-name-part taxon-name-part-type="species" reg="rarum">rarum</tp:taxon-name-part></tp:taxon-name></italic> comb. nov. males from a wide geographic area but no morphological feature was found to allow differentiation of these notably molecularly distinct samples. Due to the extreme geographic distance likely allowing a certain degree of intraspecific molecular variation and our lack of continuous samples of <italic><tp:taxon-name><tp:taxon-name-part taxon-name-part-type="genus" reg="Cryptophyllium">Cryptophyllium</tp:taxon-name-part> <tp:taxon-name-part taxon-name-part-type="species" reg="rarum">rarum</tp:taxon-name-part></tp:taxon-name></italic> comb. nov. from throughout the full range, we at this time treat this clade as a singular species but expect that future analysis may reveal it to be several once the larger geographic gaps in our sampling are filled.</p><fig id="F59" position="float" orientation="portrait"><object-id xmlns:xlink="http://www.w3.org/1999/xlink" content-type="doi" xlink:type="simple">10.3897/zookeys.1018.61033.figure59</object-id><object-id xmlns:xlink="http://www.w3.org/1999/xlink" content-type="arpha" xlink:type="simple">1DBD2762-5B54-52FA-A527-F0E56AA780E5</object-id><label>Figure 59.</label><caption><p><italic><tp:taxon-name><tp:taxon-name-part taxon-name-part-type="genus" reg="Cryptophyllium">Cryptophyllium</tp:taxon-name-part> <tp:taxon-name-part taxon-name-part-type="species" reg="rarum">rarum</tp:taxon-name-part></tp:taxon-name></italic> comb. nov. male and female <bold>A</bold> male, habitus, dorsal, molecular sample within this study <abbrev xmlns:xlink="http://www.w3.org/1999/xlink" xlink:title="Private collection of Royce T. Cumming, California, USA" id="ABBRID0EBVAM" xlink:type="simple">Coll RC</abbrev> 16-115 from Vietnam, Da Nang Province, photograph by RTC <bold>B</bold> details of the head and thorax, dorsal, <abbrev xmlns:xlink="http://www.w3.org/1999/xlink" xlink:title="Private collection of Royce T. Cumming, California, USA" id="ABBRID0EHVAM" xlink:type="simple">Coll RC</abbrev> 16-115, photograph by RTC <bold>C</bold> female, habitus, dorsal, from China: Guangxi Province, Nanning city, Shuangding town, molecular sample DZW08 within this study, Photographs by Zhiwei Dong (<named-content xmlns:xlink="http://www.w3.org/1999/xlink" content-type="dwc:institutional_code" xlink:type="simple">KIZ</named-content>) <bold>D</bold> female, genitalia, ventral, photographs by Zhiwei Dong (<named-content xmlns:xlink="http://www.w3.org/1999/xlink" content-type="dwc:institutional_code" xlink:type="simple">KIZ</named-content>).</p></caption><graphic xmlns:xlink="http://www.w3.org/1999/xlink" xlink:href="zookeys-1018-001-g059.jpg" position="float" orientation="portrait" xlink:type="simple" id="oo_510523.jpg"><uri content-type="original_file" xlink:type="simple">https://binary.pensoft.net/fig/510523</uri></graphic></fig></tp:treatment-sec><tp:treatment-sec sec-type="Differentiation" id="SECID0E5VAM"><title>Differentiation.</title><p>Females can be differentiated by the unique combination of exterior profemoral lobes which are right angled and distinctly serrate, alae which are long (reaching abdominal segment VI), and an abdomen which is distinctly tapering from the sixth segment to the tip of the abdomen (not parallel-sided or with a lobe). Species which are morphologically similar are <italic><tp:taxon-name><tp:taxon-name-part taxon-name-part-type="genus" reg="Cryptophyllium">Cryptophyllium</tp:taxon-name-part> <tp:taxon-name-part taxon-name-part-type="species" reg="athanysus">athanysus</tp:taxon-name-part></tp:taxon-name></italic> comb. nov. (which has right angled exterior lobes and a spade-shaped abdomen) and <italic><tp:taxon-name><tp:taxon-name-part taxon-name-part-type="genus" reg="Cryptophyllium">Cryptophyllium</tp:taxon-name-part> <tp:taxon-name-part taxon-name-part-type="species" reg="icarus">icarus</tp:taxon-name-part></tp:taxon-name></italic> sp. nov. which as the slender form female can have a similar abdominal shape (Fig. <xref ref-type="fig" rid="F34">34A</xref>). <italic><tp:taxon-name><tp:taxon-name-part taxon-name-part-type="genus" reg="Cryptophyllium">Cryptophyllium</tp:taxon-name-part> <tp:taxon-name-part taxon-name-part-type="species" reg="athanysus">athanysus</tp:taxon-name-part></tp:taxon-name></italic> comb. nov. can immediately be differentiated however as this species has prominent exterior lobes on the meso- and metatibiae whereas <italic><tp:taxon-name><tp:taxon-name-part taxon-name-part-type="genus" reg="Cryptophyllium">Cryptophyllium</tp:taxon-name-part> <tp:taxon-name-part taxon-name-part-type="species" reg="rarum">rarum</tp:taxon-name-part></tp:taxon-name></italic> comb. nov. has simple tibiae, lacking lobes. <italic><tp:taxon-name><tp:taxon-name-part taxon-name-part-type="genus" reg="Cryptophyllium">Cryptophyllium</tp:taxon-name-part> <tp:taxon-name-part taxon-name-part-type="species" reg="icarus">icarus</tp:taxon-name-part></tp:taxon-name></italic> sp. nov. can be differentiated by the profemoral exterior lobes which are notably more obtuse angled, not right angled, and the lack of well-developed alae which are small, only reaching the second abdominal segment (Fig. <xref ref-type="fig" rid="F33">33C</xref>).</p><fig id="F60" position="float" orientation="portrait"><object-id xmlns:xlink="http://www.w3.org/1999/xlink" content-type="doi" xlink:type="simple">10.3897/zookeys.1018.61033.figure60</object-id><object-id xmlns:xlink="http://www.w3.org/1999/xlink" content-type="arpha" xlink:type="simple">160994DA-6A35-58AE-B8C9-58B144F11259</object-id><label>Figure 60.</label><caption><p><italic><tp:taxon-name><tp:taxon-name-part taxon-name-part-type="genus" reg="Cryptophyllium">Cryptophyllium</tp:taxon-name-part> <tp:taxon-name-part taxon-name-part-type="species" reg="rarum">rarum</tp:taxon-name-part></tp:taxon-name></italic> comb. nov. male collected by Jérôme Constant (<named-content xmlns:xlink="http://www.w3.org/1999/xlink" content-type="dwc:institutional_code" xlink:type="simple">RBINS</named-content>) and Joachim Bresseel (<named-content xmlns:xlink="http://www.w3.org/1999/xlink" content-type="dwc:institutional_code" xlink:type="simple">RBINS</named-content>) in Cuc Phuong N.P., Vietnam in August 2016. Photographs by Jérôme Constant (<named-content xmlns:xlink="http://www.w3.org/1999/xlink" content-type="dwc:institutional_code" xlink:type="simple">RBINS</named-content>). This male is molecular sample RBINS04 in our analysis.</p></caption><graphic xmlns:xlink="http://www.w3.org/1999/xlink" xlink:href="zookeys-1018-001-g060.jpg" position="float" orientation="portrait" xlink:type="simple" id="oo_510524.jpg"><uri content-type="original_file" xlink:type="simple">https://binary.pensoft.net/fig/510524</uri></graphic></fig><p>Males are morphologically similar to <italic><tp:taxon-name><tp:taxon-name-part taxon-name-part-type="genus" reg="Cryptophyllium">Cryptophyllium</tp:taxon-name-part> <tp:taxon-name-part taxon-name-part-type="species" reg="bankoi">bankoi</tp:taxon-name-part></tp:taxon-name></italic> sp. nov. due to their similarly shaped lobes on all legs, similar wing lengths, shape and spination of the thorax, and general abdominal shape. These two species occur sympatrically in central Vietnam and therefore we were only able to confidently differentiate them through molecular analyses which allowed us to observe the morphological variation in these species to more confidently separate them morphologically. The only two features which we consistently saw between these species were of the exterior profemoral lobe and the abdominal shape. <italic><tp:taxon-name><tp:taxon-name-part taxon-name-part-type="genus" reg="Cryptophyllium">Cryptophyllium</tp:taxon-name-part> <tp:taxon-name-part taxon-name-part-type="species" reg="rarum">rarum</tp:taxon-name-part></tp:taxon-name></italic> comb. nov. has a slightly more ovoid abdomen (<italic><tp:taxon-name><tp:taxon-name-part taxon-name-part-type="genus" reg="Cryptophyllium">Cryptophyllium</tp:taxon-name-part> <tp:taxon-name-part taxon-name-part-type="species" reg="bankoi">bankoi</tp:taxon-name-part></tp:taxon-name></italic> sp. nov. is slightly more tapered on the abdominal segments VI and VII) and the profemoral exterior lobe on <italic><tp:taxon-name><tp:taxon-name-part taxon-name-part-type="genus" reg="Cryptophyllium">Cryptophyllium</tp:taxon-name-part> <tp:taxon-name-part taxon-name-part-type="species" reg="rarum">rarum</tp:taxon-name-part></tp:taxon-name></italic> comb. nov. has 6–8 distinct serrate teeth (Fig. <xref ref-type="fig" rid="F61">61E</xref>) vs. <italic><tp:taxon-name><tp:taxon-name-part taxon-name-part-type="genus" reg="Cryptophyllium">Cryptophyllium</tp:taxon-name-part> <tp:taxon-name-part taxon-name-part-type="species" reg="bankoi">bankoi</tp:taxon-name-part></tp:taxon-name></italic> sp. nov. which at most have one to four small minor teeth (Figs <xref ref-type="fig" rid="F14">14A</xref>, <xref ref-type="fig" rid="F15">15C</xref>), never a full set of distinctly serrate margins.</p><fig id="F61" position="float" orientation="portrait"><object-id xmlns:xlink="http://www.w3.org/1999/xlink" content-type="doi" xlink:type="simple">10.3897/zookeys.1018.61033.figure61</object-id><object-id xmlns:xlink="http://www.w3.org/1999/xlink" content-type="arpha" xlink:type="simple">2EDD49C4-02C8-5292-94EA-9AA1BA19A90D</object-id><label>Figure 61.</label><caption><p><italic><tp:taxon-name><tp:taxon-name-part taxon-name-part-type="genus" reg="Cryptophyllium">Cryptophyllium</tp:taxon-name-part> <tp:taxon-name-part taxon-name-part-type="species" reg="rarum">rarum</tp:taxon-name-part></tp:taxon-name></italic> comb. nov. male from Cuc Phuong N.P., Ninh Binh Province, Vietnam collected by Jérôme Constant and Joachim Bresseel (<named-content xmlns:xlink="http://www.w3.org/1999/xlink" content-type="dwc:institutional_code" xlink:type="simple">RBINS</named-content>), photographs by Jérôme Constant (<named-content xmlns:xlink="http://www.w3.org/1999/xlink" content-type="dwc:institutional_code" xlink:type="simple">RBINS</named-content>) <bold>A</bold> habitus, dorsal <bold>B</bold> habitus, ventral <bold>C</bold> details of the base of antennae, head, and thorax, dorsal <bold>D</bold> details of the base of antennae, head, and thorax, lateral <bold>E</bold> pro- femoral and tibial lobes, dorsal <bold>F</bold> terminalia, dorsal <bold>G</bold> genitalia, ventral.</p></caption><graphic xmlns:xlink="http://www.w3.org/1999/xlink" xlink:href="zookeys-1018-001-g061.jpg" position="float" orientation="portrait" xlink:type="simple" id="oo_510525.jpg"><uri content-type="original_file" xlink:type="simple">https://binary.pensoft.net/fig/510525</uri></graphic></fig><fig id="F62" position="float" orientation="portrait"><object-id xmlns:xlink="http://www.w3.org/1999/xlink" content-type="doi" xlink:type="simple">10.3897/zookeys.1018.61033.figure62</object-id><object-id xmlns:xlink="http://www.w3.org/1999/xlink" content-type="arpha" xlink:type="simple">ACE9A345-87EE-5044-956C-E2EE0109E00F</object-id><label>Figure 62.</label><caption><p>Presumed <italic><tp:taxon-name><tp:taxon-name-part taxon-name-part-type="genus" reg="Cryptophyllium">Cryptophyllium</tp:taxon-name-part> <tp:taxon-name-part taxon-name-part-type="species" reg="rarum">rarum</tp:taxon-name-part></tp:taxon-name></italic> comb. nov. a historic female from Hoa Binh, Vietnam, loaned to the <named-content xmlns:xlink="http://www.w3.org/1999/xlink" content-type="dwc:institutional_code" xlink:type="simple">RBINS</named-content> from the <named-content xmlns:xlink="http://www.w3.org/1999/xlink" content-type="dwc:institutional_code" xlink:type="simple">MNHN</named-content> collection, photographs by Jérôme Constant (<named-content xmlns:xlink="http://www.w3.org/1999/xlink" content-type="dwc:institutional_code" xlink:type="simple">RBINS</named-content>) <bold>A</bold> habitus, dorsal <bold>B</bold> habitus, ventral <bold>C</bold> details of antennae and anterior of head capsule <bold>D</bold> profemoral lobe, dorsal <bold>E</bold> details of the head and thorax, dorsal <bold>F</bold> details of the head–thorax, lateral <bold>G</bold> terminalia, dorsal <bold>H</bold> genitalia, ventral <bold>I</bold> data label.</p></caption><graphic xmlns:xlink="http://www.w3.org/1999/xlink" xlink:href="zookeys-1018-001-g062.jpg" position="float" orientation="portrait" xlink:type="simple" id="oo_510526.jpg"><uri content-type="original_file" xlink:type="simple">https://binary.pensoft.net/fig/510526</uri></graphic></fig></tp:treatment-sec><tp:treatment-sec sec-type="distribution" id="SECID0EY5AM"><title>Distribution.</title><p>China, Guangxi Province (recorded from Hexian, Shuangding town, and Dayaoshan Mountains) and distributed south through Vietnam. At present we have records&gt; for five Vietnamese provinces: Vinh Phuc, Quang Ninh, Ninh Binh, Da Nang, and Kon Tum Provinces.</p></tp:treatment-sec><tp:treatment-sec><!--Section generated to contain objects referenced in tp:taxon-treatment.--><fig id="F5" position="float" orientation="portrait"><object-id xmlns:xlink="http://www.w3.org/1999/xlink" content-type="doi" xlink:type="simple">10.3897/zookeys.1018.61033.figure5</object-id><object-id xmlns:xlink="http://www.w3.org/1999/xlink" content-type="arpha" xlink:type="simple">73D9A33A-C415-5441-95A8-608939CC747C</object-id><label>Figure 5.</label><caption><p>Details of the <italic><tp:taxon-name><tp:taxon-name-part taxon-name-part-type="genus" reg="Cryptophyllium">Cryptophyllium</tp:taxon-name-part></tp:taxon-name></italic> gen. nov. male vomer. All from the <named-content xmlns:xlink="http://www.w3.org/1999/xlink" content-type="dwc:institutional_code" xlink:type="simple">RBINS</named-content> collection, prepared and photographed by Jérôme Constant (<named-content xmlns:xlink="http://www.w3.org/1999/xlink" content-type="dwc:institutional_code" xlink:type="simple">RBINS</named-content>). Views <bold>1</bold> ventral <bold>2</bold> right lateral of the ventrally oriented vomer <bold>3</bold> left lateral of the ventrally oriented vomer <bold>A</bold><italic><tp:taxon-name><tp:taxon-name-part taxon-name-part-type="genus" reg="Cryptophyllium">Cryptophyllium</tp:taxon-name-part> <tp:taxon-name-part taxon-name-part-type="species" reg="westwoodii">westwoodii</tp:taxon-name-part></tp:taxon-name></italic> comb. nov., Thailand, Na Haeo <bold>B</bold><italic><tp:taxon-name><tp:taxon-name-part taxon-name-part-type="genus" reg="Cryptophyllium">Cryptophyllium</tp:taxon-name-part> <tp:taxon-name-part taxon-name-part-type="species" reg="khmer">khmer</tp:taxon-name-part></tp:taxon-name></italic> gen. et sp. nov. Cambodia, Kbal Spean <bold>C</bold><italic><tp:taxon-name><tp:taxon-name-part taxon-name-part-type="genus" reg="Cryptophyllium">Cryptophyllium</tp:taxon-name-part> <tp:taxon-name-part taxon-name-part-type="species" reg="phami">phami</tp:taxon-name-part></tp:taxon-name></italic> gen. et sp. nov., Vietnam, Cat Tien <bold>D</bold><italic><tp:taxon-name><tp:taxon-name-part taxon-name-part-type="genus" reg="Cryptophyllium">Cryptophyllium</tp:taxon-name-part> <tp:taxon-name-part taxon-name-part-type="species" reg="khmer">khmer</tp:taxon-name-part></tp:taxon-name></italic> gen. et sp. nov., Cambodia, Tatai <bold>E</bold><italic><tp:taxon-name><tp:taxon-name-part taxon-name-part-type="genus" reg="Cryptophyllium">Cryptophyllium</tp:taxon-name-part> <tp:taxon-name-part taxon-name-part-type="species" reg="bollensi">bollensi</tp:taxon-name-part></tp:taxon-name></italic> gen. et sp. nov., Vietnam, Phuoc Binh <bold>F</bold><italic><tp:taxon-name><tp:taxon-name-part taxon-name-part-type="genus" reg="Cryptophyllium">Cryptophyllium</tp:taxon-name-part> <tp:taxon-name-part taxon-name-part-type="species" reg="oyae">oyae</tp:taxon-name-part></tp:taxon-name></italic> comb. nov., Laos, Mt. Phu Phan <bold>G</bold><italic><tp:taxon-name><tp:taxon-name-part taxon-name-part-type="genus" reg="Cryptophyllium">Cryptophyllium</tp:taxon-name-part> <tp:taxon-name-part taxon-name-part-type="species" reg="bankoi">bankoi</tp:taxon-name-part></tp:taxon-name></italic> gen. et sp. nov., Vietnam, Ba Na-Nui Chua <bold>H</bold><italic><tp:taxon-name><tp:taxon-name-part taxon-name-part-type="genus" reg="Cryptophyllium">Cryptophyllium</tp:taxon-name-part> <tp:taxon-name-part taxon-name-part-type="species" reg="icarus">icarus</tp:taxon-name-part></tp:taxon-name></italic> gen. et sp. nov., Vietnam, Bidoup-Nui Ba <bold>I</bold><italic><tp:taxon-name><tp:taxon-name-part taxon-name-part-type="genus" reg="Cryptophyllium">Cryptophyllium</tp:taxon-name-part> <tp:taxon-name-part taxon-name-part-type="species" reg="rarum">rarum</tp:taxon-name-part></tp:taxon-name></italic> comb. nov., Vietnam, Cuc Phuong <bold>J</bold><italic><tp:taxon-name><tp:taxon-name-part taxon-name-part-type="genus" reg="Cryptophyllium">Cryptophyllium</tp:taxon-name-part> <tp:taxon-name-part taxon-name-part-type="species" reg="limogesi">limogesi</tp:taxon-name-part></tp:taxon-name></italic> gen. et sp. nov., Vietnam, Ta Dung. Scale bars, 1.0 mm.</p></caption><graphic xmlns:xlink="http://www.w3.org/1999/xlink" xlink:href="zookeys-1018-001-g005.jpg" position="float" orientation="portrait" xlink:type="simple" id="oo_510469.jpg"><uri content-type="original_file" xlink:type="simple">https://binary.pensoft.net/fig/510469</uri></graphic></fig><fig id="F4" position="float" orientation="portrait"><object-id xmlns:xlink="http://www.w3.org/1999/xlink" content-type="doi" xlink:type="simple">10.3897/zookeys.1018.61033.figure4</object-id><object-id xmlns:xlink="http://www.w3.org/1999/xlink" content-type="arpha" xlink:type="simple">291D2CB2-6E00-5241-B358-7E6E40357DDC</object-id><label>Figure 4.</label><caption><p>Phylogenetic relationships among 35 phylliid species (67 specimens). The species of the <italic><tp:taxon-name><tp:taxon-name-part taxon-name-part-type="genus" reg="Cryptophyllium">Cryptophyllium</tp:taxon-name-part></tp:taxon-name></italic> gen. nov. are highlighted with colors and symbols corresponding to the distribution map (Fig. <xref ref-type="fig" rid="F2">2</xref>). Support values based on maximum likelihood (UFBoot, IQ-TREE) are indicated at each node.</p></caption><graphic xmlns:xlink="http://www.w3.org/1999/xlink" xlink:href="zookeys-1018-001-g004.jpg" position="float" orientation="portrait" xlink:type="simple" id="oo_510468.jpg"><uri content-type="original_file" xlink:type="simple">https://binary.pensoft.net/fig/510468</uri></graphic></fig><fig id="F2" position="float" orientation="portrait"><object-id xmlns:xlink="http://www.w3.org/1999/xlink" content-type="doi" xlink:type="simple">10.3897/zookeys.1018.61033.figure2</object-id><object-id xmlns:xlink="http://www.w3.org/1999/xlink" content-type="arpha" xlink:type="simple">D6BDE538-4B36-5FD5-9876-96553CC6F441</object-id><label>Figure 2.</label><caption><p>Distribution map for the 24 <italic><tp:taxon-name><tp:taxon-name-part taxon-name-part-type="genus" reg="Cryptophyllium">Cryptophyllium</tp:taxon-name-part></tp:taxon-name></italic> gen. nov. species presently known (with solid lines from their name pointing to the type locality) as well as additional <italic><tp:taxon-name><tp:taxon-name-part taxon-name-part-type="genus" reg="Cryptophyllium">Cryptophyllium</tp:taxon-name-part></tp:taxon-name></italic> gen. nov. species which we could not herein describe/differentiate (indicated by dashed lines). Note that the line for <italic><tp:taxon-name><tp:taxon-name-part taxon-name-part-type="genus" reg="Cryptophyllium">Cryptophyllium</tp:taxon-name-part> <tp:taxon-name-part taxon-name-part-type="species" reg="westwoodii">westwoodii</tp:taxon-name-part></tp:taxon-name></italic> comb. nov. is pointing to the neotype locality and the type locality for <italic><tp:taxon-name><tp:taxon-name-part taxon-name-part-type="genus" reg="Cryptophyllium">Cryptophyllium</tp:taxon-name-part> <tp:taxon-name-part taxon-name-part-type="species" reg="athanysus">athanysus</tp:taxon-name-part></tp:taxon-name></italic> comb. nov. is simply “Ceylon” therefore the line is pointing to the present-day localities we are aware of. Inset is of southern Vietnam showing the distributions of three additional species which could not fit within the main map. The colors in this map are noted to the left of the names within the phylogenetic tree in Fig. <xref ref-type="fig" rid="F4">4</xref>. Newly herein described species have names noted in bold. Note that with <italic><tp:taxon-name><tp:taxon-name-part taxon-name-part-type="genus" reg="Cryptophyllium">Cryptophyllium</tp:taxon-name-part> <tp:taxon-name-part taxon-name-part-type="species" reg="khmer">khmer</tp:taxon-name-part></tp:taxon-name></italic> sp. nov. not easily distinguishable from <italic><tp:taxon-name><tp:taxon-name-part taxon-name-part-type="genus" reg="Cryptophyllium">Cryptophyllium</tp:taxon-name-part> <tp:taxon-name-part taxon-name-part-type="species" reg="westwoodii">westwoodii</tp:taxon-name-part></tp:taxon-name></italic> comb. nov. from photos alone, only the locations for these two species where they were genetically sampled are solid colored, all observational images without genetic sampling have bicolored circles and could represent either of these species. Additionally, one symbol is split three ways for <italic><tp:taxon-name><tp:taxon-name-part taxon-name-part-type="genus" reg="Cryptophyllium">Cryptophyllium</tp:taxon-name-part></tp:taxon-name></italic> gen. nov. specimens from the Thai offshore islands of Ko Phangan and Ko Samui which could not be differentiated from <italic><tp:taxon-name><tp:taxon-name-part taxon-name-part-type="genus" reg="Cryptophyllium">C.</tp:taxon-name-part> <tp:taxon-name-part taxon-name-part-type="species" reg="chrisangi">chrisangi</tp:taxon-name-part></tp:taxon-name></italic> comb. nov., <italic><tp:taxon-name><tp:taxon-name-part taxon-name-part-type="genus" reg="Cryptophyllium">C.</tp:taxon-name-part> <tp:taxon-name-part taxon-name-part-type="species" reg="westwoodii">westwoodii</tp:taxon-name-part></tp:taxon-name></italic> comb. nov., and <italic><tp:taxon-name><tp:taxon-name-part taxon-name-part-type="genus" reg="Cryptophyllium">C.</tp:taxon-name-part> <tp:taxon-name-part taxon-name-part-type="species" reg="khmer">khmer</tp:taxon-name-part></tp:taxon-name></italic> sp. nov. from images alone. See Suppl. material <xref ref-type="supplementary-material" rid="S4">4</xref> for a full list of the specimens/observations utilized to make the distribution map with deposition data for specimens and links to observational records&gt;.</p></caption><graphic xmlns:xlink="http://www.w3.org/1999/xlink" xlink:href="zookeys-1018-001-g002.jpg" position="float" orientation="portrait" xlink:type="simple" id="oo_510466.jpg"><uri content-type="original_file" xlink:type="simple">https://binary.pensoft.net/fig/510466</uri></graphic></fig><fig id="F34" position="float" orientation="portrait"><object-id xmlns:xlink="http://www.w3.org/1999/xlink" content-type="doi" xlink:type="simple">10.3897/zookeys.1018.61033.figure34</object-id><object-id xmlns:xlink="http://www.w3.org/1999/xlink" content-type="arpha" xlink:type="simple">74C94C4C-592B-5649-9B95-15CCF81B2AE5</object-id><label>Figure 34.</label><caption><p><italic><tp:taxon-name><tp:taxon-name-part taxon-name-part-type="genus" reg="Cryptophyllium">Cryptophyllium</tp:taxon-name-part> <tp:taxon-name-part taxon-name-part-type="species" reg="icarus">icarus</tp:taxon-name-part></tp:taxon-name></italic> gen. et sp. nov. female paratype, photographs by Jérôme Constant (<named-content xmlns:xlink="http://www.w3.org/1999/xlink" content-type="dwc:institutional_code" xlink:type="simple">RBINS</named-content>) <bold>A</bold> habitus, dorsal <bold>B</bold> habitus, ventral <bold>C</bold> antennae and anterior of head capsule <bold>D</bold> profemoral and protibial lobes <bold>E</bold> head and thorax details dorsal <bold>F</bold> head and thorax details lateral <bold>G</bold> genitalia dorsal <bold>H</bold> genitalia ventral.</p></caption><graphic xmlns:xlink="http://www.w3.org/1999/xlink" xlink:href="zookeys-1018-001-g034.jpg" position="float" orientation="portrait" xlink:type="simple" id="oo_510498.jpg"><uri content-type="original_file" xlink:type="simple">https://binary.pensoft.net/fig/510498</uri></graphic></fig><fig id="F33" position="float" orientation="portrait"><object-id xmlns:xlink="http://www.w3.org/1999/xlink" content-type="doi" xlink:type="simple">10.3897/zookeys.1018.61033.figure33</object-id><object-id xmlns:xlink="http://www.w3.org/1999/xlink" content-type="arpha" xlink:type="simple">D725F569-FEFC-50A3-B604-B2124E18C74B</object-id><label>Figure 33.</label><caption><p>Live adult <italic><tp:taxon-name><tp:taxon-name-part taxon-name-part-type="genus" reg="Cryptophyllium">Cryptophyllium</tp:taxon-name-part> <tp:taxon-name-part taxon-name-part-type="species" reg="icarus">icarus</tp:taxon-name-part></tp:taxon-name></italic> bred and photographed by Bruno Kneubühler (Switzerland) <bold>A</bold> female <bold>B</bold> male <bold>C</bold> lateral view of female with tegmina held up to expose the dwarfed alae underneath.</p></caption><graphic xmlns:xlink="http://www.w3.org/1999/xlink" xlink:href="zookeys-1018-001-g033.jpg" position="float" orientation="portrait" xlink:type="simple" id="oo_510497.jpg"><uri content-type="original_file" xlink:type="simple">https://binary.pensoft.net/fig/510497</uri></graphic></fig><fig id="F14" position="float" orientation="portrait"><object-id xmlns:xlink="http://www.w3.org/1999/xlink" content-type="doi" xlink:type="simple">10.3897/zookeys.1018.61033.figure14</object-id><object-id xmlns:xlink="http://www.w3.org/1999/xlink" content-type="arpha" xlink:type="simple">3FD42ADF-6876-53F3-90FE-E2E9CB660C8B</object-id><label>Figure 14.</label><caption><p><italic><tp:taxon-name><tp:taxon-name-part taxon-name-part-type="genus" reg="Cryptophyllium">Cryptophyllium</tp:taxon-name-part> <tp:taxon-name-part taxon-name-part-type="species" reg="bankoi">bankoi</tp:taxon-name-part></tp:taxon-name></italic> gen. et sp. nov. holotype male, photographs by RTC <bold>A</bold> front leg details, dorsal <bold>B</bold> details of the base of antennae, head, thorax <bold>C</bold> habitus, dorsal <bold>D</bold> details of genitalia, ventral.</p></caption><graphic xmlns:xlink="http://www.w3.org/1999/xlink" xlink:href="zookeys-1018-001-g014.jpg" position="float" orientation="portrait" xlink:type="simple" id="oo_510478.jpg"><uri content-type="original_file" xlink:type="simple">https://binary.pensoft.net/fig/510478</uri></graphic></fig><fig id="F15" position="float" orientation="portrait"><object-id xmlns:xlink="http://www.w3.org/1999/xlink" content-type="doi" xlink:type="simple">10.3897/zookeys.1018.61033.figure15</object-id><object-id xmlns:xlink="http://www.w3.org/1999/xlink" content-type="arpha" xlink:type="simple">4F9E6455-F39C-5B7D-AE81-47928C1FA3F4</object-id><label>Figure 15.</label><caption><p><italic><tp:taxon-name><tp:taxon-name-part taxon-name-part-type="genus" reg="Cryptophyllium">Cryptophyllium</tp:taxon-name-part> <tp:taxon-name-part taxon-name-part-type="species" reg="bankoi">bankoi</tp:taxon-name-part></tp:taxon-name></italic> gen. et sp. nov. paratype male from the Ba Na-Nui Chua Nature Reserve (<named-content xmlns:xlink="http://www.w3.org/1999/xlink" content-type="dwc:institutional_code" xlink:type="simple">RBINS</named-content>), photographs by Jérôme Constant (<named-content xmlns:xlink="http://www.w3.org/1999/xlink" content-type="dwc:institutional_code" xlink:type="simple">RBINS</named-content>) <bold>A</bold> habitus, dorsal <bold>B</bold> habitus, ventral <bold>C</bold> pro- femoral and tibial, dorsal <bold>D</bold> details of the base of antennae, head, and thorax, dorsal <bold>E</bold> details of the base of antennae, head, and thorax, lateral <bold>F</bold> terminalia, dorsal <bold>G</bold> genitalia, ventral.</p></caption><graphic xmlns:xlink="http://www.w3.org/1999/xlink" xlink:href="zookeys-1018-001-g015.jpg" position="float" orientation="portrait" xlink:type="simple" id="oo_510479.jpg"><uri content-type="original_file" xlink:type="simple">https://binary.pensoft.net/fig/510479</uri></graphic></fig></tp:treatment-sec></tp:taxon-treatment>
