# Supplementary material for: Cryptophyllium, the hidden leaf insects – descriptions of a new leaf insect genus and thirteen species from the former celebicum species group (Phasmatodea, Phylliidae)
Source: Zookeys. 2021 Feb 18;1018:1–179. doi: 10.3897/zookeys.1018.61033 (PMC7907054; doi:10.3897/zookeys.1018.61033)
Supplement: XML Treatment for Cryptophyllium tibetense [file zookeys.1018.61033-treatment21.xml]

<!DOCTYPE tp:taxon-treatment
  PUBLIC "-//TaxonX//DTD Taxonomic Treatment Publishing DTD v0 20100105//EN" "tax-treatment-NSO.dtd">
<tp:taxon-treatment xmlns:tp="http://www.plazi.org/taxpub"><tp:treatment-meta><kwd-group><label>Taxon classification</label><kwd><named-content xmlns:xlink="http://www.w3.org/1999/xlink" content-type="kingdom">Animalia</named-content></kwd></kwd-group><mixed-citation publication-type="journal"><person-group><name><surname>Cumming</surname><given-names>Royce T.</given-names></name><name><surname>Bank</surname><given-names>Sarah</given-names></name><name><surname>Bresseel</surname><given-names>Joachim</given-names></name><name><surname>Constant</surname><given-names>Jérôme</given-names></name><name><surname>Tirant</surname><given-names>Stéphane Le</given-names></name><name><surname>Dong</surname><given-names>Zhiwei</given-names></name><name><surname>Sonet</surname><given-names>Gontran</given-names></name><name><surname>Bradler</surname><given-names>Sven</given-names></name></person-group><article-title><italic><tp:taxon-name><tp:taxon-name-part taxon-name-part-type="genus" reg="Cryptophyllium">Cryptophyllium</tp:taxon-name-part></tp:taxon-name></italic>, the hidden leaf insects – descriptions of a new leaf insect genus and thirteen species from the former celebicum species group (<tp:taxon-name><tp:taxon-name-part taxon-name-part-type="order">Phasmatodea</tp:taxon-name-part></tp:taxon-name>, <tp:taxon-name><tp:taxon-name-part taxon-name-part-type="family">Phylliidae</tp:taxon-name-part></tp:taxon-name>)</article-title><source>Zookeys</source><day>18</day><month>2</month><year>2021</year><volume>1018</volume><fpage>1</fpage><lpage>179</lpage><pub-id pub-id-type="doi">10.3897/zookeys.1018.61033</pub-id></mixed-citation></tp:treatment-meta><tp:nomenclature><tp:taxon-name><object-id xmlns:xlink="http://www.w3.org/1999/xlink" content-type="arpha" xlink:type="simple">A26EBE1E-FDCC-5CDB-863F-9069FF5C0F01</object-id>
                <tp:taxon-name-part taxon-name-part-type="genus" reg="Cryptophyllium">Cryptophyllium</tp:taxon-name-part>
                <tp:taxon-name-part taxon-name-part-type="species" reg="tibetense">tibetense</tp:taxon-name-part>
              </tp:taxon-name><tp:taxon-authority>(Liu, 1993)</tp:taxon-authority><tp:taxon-status xmlns:xlink="http://www.w3.org/1999/xlink" xlink:type="simple">comb. nov.</tp:taxon-status><xref ref-type="fig" rid="F8">Figures 8C</xref><xref ref-type="fig" rid="F8">, 8D</xref><xref ref-type="fig" rid="F9">, 9D</xref><xref ref-type="fig" rid="F63">, 63</xref><xref ref-type="fig" rid="F64">, 64</xref><xref ref-type="fig" rid="F65">, 65</xref><xref ref-type="fig" rid="F66">, 66</xref></tp:nomenclature><tp:treatment-sec sec-type="material" id="SECID0E5ABM"><title>Material examined.</title><p>(7 ♀♀, 4 ♂♂, 10 eggs): 1 ♂: “Tibet, Nyingchi Area, De’Ergong Village, Motutown 2020” (<abbrev xmlns:xlink="http://www.w3.org/1999/xlink" xlink:title="Private collection of Stéphane Le Tirant, Québec, Canada" id="ABBRID0EEBBM" xlink:type="simple">Coll SLT</abbrev>); 1 ♂: “China, Tibet, Motuo, Beibeng. 2019. 6-8.” (<abbrev xmlns:xlink="http://www.w3.org/1999/xlink" xlink:title="Private collection of Royce T. Cumming, California, USA" id="ABBRID0EIBBM" xlink:type="simple">Coll RC</abbrev> 20-001); 1 ♀ nymph: “Crowley Bequest. 1901-78. Sikkim” (<named-content xmlns:xlink="http://www.w3.org/1999/xlink" content-type="dwc:institutional_code" xlink:type="simple">NHMUK</named-content>); 1 ♀ nymph: “Arunachal Pradesh from the Mishmi Hills. Delei River. 1,700ft. 28.i.1935, M.Steele.” (<named-content xmlns:xlink="http://www.w3.org/1999/xlink" content-type="dwc:institutional_code" xlink:type="simple">NHMUK</named-content>); 1 ♂ nymph: “Arunachal Pradesh from the Mishmi Hills. Lohit River. 22.iii.1935, M.Steele.” (<named-content xmlns:xlink="http://www.w3.org/1999/xlink" content-type="dwc:institutional_code" xlink:type="simple">NHMUK</named-content>); 1 ♂, 1 ♀: “bred from material collected in: Tibet China: Beibeng Township,Medog County, IX-2016, Jin Chen.” (<abbrev xmlns:xlink="http://www.w3.org/1999/xlink" xlink:title="Private collection of Zhiwei Dong, Yunnan, China" id="ABBRID0E2BBM" xlink:type="simple">Coll ZD</abbrev>); 10 eggs: “China: Tibet: Medong Region: Bred by Bruno Kneubühler,2018” (<abbrev xmlns:xlink="http://www.w3.org/1999/xlink" xlink:title="Private collection of Royce T. Cumming, California, USA" id="ABBRID0E6BBM" xlink:type="simple">Coll RC</abbrev> 18-396–18-405).</p><p><bold><italic>Photographic records</italic></bold>:1 ♀: “Kalimpong, West Bengal, India, September, 2019, photographed by Vandana Wadwa Sood (West Bengal, India)”; 1 ♀nymph: “Digboi, Assam 786171, India, iNaturalist user @rajib, by Rajib Rudra Tariang” (<ext-link xmlns:xlink="http://www.w3.org/1999/xlink" xlink:type="simple" ext-link-type="uri" xlink:href="https://www.inaturalist.org/observations/61945900">https://www.inaturalist.org/observations/61945900</ext-link>); 1 ♀: “Samthar, iNaturalist user @ripbumlepcha” (<ext-link xmlns:xlink="http://www.w3.org/1999/xlink" xlink:type="simple" ext-link-type="uri" xlink:href="https://www.inaturalist.org/observations/35911522">https://www.inaturalist.org/observations/35911522</ext-link>); 1 ♀: “Pasighat in the East Siang district, observed and photographed by Oken Tayeng”</p></tp:treatment-sec><tp:treatment-sec sec-type="remarks" id="SECID0EUCBM"><title>Remarks.</title><p><italic><tp:taxon-name><tp:taxon-name-part taxon-name-part-type="genus" reg="Cryptophyllium">Cryptophyllium</tp:taxon-name-part> <tp:taxon-name-part taxon-name-part-type="species" reg="tibetense">tibetense</tp:taxon-name-part></tp:taxon-name></italic> comb. nov. is the highest latitude phylliid species known at present, and interestingly it is also one of the largest known species of <italic><tp:taxon-name><tp:taxon-name-part taxon-name-part-type="genus" reg="Cryptophyllium">Cryptophyllium</tp:taxon-name-part></tp:taxon-name></italic> gen. nov. (although the unknown female for <italic><tp:taxon-name><tp:taxon-name-part taxon-name-part-type="genus" reg="Cryptophyllium">Cryptophyllium</tp:taxon-name-part> <tp:taxon-name-part taxon-name-part-type="species" reg="animatum">animatum</tp:taxon-name-part></tp:taxon-name></italic> sp. nov. may be larger as the holotype male is 89.4 mm long suggesting a significantly sized female). The region where <italic><tp:taxon-name><tp:taxon-name-part taxon-name-part-type="genus" reg="Cryptophyllium">Cryptophyllium</tp:taxon-name-part> <tp:taxon-name-part taxon-name-part-type="species" reg="tibetense">tibetense</tp:taxon-name-part></tp:taxon-name></italic> comb. nov. is found is more temperate (Fig. <xref ref-type="fig" rid="F66">66B</xref>) than the tropics where phylliids are more typically known, and we hope that future ecological studies will reveal more about their generation time and general ecology in this region. This species was described from a female holotype, and it has entered the phasmid breeding community, however, as a parthenogenetic culture (Fig. <xref ref-type="fig" rid="F63">63</xref>), therefore records&gt; of males are absent from culture and rarely collected. We have examined few male specimens, but all have matched morphologically to the male we illustrate from Beibengxiang, Mêdog County, Nyingchi, Tibet (Fig. <xref ref-type="fig" rid="F64">64B</xref>). The first image we are aware of for this species is a beautiful color image from <xref ref-type="bibr" rid="B37">Inglis (1930)</xref> which was meant to be illustrating ‘<italic><tp:taxon-name><tp:taxon-name-part taxon-name-part-type="genus" reg="Phyllium">Phyllium</tp:taxon-name-part> <tp:taxon-name-part taxon-name-part-type="species" reg="scythe">scythe</tp:taxon-name-part></tp:taxon-name></italic>’ taken by Mr. T. A. Baldry (a mammologist active in the Darjeeling area, West Bengal in the 1920’s and 30’s). <xref ref-type="bibr" rid="B37">Inglis (1930)</xref> although confused as to which species he was illustrating (although to be fair we are aware of <tp:taxon-name><tp:taxon-name-part taxon-name-part-type="genus" reg="Phyllium">Phyllium</tp:taxon-name-part> (<tp:taxon-name-part taxon-name-part-type="subgenus" reg="Pulchriphyllium">Pulchriphyllium</tp:taxon-name-part>) <tp:taxon-name-part taxon-name-part-type="species" reg="bioculatum">bioculatum</tp:taxon-name-part> <tp:taxon-name-part taxon-name-part-type="subspecies" reg="scythe">scythe</tp:taxon-name-part></tp:taxon-name> Gray, 1843 is also known from this area so he may have at one time seen the species he was intending to mention), he did note that leaf insects found in this area (although rare) were found feeding on <italic><tp:taxon-name><tp:taxon-name-part taxon-name-part-type="genus" reg="Castanopsis">Castanopsis</tp:taxon-name-part> <tp:taxon-name-part taxon-name-part-type="species" reg="hystrix">hystrix</tp:taxon-name-part></tp:taxon-name></italic>, the Common Chestnut. This is the first record of phylliids feeding on <italic><tp:taxon-name><tp:taxon-name-part taxon-name-part-type="genus" reg="Castanopsis">Castanopsis</tp:taxon-name-part></tp:taxon-name></italic>, the second being of <italic><tp:taxon-name><tp:taxon-name-part taxon-name-part-type="genus" reg="Cryptophyllium">Cryptophyllium</tp:taxon-name-part> <tp:taxon-name-part taxon-name-part-type="species" reg="oyae">oyae</tp:taxon-name-part></tp:taxon-name></italic> comb. nov. from northern Laos (Cumming and Le Tirant 2020).</p><fig id="F63" position="float" orientation="portrait"><object-id xmlns:xlink="http://www.w3.org/1999/xlink" content-type="doi" xlink:type="simple">10.3897/zookeys.1018.61033.figure63</object-id><object-id xmlns:xlink="http://www.w3.org/1999/xlink" content-type="arpha" xlink:type="simple">C9311B24-2D97-525D-B82B-B2BF0F706E03</object-id><label>Figure 63.</label><caption><p><italic><tp:taxon-name><tp:taxon-name-part taxon-name-part-type="genus" reg="Cryptophyllium">Cryptophyllium</tp:taxon-name-part> <tp:taxon-name-part taxon-name-part-type="species" reg="tibetense">tibetense</tp:taxon-name-part></tp:taxon-name></italic> comb. nov. live female bred and photographed by Bruno Kneubühler (Switzerland) <bold>A</bold> dorsal, habitus <bold>B</bold> ventral genitalia, note the subgenital plate which reaches all the way to the apex of the abdomen <bold>C</bold> dorsal head, thorax, and front legs <bold>D</bold> lateral view with tegmina raised to expose the alae length.</p></caption><graphic xmlns:xlink="http://www.w3.org/1999/xlink" xlink:href="zookeys-1018-001-g063.jpg" position="float" orientation="portrait" xlink:type="simple" id="oo_510527.jpg"><uri content-type="original_file" xlink:type="simple">https://binary.pensoft.net/fig/510527</uri></graphic></fig><fig id="F64" position="float" orientation="portrait"><object-id xmlns:xlink="http://www.w3.org/1999/xlink" content-type="doi" xlink:type="simple">10.3897/zookeys.1018.61033.figure64</object-id><object-id xmlns:xlink="http://www.w3.org/1999/xlink" content-type="arpha" xlink:type="simple">6B4A5C1D-0849-585F-911C-77BE2FF1A4BC</object-id><label>Figure 64.</label><caption><p><italic><tp:taxon-name><tp:taxon-name-part taxon-name-part-type="genus" reg="Cryptophyllium">Cryptophyllium</tp:taxon-name-part> <tp:taxon-name-part taxon-name-part-type="species" reg="tibetense">tibetense</tp:taxon-name-part></tp:taxon-name></italic> comb. nov. live pair from Tibet and bred and photographed by Zhiwei Dong <bold>A</bold> female, habitus, dorsal <bold>B</bold> male, habitus, dorsal <bold>C</bold> male, details of the antennae, front legs, head, thorax, and tegmina, dorsal <bold>D</bold> male, details of the antennae, front legs, head, thorax, and tegmina, lateral view.</p></caption><graphic xmlns:xlink="http://www.w3.org/1999/xlink" xlink:href="zookeys-1018-001-g064.jpg" position="float" orientation="portrait" xlink:type="simple" id="oo_510528.jpg"><uri content-type="original_file" xlink:type="simple">https://binary.pensoft.net/fig/510528</uri></graphic></fig></tp:treatment-sec><tp:treatment-sec sec-type="Differentiation" id="SECID0EQIBM"><title>Differentiation.</title><p>Females are morphologically similar to <italic><tp:taxon-name><tp:taxon-name-part taxon-name-part-type="genus" reg="Cryptophyllium">Cryptophyllium</tp:taxon-name-part> <tp:taxon-name-part taxon-name-part-type="species" reg="drunganum">drunganum</tp:taxon-name-part></tp:taxon-name></italic> comb. nov. and <italic><tp:taxon-name><tp:taxon-name-part taxon-name-part-type="genus" reg="Cryptophyllium">Cryptophyllium</tp:taxon-name-part> <tp:taxon-name-part taxon-name-part-type="species" reg="liyananae">liyananae</tp:taxon-name-part></tp:taxon-name></italic> sp. nov. based on the general abdominal and femoral lobe shapes, the shape and spination of the thorax (Fig. <xref ref-type="fig" rid="F63">63C</xref>), long alae at least extending abdominal segment VI (Fig. <xref ref-type="fig" rid="F63">63D</xref>) and the presence of small exterior lobes on the tibiae (Fig. <xref ref-type="fig" rid="F63">63C</xref>). <italic><tp:taxon-name><tp:taxon-name-part taxon-name-part-type="genus" reg="Cryptophyllium">Cryptophyllium</tp:taxon-name-part> <tp:taxon-name-part taxon-name-part-type="species" reg="tibetense">tibetense</tp:taxon-name-part></tp:taxon-name></italic> comb. nov. can be differentiated from both however by the shape of the subgenital plate which is long and projecting beyond the tip of the abdomen in <italic><tp:taxon-name><tp:taxon-name-part taxon-name-part-type="genus" reg="Cryptophyllium">Cryptophyllium</tp:taxon-name-part> <tp:taxon-name-part taxon-name-part-type="species" reg="tibetense">tibetense</tp:taxon-name-part></tp:taxon-name></italic> comb. nov. (Fig. <xref ref-type="fig" rid="F63">63B</xref>) and shorter, only ca. ½ the length of abdominal segment X in the other two species (Fig. <xref ref-type="fig" rid="F47">47E</xref>).</p><p>Male <italic><tp:taxon-name><tp:taxon-name-part taxon-name-part-type="genus" reg="Cryptophyllium">Cryptophyllium</tp:taxon-name-part> <tp:taxon-name-part taxon-name-part-type="species" reg="tibetense">tibetense</tp:taxon-name-part></tp:taxon-name></italic> comb. nov. are morphologically similar to <italic><tp:taxon-name><tp:taxon-name-part taxon-name-part-type="genus" reg="Cryptophyllium">Cryptophyllium</tp:taxon-name-part> <tp:taxon-name-part taxon-name-part-type="species" reg="rarum">rarum</tp:taxon-name-part></tp:taxon-name></italic> comb. nov. and <italic><tp:taxon-name><tp:taxon-name-part taxon-name-part-type="genus" reg="Cryptophyllium">Cryptophyllium</tp:taxon-name-part> <tp:taxon-name-part taxon-name-part-type="species" reg="bankoi">bankoi</tp:taxon-name-part></tp:taxon-name></italic> sp. nov. due to the thorax shape and fine granular mesopleura margins (Fig. <xref ref-type="fig" rid="F64">64C</xref>), tegmina lengths (Fig. <xref ref-type="fig" rid="F64">64D</xref>), femoral lobe shapes (Fig. <xref ref-type="fig" rid="F64">64C</xref>), and general abdominal shape. Both of these species can be differentiated from <italic><tp:taxon-name><tp:taxon-name-part taxon-name-part-type="genus" reg="Cryptophyllium">Cryptophyllium</tp:taxon-name-part> <tp:taxon-name-part taxon-name-part-type="species" reg="tibetense">tibetense</tp:taxon-name-part></tp:taxon-name></italic> comb. nov. by the absence of small but distinct exterior, anteriorly situated protibial and metatibial lobes in the former two species.</p></tp:treatment-sec><tp:treatment-sec sec-type="distribution" id="SECID0EQMBM"><title>Distribution.</title><p>The type locality for <italic><tp:taxon-name><tp:taxon-name-part taxon-name-part-type="genus" reg="Cryptophyllium">Cryptophyllium</tp:taxon-name-part> <tp:taxon-name-part taxon-name-part-type="species" reg="tibetense">tibetense</tp:taxon-name-part></tp:taxon-name></italic> comb. nov. stated by <xref ref-type="bibr" rid="B46">Liu (1993)</xref> is Tibet (Xizang Autonomous Region), Mêdog County (Motuo). There do appear to be additional distribution records&gt; for this high elevation species however. Unfortunately, we have only been presented with photographs of individuals or antique subadults/nymphs, and no fresh adult specimens to examine or include in our molecular phylogeny at this time. Therefore, these additional distribution records&gt; are only presumed to be <italic><tp:taxon-name><tp:taxon-name-part taxon-name-part-type="genus" reg="Cryptophyllium">Cryptophyllium</tp:taxon-name-part> <tp:taxon-name-part taxon-name-part-type="species" reg="tibetense">tibetense</tp:taxon-name-part></tp:taxon-name></italic> comb. nov. due to their morphological similarity to bred nymphs of this species and are here presented to give as thorough a view into the <italic><tp:taxon-name><tp:taxon-name-part taxon-name-part-type="genus" reg="Cryptophyllium">Cryptophyllium</tp:taxon-name-part></tp:taxon-name></italic> gen. nov. distribution as possible. From Southeast Tibet, Tenga Valley, we have been presented with an image of an adult male which looks to be the right size and has morphological features which suggest it could represent the <italic><tp:taxon-name><tp:taxon-name-part taxon-name-part-type="genus" reg="Cryptophyllium">Cryptophyllium</tp:taxon-name-part> <tp:taxon-name-part taxon-name-part-type="species" reg="tibetense">tibetense</tp:taxon-name-part></tp:taxon-name></italic> comb. nov. male. Additionally, there is a pair of nymphs in the <named-content xmlns:xlink="http://www.w3.org/1999/xlink" content-type="dwc:institutional_code" xlink:type="simple">NHMUK</named-content> from “Arunachal Pradesh from the Mishmi Hills” from 1935, a female from Anjaw District “Delei River. 1,700ft. 28.i.1935, M.Steele.” (Fig. <xref ref-type="fig" rid="F65">65C</xref>) and a male from the Lohit District “Lohit River. 22.iii.1935, M.Steele.” (Fig. <xref ref-type="fig" rid="F65">65D</xref>). Recently we also were sent photos of a female from Pasighat in the East Siang district, which matches well with the <italic><tp:taxon-name><tp:taxon-name-part taxon-name-part-type="genus" reg="Cryptophyllium">Cryptophyllium</tp:taxon-name-part> <tp:taxon-name-part taxon-name-part-type="species" reg="tibetense">tibetense</tp:taxon-name-part></tp:taxon-name></italic> comb. nov. morphology (Fig. <xref ref-type="fig" rid="F66">66A</xref>).</p><fig id="F65" position="float" orientation="portrait"><object-id xmlns:xlink="http://www.w3.org/1999/xlink" content-type="doi" xlink:type="simple">10.3897/zookeys.1018.61033.figure65</object-id><object-id xmlns:xlink="http://www.w3.org/1999/xlink" content-type="arpha" xlink:type="simple">D3CF35CF-DDB9-5C34-9403-B52075EA2338</object-id><label>Figure 65.</label><caption><p>Additional <italic><tp:taxon-name><tp:taxon-name-part taxon-name-part-type="genus" reg="Cryptophyllium">Cryptophyllium</tp:taxon-name-part> <tp:taxon-name-part taxon-name-part-type="species" reg="tibetense">tibetense</tp:taxon-name-part></tp:taxon-name></italic> comb. nov. distribution records&gt; <bold>A</bold> live adult female from Kalimpong, West Bengal, India, observed and photographed by Vandana Wadwa Sood (West Bengal, India) in September 2019 <bold>B</bold> female nymph, <named-content xmlns:xlink="http://www.w3.org/1999/xlink" content-type="dwc:institutional_code" xlink:type="simple">NHMUK</named-content> from Sikkim, India, photographs by RTC <bold>C</bold> female nymph, <named-content xmlns:xlink="http://www.w3.org/1999/xlink" content-type="dwc:institutional_code" xlink:type="simple">NHMUK</named-content>: “Burma: Mishmi Hills. Delei River. 1,700ft. 28.i.1935, M.Steele.”, photographs by RTC <bold>D</bold> male nymph, <named-content xmlns:xlink="http://www.w3.org/1999/xlink" content-type="dwc:institutional_code" xlink:type="simple">NHMUK</named-content>: “Burma: Mishmi Hills. Lohit River. 22.iii.1935, M.Steele.”, photographs by RTC <bold>E</bold> female nymph observed and photographed in Digboi, Assam by Rajib Rudra Tariang (India).</p></caption><graphic xmlns:xlink="http://www.w3.org/1999/xlink" xlink:href="zookeys-1018-001-g065.jpg" position="float" orientation="portrait" xlink:type="simple" id="oo_510529.jpg"><uri content-type="original_file" xlink:type="simple">https://binary.pensoft.net/fig/510529</uri></graphic></fig><fig id="F66" position="float" orientation="portrait"><object-id xmlns:xlink="http://www.w3.org/1999/xlink" content-type="doi" xlink:type="simple">10.3897/zookeys.1018.61033.figure66</object-id><object-id xmlns:xlink="http://www.w3.org/1999/xlink" content-type="arpha" xlink:type="simple">67ACFD8D-CB02-53F8-B636-EC25BE76EC89</object-id><label>Figure 66.</label><caption><p><bold>A</bold><italic><tp:taxon-name><tp:taxon-name-part taxon-name-part-type="genus" reg="Cryptophyllium">Cryptophyllium</tp:taxon-name-part> <tp:taxon-name-part taxon-name-part-type="species" reg="tibetense">tibetense</tp:taxon-name-part></tp:taxon-name></italic> comb. nov. from Pasighat in the East Siang district, observed and photographed by Oken Tayeng (India) next to a visually similar leaf from the area the female was found <bold>B</bold> habitat near where the female was found.</p></caption><graphic xmlns:xlink="http://www.w3.org/1999/xlink" xlink:href="zookeys-1018-001-g066.jpg" position="float" orientation="portrait" xlink:type="simple" id="oo_510530.jpg"><uri content-type="original_file" xlink:type="simple">https://binary.pensoft.net/fig/510530</uri></graphic></fig><p>From Nepal we are aware of two records&gt;, both female subadults, one found in Gandaki Pradesh, Tanahun District and the other found in Province No. 1, Ilam. Both of these subadult females appear to have <italic><tp:taxon-name><tp:taxon-name-part taxon-name-part-type="genus" reg="Cryptophyllium">Cryptophyllium</tp:taxon-name-part> <tp:taxon-name-part taxon-name-part-type="species" reg="tibetense">tibetense</tp:taxon-name-part></tp:taxon-name></italic> comb. nov. shaped abdomens, profemoral lobes, and importantly small exterior tibial lobes which help to characterize <italic><tp:taxon-name><tp:taxon-name-part taxon-name-part-type="genus" reg="Cryptophyllium">Cryptophyllium</tp:taxon-name-part> <tp:taxon-name-part taxon-name-part-type="species" reg="tibetense">tibetense</tp:taxon-name-part></tp:taxon-name></italic> comb. nov. females.</p><p>From India we have located a nymph from within the <named-content xmlns:xlink="http://www.w3.org/1999/xlink" content-type="dwc:institutional_code" xlink:type="simple">NHMUK</named-content> collection from Sikkim (Fig. <xref ref-type="fig" rid="F65">65B</xref>), and we have been lucky enough to be presented with photographs of an adult female from West Bengal, Kalimpong (Fig. <xref ref-type="fig" rid="F65">65A</xref>) both of which have <italic><tp:taxon-name><tp:taxon-name-part taxon-name-part-type="genus" reg="Cryptophyllium">Cryptophyllium</tp:taxon-name-part> <tp:taxon-name-part taxon-name-part-type="species" reg="tibetense">tibetense</tp:taxon-name-part></tp:taxon-name></italic> comb. nov. like features. From the state of Assam we have been sent an image of a female nymph from the town of Digboi which can clearly be seen as having distinct but small exterior tibial lobes (Fig. <xref ref-type="fig" rid="F65">65E</xref>).</p><p>Interestingly, we have yet to be presented with records&gt; from Bhutan, but as it lies between areas where <italic><tp:taxon-name><tp:taxon-name-part taxon-name-part-type="genus" reg="Cryptophyllium">Cryptophyllium</tp:taxon-name-part></tp:taxon-name></italic> gen. nov. species have been confirmed we expect that there likely is at least one species present, just not yet officially recorded.</p></tp:treatment-sec><tp:treatment-sec><!--Section generated to contain objects referenced in tp:taxon-treatment.--><fig id="F8" position="float" orientation="portrait"><object-id xmlns:xlink="http://www.w3.org/1999/xlink" content-type="doi" xlink:type="simple">10.3897/zookeys.1018.61033.figure8</object-id><object-id xmlns:xlink="http://www.w3.org/1999/xlink" content-type="arpha" xlink:type="simple">639BB38D-ECD7-5F85-9173-A655E946500C</object-id><label>Figure 8.</label><caption><p>Known eggs for the <italic><tp:taxon-name><tp:taxon-name-part taxon-name-part-type="genus" reg="Cryptophyllium">Cryptophyllium</tp:taxon-name-part></tp:taxon-name></italic> gen. nov. set in couplets of lateral and then dorsal views. All images except for K and L were taken by Bruno Kneubühler (Switzerland), K and L images taken by the first author, Q and R images taken by René Limoges (<abbrev xmlns:xlink="http://www.w3.org/1999/xlink" content-type="institution" xlink:title="Insectarium de Montréal, Montréal, Québec, Canada" id="ABBRID0EV2BG" xlink:type="simple">IMQC</abbrev>) <bold>A, B</bold><italic><tp:taxon-name><tp:taxon-name-part taxon-name-part-type="genus" reg="Cryptophyllium">Cryptophyllium</tp:taxon-name-part> <tp:taxon-name-part taxon-name-part-type="species" reg="westwoodii">westwoodii</tp:taxon-name-part></tp:taxon-name></italic> comb. nov. <bold>C, D</bold><italic><tp:taxon-name><tp:taxon-name-part taxon-name-part-type="genus" reg="Cryptophyllium">Cryptophyllium</tp:taxon-name-part> <tp:taxon-name-part taxon-name-part-type="species" reg="tibetense">tibetense</tp:taxon-name-part></tp:taxon-name></italic> comb. nov. <bold>E, F</bold><italic><tp:taxon-name><tp:taxon-name-part taxon-name-part-type="genus" reg="Cryptophyllium">Cryptophyllium</tp:taxon-name-part> <tp:taxon-name-part taxon-name-part-type="species" reg="bollensi">bollensi</tp:taxon-name-part></tp:taxon-name></italic> gen. et sp. nov. <bold>G, H</bold><italic><tp:taxon-name><tp:taxon-name-part taxon-name-part-type="genus" reg="Cryptophyllium">Cryptophyllium</tp:taxon-name-part> <tp:taxon-name-part taxon-name-part-type="species" reg="oyae">oyae</tp:taxon-name-part></tp:taxon-name></italic> comb. nov. <bold>I, J</bold><italic><tp:taxon-name><tp:taxon-name-part taxon-name-part-type="genus" reg="Cryptophyllium">Cryptophyllium</tp:taxon-name-part> <tp:taxon-name-part taxon-name-part-type="species" reg="icarus">icarus</tp:taxon-name-part></tp:taxon-name></italic> gen. et sp. nov. <bold>K, L</bold><italic><tp:taxon-name><tp:taxon-name-part taxon-name-part-type="genus" reg="Cryptophyllium">Cryptophyllium</tp:taxon-name-part> <tp:taxon-name-part taxon-name-part-type="species" reg="liyananae">liyananae</tp:taxon-name-part></tp:taxon-name></italic> gen. et sp. nov. <bold>M, N</bold><italic><tp:taxon-name><tp:taxon-name-part taxon-name-part-type="genus" reg="Cryptophyllium">Cryptophyllium</tp:taxon-name-part> <tp:taxon-name-part taxon-name-part-type="species" reg="chrisangi">chrisangi</tp:taxon-name-part></tp:taxon-name></italic> comb. nov. <bold>O, P</bold><italic><tp:taxon-name><tp:taxon-name-part taxon-name-part-type="genus" reg="Cryptophyllium">Cryptophyllium</tp:taxon-name-part> <tp:taxon-name-part taxon-name-part-type="species" reg="celebicum">celebicum</tp:taxon-name-part></tp:taxon-name></italic> comb. nov. <bold>Q, R</bold><italic><tp:taxon-name><tp:taxon-name-part taxon-name-part-type="genus" reg="Cryptophyllium">Cryptophyllium</tp:taxon-name-part> <tp:taxon-name-part taxon-name-part-type="species" reg="limogesi">limogesi</tp:taxon-name-part></tp:taxon-name></italic> gen. et sp. nov. Scale bars 2.0 mm long.</p></caption><graphic xmlns:xlink="http://www.w3.org/1999/xlink" xlink:href="zookeys-1018-001-g008.jpg" position="float" orientation="portrait" xlink:type="simple" id="oo_510472.jpg"><uri content-type="original_file" xlink:type="simple">https://binary.pensoft.net/fig/510472</uri></graphic></fig><fig id="F9" position="float" orientation="portrait"><object-id xmlns:xlink="http://www.w3.org/1999/xlink" content-type="doi" xlink:type="simple">10.3897/zookeys.1018.61033.figure9</object-id><object-id xmlns:xlink="http://www.w3.org/1999/xlink" content-type="arpha" xlink:type="simple">DAB5EF48-F309-5734-B962-9706200D6166</object-id><label>Figure 9.</label><caption><p>Freshly hatched nymphs known for the <italic><tp:taxon-name><tp:taxon-name-part taxon-name-part-type="genus" reg="Cryptophyllium">Cryptophyllium</tp:taxon-name-part></tp:taxon-name></italic> gen. nov., all except for C bred and photographed by Bruno Kneubühler (Switzerland) <bold>A</bold><italic><tp:taxon-name><tp:taxon-name-part taxon-name-part-type="genus" reg="Cryptophyllium">Cryptophyllium</tp:taxon-name-part> <tp:taxon-name-part taxon-name-part-type="species" reg="celebicum">celebicum</tp:taxon-name-part></tp:taxon-name></italic> comb. nov. <bold>B</bold><italic><tp:taxon-name><tp:taxon-name-part taxon-name-part-type="genus" reg="Cryptophyllium">Cryptophyllium</tp:taxon-name-part> <tp:taxon-name-part taxon-name-part-type="species" reg="chrisangi">chrisangi</tp:taxon-name-part></tp:taxon-name></italic> comb. nov. <bold>C</bold><italic><tp:taxon-name><tp:taxon-name-part taxon-name-part-type="genus" reg="Cryptophyllium">Cryptophyllium</tp:taxon-name-part> <tp:taxon-name-part taxon-name-part-type="species" reg="khmer">khmer</tp:taxon-name-part></tp:taxon-name></italic> gen. et sp. nov. bred and photographed by Tim Bollens (Belgium) <bold>D</bold><italic><tp:taxon-name><tp:taxon-name-part taxon-name-part-type="genus" reg="Cryptophyllium">Cryptophyllium</tp:taxon-name-part> <tp:taxon-name-part taxon-name-part-type="species" reg="tibetense">tibetense</tp:taxon-name-part></tp:taxon-name></italic> comb. nov. <bold>E</bold><italic><tp:taxon-name><tp:taxon-name-part taxon-name-part-type="genus" reg="Cryptophyllium">Cryptophyllium</tp:taxon-name-part> <tp:taxon-name-part taxon-name-part-type="species" reg="oyae">oyae</tp:taxon-name-part></tp:taxon-name></italic> comb. nov. <bold>F</bold><italic><tp:taxon-name><tp:taxon-name-part taxon-name-part-type="genus" reg="Cryptophyllium">Cryptophyllium</tp:taxon-name-part> <tp:taxon-name-part taxon-name-part-type="species" reg="westwoodii">westwoodii</tp:taxon-name-part></tp:taxon-name></italic> comb. nov. <bold>G</bold><italic><tp:taxon-name><tp:taxon-name-part taxon-name-part-type="genus" reg="Cryptophyllium">Cryptophyllium</tp:taxon-name-part> <tp:taxon-name-part taxon-name-part-type="species" reg="phami">phami</tp:taxon-name-part></tp:taxon-name></italic> gen. et sp. nov. <bold>H</bold><italic><tp:taxon-name><tp:taxon-name-part taxon-name-part-type="genus" reg="Cryptophyllium">Cryptophyllium</tp:taxon-name-part> <tp:taxon-name-part taxon-name-part-type="species" reg="bollensi">bollensi</tp:taxon-name-part></tp:taxon-name></italic> gen. et sp. nov. <bold>I</bold><italic><tp:taxon-name><tp:taxon-name-part taxon-name-part-type="genus" reg="Cryptophyllium">Cryptophyllium</tp:taxon-name-part> <tp:taxon-name-part taxon-name-part-type="species" reg="icarus">icarus</tp:taxon-name-part></tp:taxon-name></italic> gen. et sp. nov.</p></caption><graphic xmlns:xlink="http://www.w3.org/1999/xlink" xlink:href="zookeys-1018-001-g009.jpg" position="float" orientation="portrait" xlink:type="simple" id="oo_510473.jpg"><uri content-type="original_file" xlink:type="simple">https://binary.pensoft.net/fig/510473</uri></graphic></fig><fig id="F47" position="float" orientation="portrait"><object-id xmlns:xlink="http://www.w3.org/1999/xlink" content-type="doi" xlink:type="simple">10.3897/zookeys.1018.61033.figure47</object-id><object-id xmlns:xlink="http://www.w3.org/1999/xlink" content-type="arpha" xlink:type="simple">06869D54-5659-596F-A421-CB1189347716</object-id><label>Figure 47.</label><caption><p>Holotype <italic><tp:taxon-name><tp:taxon-name-part taxon-name-part-type="genus" reg="Cryptophyllium">Cryptophyllium</tp:taxon-name-part> <tp:taxon-name-part taxon-name-part-type="species" reg="liyananae">liyananae</tp:taxon-name-part></tp:taxon-name></italic> gen. et sp. nov., photographs by René Limoges (<abbrev xmlns:xlink="http://www.w3.org/1999/xlink" content-type="institution" xlink:title="Insectarium de Montréal, Montréal, Québec, Canada" id="ABBRID0ET5FK" xlink:type="simple">IMQC</abbrev>) <bold>A</bold> habitus, dorsal <bold>B</bold> details of the antennae, dorsal <bold>C</bold> profemoral lobes, dorsal <bold>D</bold> details of the antennae, head, and thorax, dorsal <bold>E</bold> genitalia, ventral.</p></caption><graphic xmlns:xlink="http://www.w3.org/1999/xlink" xlink:href="zookeys-1018-001-g047.jpg" position="float" orientation="portrait" xlink:type="simple" id="oo_510511.jpg"><uri content-type="original_file" xlink:type="simple">https://binary.pensoft.net/fig/510511</uri></graphic></fig></tp:treatment-sec><ref-list><ref id="B37"><mixed-citation xmlns:xlink="http://www.w3.org/1999/xlink" xlink:type="simple"><person-group><name name-style="western"><surname>Inglis</surname><given-names>CM</given-names></name></person-group> (<year>1930</year>) <article-title>The Leaf Insect. <italic><tp:taxon-name><tp:taxon-name-part taxon-name-part-type="genus">Phyllium</tp:taxon-name-part> <tp:taxon-name-part taxon-name-part-type="species">scythe</tp:taxon-name-part></tp:taxon-name></italic> Gray.</article-title><source>The Journal of the Darjeeling Natural History Society</source><volume>5</volume>: <fpage>32</fpage>–<lpage>33</lpage>.</mixed-citation></ref><ref id="B46"><mixed-citation xmlns:xlink="http://www.w3.org/1999/xlink" xlink:type="simple"><person-group><name name-style="western"><surname>Liu</surname><given-names>SL</given-names></name></person-group> (<year>1993</year>) <article-title>A preliminary study of the genus <italic><tp:taxon-name><tp:taxon-name-part taxon-name-part-type="genus">Phyllium</tp:taxon-name-part></tp:taxon-name></italic> Illiger of China (<tp:taxon-name><tp:taxon-name-part taxon-name-part-type="order">Phasmatodea</tp:taxon-name-part></tp:taxon-name>: <tp:taxon-name><tp:taxon-name-part taxon-name-part-type="family">Phylliidae</tp:taxon-name-part></tp:taxon-name>).</article-title><source>Acta Zootaxonomica Sinica</source><volume>18</volume>: <fpage>201</fpage>–<lpage>212</lpage>.</mixed-citation></ref></ref-list></tp:taxon-treatment>
