# Supplementary material for: Cryptophyllium, the hidden leaf insects – descriptions of a new leaf insect genus and thirteen species from the former celebicum species group (Phasmatodea, Phylliidae)
Source: Zookeys. 2021 Feb 18;1018:1–179. doi: 10.3897/zookeys.1018.61033 (PMC7907054; doi:10.3897/zookeys.1018.61033)
Supplement: XML Treatment for Cryptophyllium wennae [file zookeys.1018.61033-treatment22.xml]

<!DOCTYPE tp:taxon-treatment
  PUBLIC "-//TaxonX//DTD Taxonomic Treatment Publishing DTD v0 20100105//EN" "tax-treatment-NSO.dtd">
<tp:taxon-treatment xmlns:tp="http://www.plazi.org/taxpub"><tp:treatment-meta><kwd-group><label>Taxon classification</label><kwd><named-content xmlns:xlink="http://www.w3.org/1999/xlink" content-type="kingdom">Animalia</named-content></kwd></kwd-group><mixed-citation publication-type="journal"><person-group><name><surname>Cumming</surname><given-names>Royce T.</given-names></name><name><surname>Bank</surname><given-names>Sarah</given-names></name><name><surname>Bresseel</surname><given-names>Joachim</given-names></name><name><surname>Constant</surname><given-names>Jérôme</given-names></name><name><surname>Tirant</surname><given-names>Stéphane Le</given-names></name><name><surname>Dong</surname><given-names>Zhiwei</given-names></name><name><surname>Sonet</surname><given-names>Gontran</given-names></name><name><surname>Bradler</surname><given-names>Sven</given-names></name></person-group><article-title><italic><tp:taxon-name><tp:taxon-name-part taxon-name-part-type="genus" reg="Cryptophyllium">Cryptophyllium</tp:taxon-name-part></tp:taxon-name></italic>, the hidden leaf insects – descriptions of a new leaf insect genus and thirteen species from the former celebicum species group (<tp:taxon-name><tp:taxon-name-part taxon-name-part-type="order">Phasmatodea</tp:taxon-name-part></tp:taxon-name>, <tp:taxon-name><tp:taxon-name-part taxon-name-part-type="family">Phylliidae</tp:taxon-name-part></tp:taxon-name>)</article-title><source>Zookeys</source><day>18</day><month>2</month><year>2021</year><volume>1018</volume><fpage>1</fpage><lpage>179</lpage><pub-id pub-id-type="doi">10.3897/zookeys.1018.61033</pub-id></mixed-citation></tp:treatment-meta><tp:nomenclature><tp:taxon-name><object-id xmlns:xlink="http://www.w3.org/1999/xlink" content-type="arpha" xlink:type="simple">5B088CA6-B89C-59CD-808B-3FABF59F3EC1</object-id>
                <tp:taxon-name-part taxon-name-part-type="genus" reg="Cryptophyllium">Cryptophyllium</tp:taxon-name-part>
                <tp:taxon-name-part taxon-name-part-type="species" reg="wennae">wennae</tp:taxon-name-part>
                <object-id xmlns:xlink="http://www.w3.org/1999/xlink" content-type="zoobank" xlink:type="simple">http://zoobank.org/84EC5BCA-460D-4DD6-A4CC-0A974879A2C4</object-id>
              </tp:taxon-name><tp:taxon-authority>gen. et</tp:taxon-authority><tp:taxon-status xmlns:xlink="http://www.w3.org/1999/xlink" xlink:type="simple">sp. nov.</tp:taxon-status><xref ref-type="fig" rid="F67">Figure 67</xref></tp:nomenclature><tp:treatment-sec sec-type="material" id="SECID0EXUBM"><title>Material examined.</title><p><bold><italic>Holotype</italic></bold> ♀: “CHINA: Yunnan Province, Chashan Park, Simao District, Puer City, VI-2017, leg. Xiao-Yu Zhu”. deposited in the Kunming Institute of Zoology (<named-content xmlns:xlink="http://www.w3.org/1999/xlink" content-type="dwc:institutional_code" xlink:type="simple">KIZ</named-content>), Yunnan, China.</p></tp:treatment-sec><tp:treatment-sec sec-type="remarks" id="SECID0EHVBM"><title>Remarks.</title><p>This species was unveiled through our molecular analysis to be distinct from the sympatrically occurring <italic><tp:taxon-name><tp:taxon-name-part taxon-name-part-type="genus" reg="Cryptophyllium">Cryptophyllium</tp:taxon-name-part> <tp:taxon-name-part taxon-name-part-type="species" reg="yunnanense">yunnanense</tp:taxon-name-part></tp:taxon-name></italic> comb. nov. but unfortunately, only this singular holotype is known to us at this time. Hopefully future collecting in this region will reveal additional specimens and the extent of their morphological variation.</p></tp:treatment-sec><tp:treatment-sec sec-type="Differentiation" id="SECID0EYVBM"><title>Differentiation.</title><p>Females are morphologically most similar to <italic><tp:taxon-name><tp:taxon-name-part taxon-name-part-type="genus" reg="Cryptophyllium">Cryptophyllium</tp:taxon-name-part> <tp:taxon-name-part taxon-name-part-type="species" reg="oyae">oyae</tp:taxon-name-part></tp:taxon-name></italic> comb. nov. and <italic><tp:taxon-name><tp:taxon-name-part taxon-name-part-type="genus" reg="Cryptophyllium">Cryptophyllium</tp:taxon-name-part> <tp:taxon-name-part taxon-name-part-type="species" reg="tibetense">tibetense</tp:taxon-name-part></tp:taxon-name></italic> comb. nov. due to the presence of small exterior tibial lobes, similar shaped exterior profemoral lobes (Fig. <xref ref-type="fig" rid="F67">67C</xref>), similar thorax shape and spination (Fig. <xref ref-type="fig" rid="F67">67D</xref>), and similar abdominal shape (Fig. <xref ref-type="fig" rid="F67">67A</xref>). Due to morphological variation noted within these two species and the damaged alae and tip of the subgenital plate in the holotype <italic><tp:taxon-name><tp:taxon-name-part taxon-name-part-type="genus" reg="Cryptophyllium">Cryptophyllium</tp:taxon-name-part> <tp:taxon-name-part taxon-name-part-type="species" reg="wennae">wennae</tp:taxon-name-part></tp:taxon-name></italic> sp. nov. (both morphological features frequently helpful for differentiation), no consistent feature has yet been found to differentiate <italic><tp:taxon-name><tp:taxon-name-part taxon-name-part-type="genus" reg="Cryptophyllium">Cryptophyllium</tp:taxon-name-part> <tp:taxon-name-part taxon-name-part-type="species" reg="wennae">wennae</tp:taxon-name-part></tp:taxon-name></italic> sp. nov. from them except for size as the holotype <italic><tp:taxon-name><tp:taxon-name-part taxon-name-part-type="genus" reg="Cryptophyllium">Cryptophyllium</tp:taxon-name-part> <tp:taxon-name-part taxon-name-part-type="species" reg="wennae">wennae</tp:taxon-name-part></tp:taxon-name></italic> sp. nov. is only 78.5 mm long vs. <italic><tp:taxon-name><tp:taxon-name-part taxon-name-part-type="genus" reg="Cryptophyllium">Cryptophyllium</tp:taxon-name-part> <tp:taxon-name-part taxon-name-part-type="species" reg="tibetense">tibetense</tp:taxon-name-part></tp:taxon-name></italic> comb. nov. which is noted as 106.5 mm long (<xref ref-type="bibr" rid="B46">Liu 1993</xref>) or <italic><tp:taxon-name><tp:taxon-name-part taxon-name-part-type="genus" reg="Cryptophyllium">Cryptophyllium</tp:taxon-name-part> <tp:taxon-name-part taxon-name-part-type="species" reg="oyae">oyae</tp:taxon-name-part></tp:taxon-name></italic> comb. nov. which are 82.1 to 94.2 mm long (Cumming and Le Tirant 2020). Hopefully once the egg and male morphology is known more reliable morphological features can be found to differentiate this species more easily.</p><fig id="F67" position="float" orientation="portrait"><object-id xmlns:xlink="http://www.w3.org/1999/xlink" content-type="doi" xlink:type="simple">10.3897/zookeys.1018.61033.figure67</object-id><object-id xmlns:xlink="http://www.w3.org/1999/xlink" content-type="arpha" xlink:type="simple">A00AB4E8-2B16-5F5F-B5EC-43A6EA1D1B6E</object-id><label>Figure 67.</label><caption><p>Holotype female <italic><tp:taxon-name><tp:taxon-name-part taxon-name-part-type="genus" reg="Cryptophyllium">Cryptophyllium</tp:taxon-name-part> <tp:taxon-name-part taxon-name-part-type="species" reg="wennae">wennae</tp:taxon-name-part></tp:taxon-name></italic> gen. et sp. nov., photographs by Zhiwei Dong (<named-content xmlns:xlink="http://www.w3.org/1999/xlink" content-type="dwc:institutional_code" xlink:type="simple">KIZ</named-content>) <bold>A</bold> habitus, dorsal <bold>B</bold> details of antennae, dorsal <bold>C</bold> details of profemoral lobes <bold>D</bold> details of the head and thorax, dorsal <bold>E</bold> terminalia, dorsal <bold>F</bold> details of the head and thorax, lateral <bold>G</bold> genitalia, ventral.</p></caption><graphic xmlns:xlink="http://www.w3.org/1999/xlink" xlink:href="zookeys-1018-001-g067.jpg" position="float" orientation="portrait" xlink:type="simple" id="oo_510531.jpg"><uri content-type="original_file" xlink:type="simple">https://binary.pensoft.net/fig/510531</uri></graphic></fig><p>Males are presently unknown.</p></tp:treatment-sec><tp:treatment-sec sec-type="distribution" id="SECID0EH1BM"><title>Distribution.</title><p>At present only known from the type locality of Puer City in Yunnan Province, China.</p></tp:treatment-sec><tp:treatment-sec sec-type="description" id="SECID0EM1BM"><title>Description.</title><p><bold>Female. <italic>Coloration.</italic></bold> Based upon the singular dried holotype specimen (Fig. <xref ref-type="fig" rid="F67">67</xref>). Living individuals are always a more vibrant green and this specimen appears to have been fully green, without patches of variable brown. The dried holotype female is pale green throughout with discoloration of tan along the shafts of the legs and head, thorax, and abdomen likely due to the drying process.</p><p><bold><italic>Morphology.</italic></bold><italic>Head.</italic> Head capsule slightly longer than wide, vertex relatively smooth with only slight granulation throughout the surface, all relatively well-spaced (Fig. <xref ref-type="fig" rid="F67">67D</xref>). The posteromedial tubercle is broader and taller than any other nodes on the head capsule (Fig. <xref ref-type="fig" rid="F67">67F</xref>). Frontal convexity broad and about as long as the first antennomere, with a slightly lumpy surface, and with several setae present throughout (Fig. <xref ref-type="fig" rid="F67">67D</xref>). Compound eyes slightly protruding from the head capsule, not notably large, taking up slightly &lt; ¼ of the length of the lateral head capsule margins (Fig. <xref ref-type="fig" rid="F67">67D</xref>). Ocelli absent. Antennal fields wider than the first antennomere (Fig. <xref ref-type="fig" rid="F67">67D</xref>). <italic>Antennae.</italic> Antennae consisting of nine segments, with the terminal segment about the same length as the preceding two segments’ lengths combined (Fig. <xref ref-type="fig" rid="F67">67B</xref>). Antennomeres I–VIII sparsely marked with small transparent setae, the terminal antennomere has darker, shorter, and denser setae than the other segments (Fig. <xref ref-type="fig" rid="F67">67B</xref>). <italic>Thorax.</italic> Pronotum with gently concave anterior margin and straight lateral margins, which converge to a convex posterior margin that is half the width of the anterior margin (Fig. <xref ref-type="fig" rid="F67">67D</xref>). The pronotum surface and moderately formed pronotum rims are smooth, lacking significant granulation, with only a prominent pit in the center, and slight furrows anterior, posterior, and lateral to the pit (Fig. <xref ref-type="fig" rid="F67">67D</xref>). Prosternum with moderate granulation, mesosternum anterior margin and the anterior half of the sagittal plane with moderate granulation. Metasternum relatively smooth, lacking notable nodes. Prescutum as long as wide, lateral rims with nine or ten irregularly shaped but not large tubercles with those on the anterior slightly larger than those on the posterior (Fig. <xref ref-type="fig" rid="F67">67D</xref>). Prescutum anterior rim prominent but not strongly protruding, surface marked throughout with irregular granulation, no prominent singular sagittal spine present (Fig. <xref ref-type="fig" rid="F67">67D</xref>). Prescutum surface covered irregularly by moderate nodes, with slightly larger nodes along the sagittal plane (Fig. <xref ref-type="fig" rid="F67">67D</xref>). Mesopleura beginning on the anterior margin of the prescutum and evenly diverging; lateral margin with five larger tubercles, and eight or nine smaller tubercles interspersed unevenly throughout with some tubercles touching side by side or with a slight gap between them (Fig. <xref ref-type="fig" rid="F67">67D</xref>). Face of the mesopleura is mostly smooth but with lateral margins that have a slightly granular surface (Fig. <xref ref-type="fig" rid="F67">67D</xref>). <italic>Wings.</italic> Tegmina long, reaching ½ through abdominal segment VII. The subcosta (<abbrev xmlns:xlink="http://www.w3.org/1999/xlink" xlink:title="subcosta" id="ABBRID0EB4BM" xlink:type="simple">Sc</abbrev>) is the first vein in the forewing and runs parallel with the tegmina lateral margin for the first ½ of the vein, then bends gently and runs to the lateral margin of the wing where it terminates ca. ¼ of the way through the length. The radius (R) spans the central portion of the forewing with two subparallel branched veins; radius 1 (<abbrev xmlns:xlink="http://www.w3.org/1999/xlink" xlink:title="radius 1" id="ABBRID0EF4BM" xlink:type="simple">R1</abbrev>) terminates ca. ⅓ of the way through the wing length, and the radial sector (<abbrev xmlns:xlink="http://www.w3.org/1999/xlink" xlink:title="radial sector" id="ABBRID0EJ4BM" xlink:type="simple">Rs</abbrev>) terminates ca. ⅔ of the way through the wing length. There is a weak continuation of the radius following the prominent <abbrev xmlns:xlink="http://www.w3.org/1999/xlink" xlink:title="radial sector" id="ABBRID0EN4BM" xlink:type="simple">Rs</abbrev> branching which continues on as a short and thinner R–M crossvein that does not solidly connect the two veins as it reaches the media. The media (M) is simply bifurcate with both the media anterior (<abbrev xmlns:xlink="http://www.w3.org/1999/xlink" xlink:title="media anterior" id="ABBRID0ER4BM" xlink:type="simple">MA</abbrev>) and media posterior (<abbrev xmlns:xlink="http://www.w3.org/1999/xlink" xlink:title="media posterior" id="ABBRID0EV4BM" xlink:type="simple">MP</abbrev>) terminating near the posterior ¼ of the wing. The cubitus (<abbrev xmlns:xlink="http://www.w3.org/1999/xlink" xlink:title="cubitus" id="ABBRID0EZ4BM" xlink:type="simple">Cu</abbrev>) is also bifurcate, branching near the posterior ⅕ of the wing into the cubitus anterior (<abbrev xmlns:xlink="http://www.w3.org/1999/xlink" xlink:title="anterior cubitus" id="ABBRID0E44BM" xlink:type="simple">CuA</abbrev>) and cubitus posterior (<abbrev xmlns:xlink="http://www.w3.org/1999/xlink" xlink:title="cubitus posterior" id="ABBRID0EB5BM" xlink:type="simple">CuP</abbrev>) which both terminate at or very near the wing posterior apex. The first anal vein (<abbrev xmlns:xlink="http://www.w3.org/1999/xlink" xlink:title="first anal" id="ABBRID0EF5BM" xlink:type="simple">1A</abbrev>) is simple and fuses with the cubitus early on, near the branching distance of the <abbrev xmlns:xlink="http://www.w3.org/1999/xlink" xlink:title="radius 1" id="ABBRID0EJ5BM" xlink:type="simple">R1</abbrev> from R. Alae in the holotype are unfortunately deformed, so we do not yet know what length alae this species has. <italic>Abdomen.</italic> Abdominal segments II through the anterior ⅓ of IV diverging slowly at first and then more strongly towards the posterior, with the posterior ⅔ of segment IV the widest segment. Segments V–VI are subparallel, and segment VII converges slightly more prominently and ends in a slight lobe. Segments VIII–X are notably narrower than the previous segments and converge uniformly to the rounded apex. <italic>Genitalia.</italic> Subgenital plate starts at the anterior margin of segment VIII, is long and narrow reaching significantly onto the terminal segment (Fig. <xref ref-type="fig" rid="F67">67G</xref>). Gonapophyses VIII are long and moderately broad, exceeding the apex of abdominal segment X, gonapophyses IX are smaller and slender, hidden below the gonapophyses VIII (Fig. <xref ref-type="fig" rid="F67">67G</xref>). Cerci flat, not strongly cupped, with a heavily granular surface and few detectable setae (Fig. <xref ref-type="fig" rid="F67">67E</xref>). <italic>Legs.</italic> Profemoral exterior lobes notably wider than the interior lobe with an acute angle due to a slight recurve of the lobe (Fig. <xref ref-type="fig" rid="F67">67C</xref>). Proximal edge of the profemoral exterior lobe slightly granular, and the bend and distal edge is marked by six or seven small serrate teeth (Fig. <xref ref-type="fig" rid="F67">67C</xref>). Profemoral interior lobe ca. 3× as wide as the greatest width of the profemoral shaft, with an obtuse angle, and marked with five prominent teeth arranged in a two-one-two pattern with large looping gaps between the teeth (Fig. <xref ref-type="fig" rid="F67">67C</xref>). Mesofemoral exterior lobe arcs from end to end in a slightly bent lobe weighted on the distal half and marked with two serrate teeth on the distal half only. Interior and exterior lobes are of a similar width. Mesofemoral interior lobe arcs smoothly end to end, is marked with four or five serrate teeth only on the distal half of the arc, and is about as wide as the mesofemoral shaft. Metafemoral interior lobe arcs end to end, but is wider on the distal half, and has four or five serrate teeth on the distal half of the lobe only. Metafemoral exterior lobe is thin and smooth, hugging the metafemoral shaft. Protibiae interior lobe spans the entire length of the protibiae and is at least 2× as wide as the protibial shaft. The lobe is distinctly triangular with the broadest point distal to the midline. Pro-, meso-, and meta- tibiae with small anteriorly situated exterior lobes, meso-, and meta- tibiae lack interior lobes.</p><p><bold><italic>Measurements of holotype female</italic> [mm].</bold> Length of body (including cerci and head, excluding antennae) 78.5, length/width of head 7.9/7.5, antennae 4.6, pronotum 5.5, mesonotum 6.2, length of tegmina 54.5, length of alae (unknown, deformed in the holotype), greatest width of abdomen 31.8, profemora 17.5, mesofemora 13.0, metafemora 14.2, protibiae 9.7, mesotibiae 9.0, metatibiae 12.5.</p></tp:treatment-sec><tp:treatment-sec sec-type="etymology" id="SECID0ES6BM"><title>Etymology.</title><p>Patronym. Named in honor of Zhiwei Dong’s wife, Ms. Wen-Na Chen, for her support and love over the years.</p></tp:treatment-sec><ref-list><ref id="B46"><mixed-citation xmlns:xlink="http://www.w3.org/1999/xlink" xlink:type="simple"><person-group><name name-style="western"><surname>Liu</surname><given-names>SL</given-names></name></person-group> (<year>1993</year>) <article-title>A preliminary study of the genus <italic><tp:taxon-name><tp:taxon-name-part taxon-name-part-type="genus">Phyllium</tp:taxon-name-part></tp:taxon-name></italic> Illiger of China (<tp:taxon-name><tp:taxon-name-part taxon-name-part-type="order">Phasmatodea</tp:taxon-name-part></tp:taxon-name>: <tp:taxon-name><tp:taxon-name-part taxon-name-part-type="family">Phylliidae</tp:taxon-name-part></tp:taxon-name>).</article-title><source>Acta Zootaxonomica Sinica</source><volume>18</volume>: <fpage>201</fpage>–<lpage>212</lpage>.</mixed-citation></ref></ref-list></tp:taxon-treatment>
