# Supplementary material for: Cryptophyllium, the hidden leaf insects – descriptions of a new leaf insect genus and thirteen species from the former celebicum species group (Phasmatodea, Phylliidae)
Source: Zookeys. 2021 Feb 18;1018:1–179. doi: 10.3897/zookeys.1018.61033 (PMC7907054; doi:10.3897/zookeys.1018.61033)
Supplement: XML Treatment for Cryptophyllium yapicum [file zookeys.1018.61033-treatment24.xml]

<!DOCTYPE tp:taxon-treatment
  PUBLIC "-//TaxonX//DTD Taxonomic Treatment Publishing DTD v0 20100105//EN" "tax-treatment-NSO.dtd">
<tp:taxon-treatment xmlns:tp="http://www.plazi.org/taxpub"><tp:treatment-meta><kwd-group><label>Taxon classification</label><kwd><named-content xmlns:xlink="http://www.w3.org/1999/xlink" content-type="kingdom">Animalia</named-content></kwd></kwd-group><mixed-citation publication-type="journal"><person-group><name><surname>Cumming</surname><given-names>Royce T.</given-names></name><name><surname>Bank</surname><given-names>Sarah</given-names></name><name><surname>Bresseel</surname><given-names>Joachim</given-names></name><name><surname>Constant</surname><given-names>Jérôme</given-names></name><name><surname>Tirant</surname><given-names>Stéphane Le</given-names></name><name><surname>Dong</surname><given-names>Zhiwei</given-names></name><name><surname>Sonet</surname><given-names>Gontran</given-names></name><name><surname>Bradler</surname><given-names>Sven</given-names></name></person-group><article-title><italic><tp:taxon-name><tp:taxon-name-part taxon-name-part-type="genus" reg="Cryptophyllium">Cryptophyllium</tp:taxon-name-part></tp:taxon-name></italic>, the hidden leaf insects – descriptions of a new leaf insect genus and thirteen species from the former celebicum species group (<tp:taxon-name><tp:taxon-name-part taxon-name-part-type="order">Phasmatodea</tp:taxon-name-part></tp:taxon-name>, <tp:taxon-name><tp:taxon-name-part taxon-name-part-type="family">Phylliidae</tp:taxon-name-part></tp:taxon-name>)</article-title><source>Zookeys</source><day>18</day><month>2</month><year>2021</year><volume>1018</volume><fpage>1</fpage><lpage>179</lpage><pub-id pub-id-type="doi">10.3897/zookeys.1018.61033</pub-id></mixed-citation></tp:treatment-meta><tp:nomenclature><tp:taxon-name><object-id xmlns:xlink="http://www.w3.org/1999/xlink" content-type="arpha" xlink:type="simple">2547FE3A-5146-576C-863A-BAB416DE4B82</object-id>
                <tp:taxon-name-part taxon-name-part-type="genus" reg="Cryptophyllium">Cryptophyllium</tp:taxon-name-part>
                <tp:taxon-name-part taxon-name-part-type="species" reg="yapicum">yapicum</tp:taxon-name-part>
              </tp:taxon-name><tp:taxon-authority>(Cumming &amp; Teemsma, 2018)</tp:taxon-authority><tp:taxon-status xmlns:xlink="http://www.w3.org/1999/xlink" xlink:type="simple">comb. nov.</tp:taxon-status><xref ref-type="fig" rid="F73">Figures 73</xref><xref ref-type="fig" rid="F74">, 74</xref></tp:nomenclature><tp:treatment-sec sec-type="material" id="SECID0EUFDM"><title>Material examined.</title><p>(3 ♀♀, 1 ♂): At present only the holotype within the <named-content xmlns:xlink="http://www.w3.org/1999/xlink" content-type="dwc:institutional_code" xlink:type="simple">CAS</named-content> collection, and three additional specimens within the <named-content xmlns:xlink="http://www.w3.org/1999/xlink" content-type="dwc:institutional_code" xlink:type="simple">BPBM</named-content> collection are known to us. 1 ♀: “M.R.Lundgren, Collector. Kaday, Yap, Xi.10.1980. CASTYPE #19438, Holotype” (Fig. <xref ref-type="fig" rid="F73">73</xref>); 1 ♀: “Yap Islands, Yap I., Kolonia. R. P. Owen, Collector. 6-xii-’63, unknown tree. BPBMENT, 0000080399” (Fig. <xref ref-type="fig" rid="F74">74A</xref>); 1 ♀: “Yap, 25.XI.1940, H. Fujishima. Micronesia coll., Entomology Lab., Kyushu univ., Fukuoka, Japan. BPBMENT, 0000080401.” (Fig. <xref ref-type="fig" rid="F74">74C</xref>); 1 ♂: “Yap, S. Ikuta. Micronesia coll., Entomology Lab., Kyushu univ., Fukuoka, Japan. Yap. The specimens was at, first preserved in Formalin, and therefore the coloration, was faded. BPBMENT, 0000080400.” (Fig. <xref ref-type="fig" rid="F74">74E</xref>).</p><fig id="F73" position="float" orientation="portrait"><object-id xmlns:xlink="http://www.w3.org/1999/xlink" content-type="doi" xlink:type="simple">10.3897/zookeys.1018.61033.figure73</object-id><object-id xmlns:xlink="http://www.w3.org/1999/xlink" content-type="arpha" xlink:type="simple">EA7AA497-ACF8-5000-BD9C-9107C6E537B8</object-id><label>Figure 73.</label><caption><p>Holotype female <italic><tp:taxon-name><tp:taxon-name-part taxon-name-part-type="genus" reg="Cryptophyllium">Cryptophyllium</tp:taxon-name-part> <tp:taxon-name-part taxon-name-part-type="species" reg="yapicum">yapicum</tp:taxon-name-part></tp:taxon-name></italic> comb. nov. photographed by RTC <bold>A</bold> habitus, dorsal <bold>B</bold> ventrolateral view of the protibiae showing the unique lobe shape <bold>C</bold> details of the thorax and head, dorsal <bold>D</bold> lateral view of the thorax–head <bold>E</bold> terminalia, ventral.</p></caption><graphic xmlns:xlink="http://www.w3.org/1999/xlink" xlink:href="zookeys-1018-001-g073.jpg" position="float" orientation="portrait" xlink:type="simple" id="oo_510537.jpg"><uri content-type="original_file" xlink:type="simple">https://binary.pensoft.net/fig/510537</uri></graphic></fig><fig id="F74" position="float" orientation="portrait"><object-id xmlns:xlink="http://www.w3.org/1999/xlink" content-type="doi" xlink:type="simple">10.3897/zookeys.1018.61033.figure74</object-id><object-id xmlns:xlink="http://www.w3.org/1999/xlink" content-type="arpha" xlink:type="simple">24167E2D-377A-51FF-8FDC-0368935F9559</object-id><label>Figure 74.</label><caption><p>Three additional non-type specimens of <italic><tp:taxon-name><tp:taxon-name-part taxon-name-part-type="genus" reg="Cryptophyllium">Cryptophyllium</tp:taxon-name-part> <tp:taxon-name-part taxon-name-part-type="species" reg="yapicum">yapicum</tp:taxon-name-part></tp:taxon-name></italic> comb. nov., photographs by Miho Maeda, Jerilynn Chun, and James Boone, 2020 (<named-content xmlns:xlink="http://www.w3.org/1999/xlink" content-type="dwc:institutional_code" xlink:type="simple">BPBM</named-content>). Corresponding data labels below the specimen <bold>A</bold> female habitus, dorsal <bold>B</bold> associated data labels <bold>C</bold> female habitus, dorsal <bold>D</bold> associated data labels <bold>E</bold> male habitus, dorsal <bold>F</bold> associated data labels.</p></caption><graphic xmlns:xlink="http://www.w3.org/1999/xlink" xlink:href="zookeys-1018-001-g074.jpg" position="float" orientation="portrait" xlink:type="simple" id="oo_510538.jpg"><uri content-type="original_file" xlink:type="simple">https://binary.pensoft.net/fig/510538</uri></graphic></fig></tp:treatment-sec><tp:treatment-sec sec-type="remarks" id="SECID0E6IDM"><title>Remarks.</title><p>This species is apparently rather elusive as it is one of the largest insects in Micronesia but also one of the rarest (as it is only known from four museum specimens). This poorly known species is only represented by old/degraded specimens collected between 1940 and 1980 and therefore it is one of only two species excluded from our molecular analysis (the other being <italic><tp:taxon-name><tp:taxon-name-part taxon-name-part-type="genus" reg="Cryptophyllium">Cryptophyllium</tp:taxon-name-part> <tp:taxon-name-part taxon-name-part-type="species" reg="athanysus">athanysus</tp:taxon-name-part></tp:taxon-name></italic> comb. nov. only known from antique specimens and recent photographs). Hopefully further collection efforts in Micronesia will locate this species again so it can be observed live, and a tissue sample can be recovered in order to help place the unique species phylogenetically.</p></tp:treatment-sec><tp:treatment-sec sec-type="Differentiation" id="SECID0EQJDM"><title>Differentiation.</title><p>Both sexes have the unique feature of having the interior protibial lobe reduced on the distal half with a majority of the lobe and the widest point on the proximal half only (Fig. <xref ref-type="fig" rid="F73">73B</xref>) which allows differentiation from all congenerics.</p><p>Females with their boxy rounded abdomen and rounded but broad exterior profemoral lobes are visually similar to <italic><tp:taxon-name><tp:taxon-name-part taxon-name-part-type="genus" reg="Cryptophyllium">Cryptophyllium</tp:taxon-name-part> <tp:taxon-name-part taxon-name-part-type="species" reg="bollensi">bollensi</tp:taxon-name-part></tp:taxon-name></italic> sp. nov. and <italic><tp:taxon-name><tp:taxon-name-part taxon-name-part-type="genus" reg="Cryptophyllium">Cryptophyllium</tp:taxon-name-part> <tp:taxon-name-part taxon-name-part-type="species" reg="westwoodii">westwoodii</tp:taxon-name-part></tp:taxon-name></italic> comb. nov. moderate form females. From both species <italic><tp:taxon-name><tp:taxon-name-part taxon-name-part-type="genus" reg="Cryptophyllium">Cryptophyllium</tp:taxon-name-part> <tp:taxon-name-part taxon-name-part-type="species" reg="yapicum">yapicum</tp:taxon-name-part></tp:taxon-name></italic> comb. nov. can be differentiated by the unique protibial interior lobe as the other species have fully spanning lobes with the broadest point on the distal half of the protibiae. Additionally, these species do not have mesopleura with large tubercles (Fig. <xref ref-type="fig" rid="F73">73C</xref>), instead they have granular surfaces.</p><p>Males are quite unique and do not readily resemble congenerics. With an abdomen that has abdominal segments V and VI parallel-sided, their abdomen is boxy and unlike the typical <italic><tp:taxon-name><tp:taxon-name-part taxon-name-part-type="genus" reg="Cryptophyllium">Cryptophyllium</tp:taxon-name-part></tp:taxon-name></italic> gen. nov. abdomen (which are generally ovoid or spade-shaped). The closest that other <italic><tp:taxon-name><tp:taxon-name-part taxon-name-part-type="genus" reg="Cryptophyllium">Cryptophyllium</tp:taxon-name-part></tp:taxon-name></italic> gen. nov. species get to a boxy abdomen like this is in <italic><tp:taxon-name><tp:taxon-name-part taxon-name-part-type="genus" reg="Cryptophyllium">Cryptophyllium</tp:taxon-name-part> <tp:taxon-name-part taxon-name-part-type="species" reg="celebicum">celebicum</tp:taxon-name-part></tp:taxon-name></italic> comb. nov. but in this species typically only segment V is parallel-sided and VI is generally bent and converging on the posterior half. These two species can be differentiated by their significantly differing tegmina lengths as <italic><tp:taxon-name><tp:taxon-name-part taxon-name-part-type="genus" reg="Cryptophyllium">Cryptophyllium</tp:taxon-name-part> <tp:taxon-name-part taxon-name-part-type="species" reg="celebicum">celebicum</tp:taxon-name-part></tp:taxon-name></italic> comb. nov. tegmina only reach to the anterior margin of abdominal segment III but <italic><tp:taxon-name><tp:taxon-name-part taxon-name-part-type="genus" reg="Cryptophyllium">Cryptophyllium</tp:taxon-name-part> <tp:taxon-name-part taxon-name-part-type="species" reg="yapicum">yapicum</tp:taxon-name-part></tp:taxon-name></italic> comb. nov. have the longest tegmina recorded in this genus. <italic><tp:taxon-name><tp:taxon-name-part taxon-name-part-type="genus" reg="Cryptophyllium">Cryptophyllium</tp:taxon-name-part> <tp:taxon-name-part taxon-name-part-type="species" reg="yapicum">yapicum</tp:taxon-name-part></tp:taxon-name></italic> comb. nov. tegmina reach onto abdominal segment V and is therefore a feature which differentiates this species from congenerics as the next longest are recorded in <italic><tp:taxon-name><tp:taxon-name-part taxon-name-part-type="genus" reg="Cryptophyllium">Cryptophyllium</tp:taxon-name-part> <tp:taxon-name-part taxon-name-part-type="species" reg="oyae">oyae</tp:taxon-name-part></tp:taxon-name></italic> comb. nov. and <italic><tp:taxon-name><tp:taxon-name-part taxon-name-part-type="genus" reg="Cryptophyllium">Cryptophyllium</tp:taxon-name-part> <tp:taxon-name-part taxon-name-part-type="species" reg="yunnanense">yunnanense</tp:taxon-name-part></tp:taxon-name></italic> comb. nov. which only reach to the middle of abdominal segment IV.</p></tp:treatment-sec><tp:treatment-sec sec-type="distribution" id="SECID0ETNDM"><title>Distribution.</title><p>Only known from the areas of Colonia and Kaday on Yap Island, Micronesia.</p></tp:treatment-sec></tp:taxon-treatment>
