# Supplementary material for: Cryptophyllium, the hidden leaf insects – descriptions of a new leaf insect genus and thirteen species from the former celebicum species group (Phasmatodea, Phylliidae)
Source: Zookeys. 2021 Feb 18;1018:1–179. doi: 10.3897/zookeys.1018.61033 (PMC7907054; doi:10.3897/zookeys.1018.61033)
Supplement: XML Treatment for Cryptophyllium yunnanense [file zookeys.1018.61033-treatment25.xml]

<!DOCTYPE tp:taxon-treatment
  PUBLIC "-//TaxonX//DTD Taxonomic Treatment Publishing DTD v0 20100105//EN" "tax-treatment-NSO.dtd">
<tp:taxon-treatment xmlns:tp="http://www.plazi.org/taxpub"><tp:treatment-meta><kwd-group><label>Taxon classification</label><kwd><named-content xmlns:xlink="http://www.w3.org/1999/xlink" content-type="kingdom">Animalia</named-content></kwd></kwd-group><mixed-citation publication-type="journal"><person-group><name><surname>Cumming</surname><given-names>Royce T.</given-names></name><name><surname>Bank</surname><given-names>Sarah</given-names></name><name><surname>Bresseel</surname><given-names>Joachim</given-names></name><name><surname>Constant</surname><given-names>Jérôme</given-names></name><name><surname>Tirant</surname><given-names>Stéphane Le</given-names></name><name><surname>Dong</surname><given-names>Zhiwei</given-names></name><name><surname>Sonet</surname><given-names>Gontran</given-names></name><name><surname>Bradler</surname><given-names>Sven</given-names></name></person-group><article-title><italic><tp:taxon-name><tp:taxon-name-part taxon-name-part-type="genus" reg="Cryptophyllium">Cryptophyllium</tp:taxon-name-part></tp:taxon-name></italic>, the hidden leaf insects – descriptions of a new leaf insect genus and thirteen species from the former celebicum species group (<tp:taxon-name><tp:taxon-name-part taxon-name-part-type="order">Phasmatodea</tp:taxon-name-part></tp:taxon-name>, <tp:taxon-name><tp:taxon-name-part taxon-name-part-type="family">Phylliidae</tp:taxon-name-part></tp:taxon-name>)</article-title><source>Zookeys</source><day>18</day><month>2</month><year>2021</year><volume>1018</volume><fpage>1</fpage><lpage>179</lpage><pub-id pub-id-type="doi">10.3897/zookeys.1018.61033</pub-id></mixed-citation></tp:treatment-meta><tp:nomenclature><tp:taxon-name><object-id xmlns:xlink="http://www.w3.org/1999/xlink" content-type="arpha" xlink:type="simple">933CCA9F-6C54-533E-BA59-DD0BC6428B28</object-id>
                <tp:taxon-name-part taxon-name-part-type="genus" reg="Cryptophyllium">Cryptophyllium</tp:taxon-name-part>
                <tp:taxon-name-part taxon-name-part-type="species" reg="yunnanense">yunnanense</tp:taxon-name-part>
              </tp:taxon-name><tp:taxon-authority>(Liu, 1993)</tp:taxon-authority><tp:taxon-status xmlns:xlink="http://www.w3.org/1999/xlink" xlink:type="simple">comb. nov.</tp:taxon-status><xref ref-type="fig" rid="F75">Figures 75</xref><xref ref-type="fig" rid="F76">, 76</xref><xref ref-type="fig" rid="F77">, 77</xref></tp:nomenclature><tp:treatment-sec sec-type="material" id="SECID0EJPDM"><title>Material examined.</title><p>(3 ♀♀, 6 ♂♂): 1 ♀: “Vietnam: Lao Cai Prov. Mt.Fan-si-pan, North Side, 1,600m., 22 17’N 103 44’E, Primary Forest, 28.October-3.November 1994.” (<abbrev xmlns:xlink="http://www.w3.org/1999/xlink" xlink:title="Private collection of Royce T. Cumming, California, USA" id="ABBRID0EPPDM" xlink:type="simple">Coll RC</abbrev> 17-270); 1 ♀ nymph: “Lao Cai Province, Sapa mt. 1,600 m.: May 2015” (<abbrev xmlns:xlink="http://www.w3.org/1999/xlink" xlink:title="Private collection of Royce T. Cumming, California, USA" id="ABBRID0ETPDM" xlink:type="simple">Coll RC</abbrev> 16-081); 1 ♀: “Yunnan China: Daweishan, Pinbian County, Honghe Prefecture, 3-VI-2017, Zhiwei Dong. (<abbrev xmlns:xlink="http://www.w3.org/1999/xlink" xlink:title="Private collection of Zhiwei Dong, Yunnan, China" id="ABBRID0EXPDM" xlink:type="simple">Coll ZD</abbrev>). Molecular sample: DZW04.” (<abbrev xmlns:xlink="http://www.w3.org/1999/xlink" xlink:title="Private collection of Zhiwei Dong, Yunnan, China" id="ABBRID0E2PDM" xlink:type="simple">Coll ZD</abbrev>); 3 ♂♂: “Vietnam: Lao Cai Prov. Mt.Fan-si-pan, North Side, 1,600m., 22 17’N 103 44’E, Primary Forest, 20-30. October, 1995” (<abbrev xmlns:xlink="http://www.w3.org/1999/xlink" xlink:title="Private collection of Royce T. Cumming, California, USA" id="ABBRID0E6PDM" xlink:type="simple">Coll RC</abbrev> 17-271, 17-272, 17-273); 1 ♂: “Vietnam: Lao Cai Prov. Mt.Fan-si-pan, North Side, 1,600 m., 22 17’N 103 44’E, Primary Forest, 1-7, November, 1995” (<abbrev xmlns:xlink="http://www.w3.org/1999/xlink" xlink:title="Private collection of Royce T. Cumming, California, USA" id="ABBRID0EDQDM" xlink:type="simple">Coll RC</abbrev> 17-274); 1 ♂: “Yunnan Province, Xinping Country, Mt. Ailao: June 2015” (<abbrev xmlns:xlink="http://www.w3.org/1999/xlink" xlink:title="Private collection of Royce T. Cumming, California, USA" id="ABBRID0EHQDM" xlink:type="simple">Coll RC</abbrev> 16-120); 1 ♂: “Vietnam: Yen Bai, Nghia Lo: June, 2017” (<abbrev xmlns:xlink="http://www.w3.org/1999/xlink" xlink:title="Private collection of Royce T. Cumming, California, USA" id="ABBRID0ELQDM" xlink:type="simple">Coll RC</abbrev> 17-240).</p></tp:treatment-sec><tp:treatment-sec sec-type="remarks" id="SECID0EPQDM"><title>Remarks.</title><p>This species was originally only described from a male holotype from Mongla, Yunnan Province. <xref ref-type="bibr" rid="B46">Liu (1993)</xref> differentiated this species from others by the profemoral shape (with an exterior lobe which is narrower than the interior lobe; Fig. <xref ref-type="fig" rid="F75">75B</xref>) and long antennae with 28 segments. Only the narrow exterior profemoral lobe appears to be a unique feature within the <italic><tp:taxon-name><tp:taxon-name-part taxon-name-part-type="genus" reg="Cryptophyllium">Cryptophyllium</tp:taxon-name-part></tp:taxon-name></italic> gen. nov. (as <italic><tp:taxon-name><tp:taxon-name-part taxon-name-part-type="genus" reg="Cryptophyllium">Cryptophyllium</tp:taxon-name-part></tp:taxon-name></italic> gen. nov. typically have exterior profemoral lobes broader than the interior), but the 28-segmented antennae are now known to not be unique to <italic><tp:taxon-name><tp:taxon-name-part taxon-name-part-type="genus" reg="Cryptophyllium">Cryptophyllium</tp:taxon-name-part> <tp:taxon-name-part taxon-name-part-type="species" reg="yunnanense">yunnanense</tp:taxon-name-part></tp:taxon-name></italic> comb. nov. alone.</p><fig id="F75" position="float" orientation="portrait"><object-id xmlns:xlink="http://www.w3.org/1999/xlink" content-type="doi" xlink:type="simple">10.3897/zookeys.1018.61033.figure75</object-id><object-id xmlns:xlink="http://www.w3.org/1999/xlink" content-type="arpha" xlink:type="simple">3F0F55E2-68E6-536B-A79B-1DDE8D1E1647</object-id><label>Figure 75.</label><caption><p>Male <italic><tp:taxon-name><tp:taxon-name-part taxon-name-part-type="genus" reg="Cryptophyllium">Cryptophyllium</tp:taxon-name-part> <tp:taxon-name-part taxon-name-part-type="species" reg="yunnanense">yunnanense</tp:taxon-name-part></tp:taxon-name></italic> comb. nov. (<abbrev xmlns:xlink="http://www.w3.org/1999/xlink" xlink:title="Private collection of Royce T. Cumming, California, USA" id="ABBRID0EJSDM" xlink:type="simple">Coll RC</abbrev> 16-120), photographed by RTC <bold>A</bold> habitus, dorsal <bold>B</bold> left front leg details <bold>C</bold> head–thorax details <bold>D</bold> genitalia details, ventral <bold>E</bold> head–thorax details, lateral.</p></caption><graphic xmlns:xlink="http://www.w3.org/1999/xlink" xlink:href="zookeys-1018-001-g075.jpg" position="float" orientation="portrait" xlink:type="simple" id="oo_510539.jpg"><uri content-type="original_file" xlink:type="simple">https://binary.pensoft.net/fig/510539</uri></graphic></fig><p>We were able to identify the female sex of <italic><tp:taxon-name><tp:taxon-name-part taxon-name-part-type="genus" reg="Cryptophyllium">Cryptophyllium</tp:taxon-name-part> <tp:taxon-name-part taxon-name-part-type="species" reg="yunnanense">yunnanense</tp:taxon-name-part></tp:taxon-name></italic> comb. nov. within our molecular analysis and illustrate the morphology for the first time (Fig. <xref ref-type="fig" rid="F76">76</xref>).</p><fig id="F76" position="float" orientation="portrait"><object-id xmlns:xlink="http://www.w3.org/1999/xlink" content-type="doi" xlink:type="simple">10.3897/zookeys.1018.61033.figure76</object-id><object-id xmlns:xlink="http://www.w3.org/1999/xlink" content-type="arpha" xlink:type="simple">2BFE2769-3579-5C1B-A463-5391BB324DFD</object-id><label>Figure 76.</label><caption><p>Live female <italic><tp:taxon-name><tp:taxon-name-part taxon-name-part-type="genus" reg="Cryptophyllium">Cryptophyllium</tp:taxon-name-part> <tp:taxon-name-part taxon-name-part-type="species" reg="yunnanense">yunnanense</tp:taxon-name-part></tp:taxon-name></italic> comb. nov. collected and photographed in China, Yunnan, Daweishan, Pinbian County, Honghe Prefecture by Zhiwei Dong (tissue sample DZW04 within our molecular analysis).</p></caption><graphic xmlns:xlink="http://www.w3.org/1999/xlink" xlink:href="zookeys-1018-001-g076.jpg" position="float" orientation="portrait" xlink:type="simple" id="oo_510540.jpg"><uri content-type="original_file" xlink:type="simple">https://binary.pensoft.net/fig/510540</uri></graphic></fig></tp:treatment-sec><tp:treatment-sec sec-type="Differentiation" id="SECID0EFUDM"><title>Differentiation.</title><p>Males are large with a broad spade-shaped abdomen, and long antennae and thus are most morphologically similar to <italic><tp:taxon-name><tp:taxon-name-part taxon-name-part-type="genus" reg="Cryptophyllium">Cryptophyllium</tp:taxon-name-part> <tp:taxon-name-part taxon-name-part-type="species" reg="oyae">oyae</tp:taxon-name-part></tp:taxon-name></italic> comb. nov. and <italic><tp:taxon-name><tp:taxon-name-part taxon-name-part-type="genus" reg="Cryptophyllium">Cryptophyllium</tp:taxon-name-part> <tp:taxon-name-part taxon-name-part-type="species" reg="limogesi">limogesi</tp:taxon-name-part></tp:taxon-name></italic> sp. nov. males. From both species <italic><tp:taxon-name><tp:taxon-name-part taxon-name-part-type="genus" reg="Cryptophyllium">Cryptophyllium</tp:taxon-name-part> <tp:taxon-name-part taxon-name-part-type="species" reg="yunnanense">yunnanense</tp:taxon-name-part></tp:taxon-name></italic> comb. nov. can be differentiated by the shape of the profemoral lobes as the exterior lobe is narrower than the interior lobe (Fig. <xref ref-type="fig" rid="F75">75B</xref>), vs. a similar width or wider on the exterior in <italic><tp:taxon-name><tp:taxon-name-part taxon-name-part-type="genus" reg="Cryptophyllium">Cryptophyllium</tp:taxon-name-part> <tp:taxon-name-part taxon-name-part-type="species" reg="oyae">oyae</tp:taxon-name-part></tp:taxon-name></italic> comb. nov. and <italic><tp:taxon-name><tp:taxon-name-part taxon-name-part-type="genus" reg="Cryptophyllium">Cryptophyllium</tp:taxon-name-part> <tp:taxon-name-part taxon-name-part-type="species" reg="limogesi">limogesi</tp:taxon-name-part></tp:taxon-name></italic> sp. nov. males. Additionally, all <italic><tp:taxon-name><tp:taxon-name-part taxon-name-part-type="genus" reg="Cryptophyllium">Cryptophyllium</tp:taxon-name-part> <tp:taxon-name-part taxon-name-part-type="species" reg="yunnanense">yunnanense</tp:taxon-name-part></tp:taxon-name></italic> comb. nov. examined and the holotype illustration clearly lack small anterior exterior tibial lobes (Fig. <xref ref-type="fig" rid="F75">75B</xref>), whereas <italic><tp:taxon-name><tp:taxon-name-part taxon-name-part-type="genus" reg="Cryptophyllium">Cryptophyllium</tp:taxon-name-part> <tp:taxon-name-part taxon-name-part-type="species" reg="oyae">oyae</tp:taxon-name-part></tp:taxon-name></italic> comb. nov. and <italic><tp:taxon-name><tp:taxon-name-part taxon-name-part-type="genus" reg="Cryptophyllium">Cryptophyllium</tp:taxon-name-part> <tp:taxon-name-part taxon-name-part-type="species" reg="limogesi">limogesi</tp:taxon-name-part></tp:taxon-name></italic> sp. nov. both have distinct (but small) anterior exterior tibial lobes.</p><fig id="F77" position="float" orientation="portrait"><object-id xmlns:xlink="http://www.w3.org/1999/xlink" content-type="doi" xlink:type="simple">10.3897/zookeys.1018.61033.figure77</object-id><object-id xmlns:xlink="http://www.w3.org/1999/xlink" content-type="arpha" xlink:type="simple">548C9207-66E6-58D9-8421-46003C0EB511</object-id><label>Figure 77.</label><caption><p>Female <italic><tp:taxon-name><tp:taxon-name-part taxon-name-part-type="genus" reg="Cryptophyllium">Cryptophyllium</tp:taxon-name-part> <tp:taxon-name-part taxon-name-part-type="species" reg="yunnanense">yunnanense</tp:taxon-name-part></tp:taxon-name></italic> comb. nov. <bold>A, C, D, F</bold> are photographs of the female used in our molecular analysis (DZW04) (the same female in Fig. <xref ref-type="fig" rid="F76">76</xref>) collected by Zhiwei Dong in China, Yunnan, Daweishan, Pinbian County, Honghe Prefecture, photographs by Zhiwei Dong <bold>B, E, G, H</bold> of a female from Vietnam, Lao Cai Province, Mt. Fan-si-pan (<abbrev xmlns:xlink="http://www.w3.org/1999/xlink" xlink:title="Private collection of Royce T. Cumming, California, USA" id="ABBRID0EGYDM" xlink:type="simple">Coll RC</abbrev> 17-270), photographs by RTC <bold>A</bold> habitus, dorsal <bold>B</bold> habitus, dorsal <bold>C</bold> details of antennae, dorsal <bold>D</bold> details of front leg, dorsal <bold>E</bold> genitalia, ventral <bold>F</bold> details of thorax, dorsal <bold>G</bold> details of thorax, dorsal <bold>H</bold> details of the thorax, lateral.</p></caption><graphic xmlns:xlink="http://www.w3.org/1999/xlink" xlink:href="zookeys-1018-001-g077.jpg" position="float" orientation="portrait" xlink:type="simple" id="oo_510541.jpg"><uri content-type="original_file" xlink:type="simple">https://binary.pensoft.net/fig/510541</uri></graphic></fig><p>Female <italic><tp:taxon-name><tp:taxon-name-part taxon-name-part-type="genus" reg="Cryptophyllium">Cryptophyllium</tp:taxon-name-part> <tp:taxon-name-part taxon-name-part-type="species" reg="yunnanense">yunnanense</tp:taxon-name-part></tp:taxon-name></italic> comb. nov. are large with mesopleura which are marked with large spine-like tubercles (Fig. <xref ref-type="fig" rid="F77">77F, G</xref>), and broad boxy abdomen. These features morphologically make them appear similar to <italic><tp:taxon-name><tp:taxon-name-part taxon-name-part-type="genus" reg="Cryptophyllium">Cryptophyllium</tp:taxon-name-part> <tp:taxon-name-part taxon-name-part-type="species" reg="tibetense">tibetense</tp:taxon-name-part></tp:taxon-name></italic> comb. nov. and <italic><tp:taxon-name><tp:taxon-name-part taxon-name-part-type="genus" reg="Cryptophyllium">Cryptophyllium</tp:taxon-name-part> <tp:taxon-name-part taxon-name-part-type="species" reg="limogesi">limogesi</tp:taxon-name-part></tp:taxon-name></italic> sp. nov. females. <italic><tp:taxon-name><tp:taxon-name-part taxon-name-part-type="genus" reg="Cryptophyllium">Cryptophyllium</tp:taxon-name-part> <tp:taxon-name-part taxon-name-part-type="species" reg="yunnanense">yunnanense</tp:taxon-name-part></tp:taxon-name></italic> comb. nov. can be differentiated from <italic><tp:taxon-name><tp:taxon-name-part taxon-name-part-type="genus" reg="Cryptophyllium">Cryptophyllium</tp:taxon-name-part> <tp:taxon-name-part taxon-name-part-type="species" reg="limogesi">limogesi</tp:taxon-name-part></tp:taxon-name></italic> sp. nov. by the shape of abdominal segment VII which in <italic><tp:taxon-name><tp:taxon-name-part taxon-name-part-type="genus" reg="Cryptophyllium">Cryptophyllium</tp:taxon-name-part> <tp:taxon-name-part taxon-name-part-type="species" reg="limogesi">limogesi</tp:taxon-name-part></tp:taxon-name></italic> sp. nov. is distinctly projecting and slightly recurved vs. <italic><tp:taxon-name><tp:taxon-name-part taxon-name-part-type="genus" reg="Cryptophyllium">Cryptophyllium</tp:taxon-name-part> <tp:taxon-name-part taxon-name-part-type="species" reg="yunnanense">yunnanense</tp:taxon-name-part></tp:taxon-name></italic> comb. nov. which is only gently rounded, not recurved. Additionally, the proximal margin of the exterior profemoral lobe in <italic><tp:taxon-name><tp:taxon-name-part taxon-name-part-type="genus" reg="Cryptophyllium">Cryptophyllium</tp:taxon-name-part> <tp:taxon-name-part taxon-name-part-type="species" reg="yunnanense">yunnanense</tp:taxon-name-part></tp:taxon-name></italic> comb. nov. is straight or slightly rounded (Fig. <xref ref-type="fig" rid="F77">77D</xref>), not like in <italic><tp:taxon-name><tp:taxon-name-part taxon-name-part-type="genus" reg="Cryptophyllium">Cryptophyllium</tp:taxon-name-part> <tp:taxon-name-part taxon-name-part-type="species" reg="limogesi">limogesi</tp:taxon-name-part></tp:taxon-name></italic> sp. nov. where it is distinctly concave, giving the profemoral lobe a slight recurved appearance (Fig. <xref ref-type="fig" rid="F42">42F</xref>). <italic><tp:taxon-name><tp:taxon-name-part taxon-name-part-type="genus" reg="Cryptophyllium">Cryptophyllium</tp:taxon-name-part> <tp:taxon-name-part taxon-name-part-type="species" reg="yunnanense">yunnanense</tp:taxon-name-part></tp:taxon-name></italic> comb. nov. and <italic><tp:taxon-name><tp:taxon-name-part taxon-name-part-type="genus" reg="Cryptophyllium">Cryptophyllium</tp:taxon-name-part> <tp:taxon-name-part taxon-name-part-type="species" reg="tibetense">tibetense</tp:taxon-name-part></tp:taxon-name></italic> comb. nov. females share many morphological similarities such as: femoral and tibial lobe shapes and serration on all legs; mesopleura which are marked with prominent spine-like tubercles; alae which are long, reaching abdominal segment VI; rounded boxy abdominal shape; broad gonapophyses VIII; and a long subgenital plate which exceeds the apex of the abdomen (Fig. <xref ref-type="fig" rid="F77">77E</xref>). The only morphological feature which we have found consistent between these species is the overall shape of the mesopleura which are almost perfectly straight in <italic><tp:taxon-name><tp:taxon-name-part taxon-name-part-type="genus" reg="Cryptophyllium">Cryptophyllium</tp:taxon-name-part> <tp:taxon-name-part taxon-name-part-type="species" reg="yunnanense">yunnanense</tp:taxon-name-part></tp:taxon-name></italic> comb. nov. (Fig. <xref ref-type="fig" rid="F77">77F, G</xref>) but in <italic><tp:taxon-name><tp:taxon-name-part taxon-name-part-type="genus" reg="Cryptophyllium">Cryptophyllium</tp:taxon-name-part> <tp:taxon-name-part taxon-name-part-type="species" reg="tibetense">tibetense</tp:taxon-name-part></tp:taxon-name></italic> comb. nov. are slightly narrowed on the anterior, with slightly inward curved margins on the anterior ⅓ (Fig. <xref ref-type="fig" rid="F63">63C</xref>).</p></tp:treatment-sec><tp:treatment-sec sec-type="distribution" id="SECID0EI5DM"><title>Distribution.</title><p>Presently only known from southern China (Yunnan Province) and adjacent northern Vietnam (Lai Chau and Yen Bai Provinces).</p></tp:treatment-sec><tp:treatment-sec><!--Section generated to contain objects referenced in tp:taxon-treatment.--><fig id="F42" position="float" orientation="portrait"><object-id xmlns:xlink="http://www.w3.org/1999/xlink" content-type="doi" xlink:type="simple">10.3897/zookeys.1018.61033.figure42</object-id><object-id xmlns:xlink="http://www.w3.org/1999/xlink" content-type="arpha" xlink:type="simple">E6B60DD1-76D0-5C92-BC3A-027665659C45</object-id><label>Figure 42.</label><caption><p>Holotype female <italic><tp:taxon-name><tp:taxon-name-part taxon-name-part-type="genus" reg="Cryptophyllium">Cryptophyllium</tp:taxon-name-part> <tp:taxon-name-part taxon-name-part-type="species" reg="limogesi">limogesi</tp:taxon-name-part></tp:taxon-name></italic>, photographs by René Limoges (<abbrev xmlns:xlink="http://www.w3.org/1999/xlink" content-type="institution" xlink:title="Insectarium de Montréal, Montréal, Québec, Canada" id="ABBRID0E5DFK" xlink:type="simple">IMQC</abbrev>) <bold>A</bold> habitus, dorsal <bold>B</bold> habitus, ventral <bold>C</bold> head and antennae dorsal <bold>D</bold> antennae detail dorsal <bold>E</bold> thorax dorsal <bold>F</bold> front leg, dorsal <bold>G</bold> terminalia, dorsal <bold>H</bold> genitalia, ventral.</p></caption><graphic xmlns:xlink="http://www.w3.org/1999/xlink" xlink:href="zookeys-1018-001-g042.jpg" position="float" orientation="portrait" xlink:type="simple" id="oo_510506.jpg"><uri content-type="original_file" xlink:type="simple">https://binary.pensoft.net/fig/510506</uri></graphic></fig><fig id="F63" position="float" orientation="portrait"><object-id xmlns:xlink="http://www.w3.org/1999/xlink" content-type="doi" xlink:type="simple">10.3897/zookeys.1018.61033.figure63</object-id><object-id xmlns:xlink="http://www.w3.org/1999/xlink" content-type="arpha" xlink:type="simple">C9311B24-2D97-525D-B82B-B2BF0F706E03</object-id><label>Figure 63.</label><caption><p><italic><tp:taxon-name><tp:taxon-name-part taxon-name-part-type="genus" reg="Cryptophyllium">Cryptophyllium</tp:taxon-name-part> <tp:taxon-name-part taxon-name-part-type="species" reg="tibetense">tibetense</tp:taxon-name-part></tp:taxon-name></italic> comb. nov. live female bred and photographed by Bruno Kneubühler (Switzerland) <bold>A</bold> dorsal, habitus <bold>B</bold> ventral genitalia, note the subgenital plate which reaches all the way to the apex of the abdomen <bold>C</bold> dorsal head, thorax, and front legs <bold>D</bold> lateral view with tegmina raised to expose the alae length.</p></caption><graphic xmlns:xlink="http://www.w3.org/1999/xlink" xlink:href="zookeys-1018-001-g063.jpg" position="float" orientation="portrait" xlink:type="simple" id="oo_510527.jpg"><uri content-type="original_file" xlink:type="simple">https://binary.pensoft.net/fig/510527</uri></graphic></fig></tp:treatment-sec><ref-list><ref id="B46"><mixed-citation xmlns:xlink="http://www.w3.org/1999/xlink" xlink:type="simple"><person-group><name name-style="western"><surname>Liu</surname><given-names>SL</given-names></name></person-group> (<year>1993</year>) <article-title>A preliminary study of the genus <italic><tp:taxon-name><tp:taxon-name-part taxon-name-part-type="genus">Phyllium</tp:taxon-name-part></tp:taxon-name></italic> Illiger of China (<tp:taxon-name><tp:taxon-name-part taxon-name-part-type="order">Phasmatodea</tp:taxon-name-part></tp:taxon-name>: <tp:taxon-name><tp:taxon-name-part taxon-name-part-type="family">Phylliidae</tp:taxon-name-part></tp:taxon-name>).</article-title><source>Acta Zootaxonomica Sinica</source><volume>18</volume>: <fpage>201</fpage>–<lpage>212</lpage>.</mixed-citation></ref></ref-list></tp:taxon-treatment>
