# Supplementary material for: Cryptophyllium, the hidden leaf insects – descriptions of a new leaf insect genus and thirteen species from the former celebicum species group (Phasmatodea, Phylliidae)
Source: Zookeys. 2021 Feb 18;1018:1–179. doi: 10.3897/zookeys.1018.61033 (PMC7907054; doi:10.3897/zookeys.1018.61033)
Supplement: Supplementary material 2 — Multiple sequence alignment of concatenated dataset [file zookeys-1018-001-s002.fas]

>16-202 Phyllium gardabagusi
TAATTTAATGGCCGCGGTATTTTGACCGTGCAAAGGTAGCATAATCATTAGCTTATTAATTGTAAGATTGCATGAATGGTTGGACGAAATATTAACTGTCTCATATTTAT-TAGTTAAAATTTAATTTTTGGGTTAAAAAGCTTAAATTTTTTTAGAGGACGAGAAGACCCTATAGATCTTTATTTTCA-TTATTT--TTAATT--TTTTTGTATTTTA-----------TTTGTTTATTGGATTTTTGATTGGGGTGATTTTGAGATATAATTAACTCTTTATTTTTTTTTTCA-TTTATTTATG---TT-TAATTGATCTTTTATTATTGTTTATAAGATTTAGATACCTTAGGGATAACAGCGTAATTCTTCTTGAGAGTTCATATTGACAGGGGAGATTGCGACCTCGATGTTGAATTAAGATTAATATTAGGTGTAGAAGTTTAATTATTAGGTCTGTTCGACCTTTAAAATCTTACATGATCTGAGTGAATCCTGAATTCGAAAGGGGTT---GGATTCA-GATCCTACC---GTTCGCATACTAGG-CAGCCCCGCTGCGGATGGTGCCGGTCGCCCGCGGCGATTAATTTCGTTTGCGGTGTCGTTTCTGGCGTCCACCCGGTGG-T-GGCTGACCACCT----TCGCGGAGGGTCGCACTTCTCCCCTAGTAGAAACGTCGCGACCCGTTGGGTGCCGGCCGAAGGCCCG-GGAAGGAAGCCCGCGCATCCTGTGGTGGTTGCCACAGGCGCGCGGACTCCCGGTGACCCGGCCGGCTGCCCGACGGTATGACCAGAGGAGCCGATCCGCT--GAATGGGAAACACTGTGGTTTGTGAAGCGTGCGGCCT--GGCGCCGATACGTGCGGGGATTGAGGTGTAAACCGGGGGTTCCCGTGCGAAGCACGGTCCCGGCCCCGCTGCGTCGTCGG-TTGCCGGTGTCCTCGCACTGGATCGATACTCCCGTCTGCGACGCCC-ATCTTCGGATGGTCTCCCG----------------------------------------aagttttcggtaatttaggaataatctttgctatagccgcaattggtttattagggtttgtagtatgggcacatcatatatttacagttggaatggatgtagatacacgggcctatttcacctcagcagcaataattattgcagtaccaaccggcattaatgtattcagatgattaacaaccatgtatggttctaaactaacatttagaccatcatgcttatgggcattaggattcgtattattattcacactagggggcttaacagggattgtactatcaaactcatcaattgacattactattcatgacacatattatgtagttgcccactttcattatgtattatctataggagcagtatttgcaattatagctggattcattcaatgataccccttatttacaggactancaataaatccaaaatnattaaaaattcaattcctaatcatatttatcggagtgaatataactttctttcctcagcacttcctgggcttagctggaatacctcgccgatattctgattatcccgacatatatagatcttgatatattatttcatcaattggagcattgatttcaacattaagaataataatatttattataattatttgaga--------------------------------------------------------------------------------------------------------------------------------------
>16-120 Cryptophyllium yunnanense
TTATTTAATGGCCGCGGTATTTTGACCGTGCGAAGGTAGCATAATCATTAGCCTATTGATTGTGGGATTGTATGAATGGTTTGACGAAATATTGACTGTCTCACGTTAAT-TA-TTATAATTTAATTTTTTAGTTAAAAAGCTTAAATTTTTTTAAAGGACGAGAAGACCCTATAGATCTTTATTTTTA-TTATTA--AT-AT---TTTTTTTTGTTTT--GTTTTTA-ATATTTTTGTATATTATTTTGTTGGGGTGATATTGGGATATAATTAACTCTTTTT-TTTTTTTTCA-TTTATTTTT-----------------------------------------------------------------------------------------------------------------------------------------------------------------------------------------------TCCTGAATTCGAAAGGGGTT---GGATTCA-AGTCCTGCC---GTTTGTATAACGTG-CCGTTCCACTATAGATGGTGCCGGTCGCCCGCGGCGATTAATTTCGTTTGCGGTGTCGTTTCTGGCGTCCACTTGGTGG-T-TGCTGGCCACTT----TCACGGAGGACAGCACTTCTCCCCTAGTAGAAACGTCGCGACCCGTTGGGTGCCGGCCAAAGGCCTG-GGTAGGCAGCCCGCGTGTCCTGTGGTTGCTGCCACAGGCGTGCGGACTCCTGGTGACCCGGCCGGCTGCCCGACGGTATGACCAGAGGAGTCGATCCGCT--GAATGGGAAACACTGTGG-TTGTGAAGCGTGCGGCCT--GGCTCCGATACATGTGGGGATTGAGGTGTAAACCGGGGGATCCCGTGCGAAGCACGGTCCCGGCCCTGCTGCGTTTTCGG-TTGCTGGTGTCCTCGCACTGGATCGATACTCCCGTCTGCGACGCCC-ACCTTCGGATGGTCTCCCG------------atcatttcaaatgaaagagggaaaaaagaagtattcggaaacctaggaatgatctttgctatagcagcgattggtttactaggattcttggtatgagcacatcacatatttaccgtaggaatagatgttgatacacgagcatacttcacatcagctacaataattatcgcagtacctacaggtattaaagtatttagatgattaacaacaatatatggatcaaaaataacatttagaccatcatgcatatgatctttgggatttgtatttctattcacactggggggattaacagggattattttatcaaattcatcaattgatattaccctacatgacacatattatgtagtagcacattttcattatgttctatctataggcgcagtatttgcaattatagcaggatttatccaatgatatccacttatctcaagaataagaataaatccaacatgattaaaaatccaattcatatcaatatttttaggagtaaacataacattttttccacaacacttccttgggcttgcaggaataccccgacggtattcagattatccagatatattcactttatgaaatacagtttcatcaataggagccacaatctccactttaagaataataatattcattataatcatttgagaaagaatatcaacaatacgacaaacaactttcagatcaaacataagaagatctattgagtggacacataacttacctccaaatgaacacacttatagagaattacctacactaattaaattctaatatggcagat
>DZW10 Cryptophyllium westwoodii
NNNNNNNNNNNNNNNNNNNNNNNNNNNNNNNNNNNNNNNNNNNNNNNNNNNNNNNNNNNNNNNNNNNNNNNNNNNNNNNNNNNNNNNNNNNNNNNNNNNNNNNNNNNNNNNNNNNNNNNNNNNNNNNNNNNNNNNNNNNNNNNNNNNNNNNNNNNNNNNNNNNNNNNNNNNNNNNNNNNNNNNNNNNNNNNNNNNNNNNNNNNNNNNNNNNNNNNNNNNNNNNNNNNNNNNNNNNNNNNNNNNNNNNNNNNNNNNNNNNNNNNNNNNNNNNNNNNNNNNNNNNNNNNNNNNNNNNNNNNNNNNNNNNNNNNNNNNNNNNNNNNNNNNNNNNNNNNNNNNNNNNNNNNNNNNNNNNNNNNNNNNNNNNNNNNNNNNNNNNNNNNNNNNNNNNNNNNNNNNNNNNNNNNNNNNNNNNNNNNNNNNNNNNNNNNNNNNNNNNNNNNNNNNNNNNNNNNNNNNNNNNNNNNNNNNNNNNNNNNNNNNNNNNNNNNNNNNNNNNNNNNNNNNNNNNNNNNNNNNNNNNNNNNNNNNNNNNNNNNNNNNNNNNNNNNNNNNNNNNNNNNNNNNNNNNNNNNNNNNNNNNNNNNNNNNNNNNNNNNNNNNNNNNNNNNNNNNNNNNNNNNNNNNNNNNNNNNNNNNNNNNNNNNNNNNNNNNNNNNNNNNNNNNNNNNNNNNNNNNNNNNNNNNNNNNNNNNNNNNNNNNNNNNNNNNNNNNNNNNNNNNNNNNNNNNNNNNNNNNNNNNNNNNNNNNNNNNNNNNNNNNNNNNNNNNNNNNNNNNNNNNNNNNNNNNNNNNNNNNNNNNNNNNNNNNNNNNNNNNNNNNNNNNNNNNNNNNNNNNNNNNNNNNNNNNNNNNNNNNNNNNNNNNNNNNNNNNNNNNNNNNNNNNNNNNNNNNNNNNNNNNNNNNNNNNNNNNNNNNNNNNNNNNNNNNNNNNNNNNNNNNNNNNNNNNNNNNNNNNNNNNNNNNNNNNNNNNNNNNNNNNNNNNNNNNNNNNNNNNNNNNNNNNNataatctcacatattatttcaaatgaaagaggtaaaaaagaagttttcggaaatataggtataatctttgccatagcagctattggtttattaggattcctagtatgagcccatcacatattcactgtaggaatagacgttgatacccgagcttatttcacatcagctacaataattattgccgttcctacaggtattaaagtatttagatgactaacaacaatatacggatcaaaaataacaataagaccatcatgtatgtgagctttgggattcatttttctatttacattaggaggattaacaggaattattctatcaaattcatcaattgacatcacccttcatgatacatactacgtagtagcacactttcattatgtattatccataggcgcagtatttgcaatcatagcaggattaattcaatgatacccacttatttcaagaataagaataaacccaaaatgactaaaaatccaatttacatccatattcataggagttaatataacatttttcccacaacactttttaggactcgcaggaatacctcgacgatattcagattacccagatatattcactttatgaaatattatttcttcaataggagcaaccatttcaactttaagaataataatattcatcataatcatatgagaaagaatatcaacaatacgacaaacaattttcagatctaacataagaagatcacttgaatgaacacatgaattaccaccaaatgaacatacttatagagaactaccaataataatcaaattctaatatggcagat
>17-228 Cryptophyllium bankoi
TTATTTAATGGCCGCGGTATTTTGACCGTGCGAAGGTAGCGTAATCATTAGCCTATTAATTGTGGGATTGTATGAATGGTTTGACGAAATATTAACTGTCTCTATTTAAT-TGTTTATAATTTAATTTTTTAGTTAAAAAGCTTAAATTTTTTTAAAGGACGAGAAGACCCTGTAGATCTTTATTTTTA-TTCTTT--AT-ATT--TTATTTTGGTTTA--TTTATTT-ATGTCTATATTAATTGTTTTGTTGGGGTGATATTGGGATATAATTAACTCTTTTTTTTTTAATTCA-TTTATTTTTG---TT-TATATGATCTTTTATTATTGCTTATAAGAATAAGATACCTTAGGGATAACAGCGTAATTCTCTTTAAGAGTTCATATTGACGATGGAGTTTGCGACCTCGATGTTGAATTAAGATTATTTTTGGGTGAAGTGGCTTATTTATTAAGTCTGTTCGACTTTTAATATCTTACATGATCTGAGTNNNNNNNNNNNNNNNNNNNNNNNNNNNNNNNNNNNNNNNNNNNNNNNNNNNNNNNNNNNNNNNNNNNNNNNNNNNNNNNNNNNNNNNNNNNNNNNNNNNNNNNNNNNNNNNNNNNNNNNNNNNNNNNNNNNNNNNNNNNNNNNNNNNNNNNNNNNNNNNNNNNNNNNNNNNNNNNNNNNNNNNNNNNNNNNNNNNNNNNNNNNNNNNNNNNNNNNNNNNNNNNNNNNNNNNNNNNNNNNNNNNNNNNNNNNNNNNNNNNNNNNNNNNNNNNNNNNNNNNNNNNNNNNNNNNNNNNNNNNNNNNNNNNNNNNNNNNNNNNNNNNNNNNNNNNNNNNNNNNNNNNNNNNNNNNNNNNNNNNNNNNNNNNNNNNNNNNNNNNNNNNNNNNNNNNNNNNNNNNNNNNNNNNNNNNNNNNNNNNNNNNNNNNNNNNNNNNNNNNNNNNNNNNNNNNNNNNNNNNNNNNNNNNNNNNNNNNNNNNNNNNNNNNNNNNNNNNNNNNNNNNNNNNNNNNNNNN-----ttcacatatcatttctcatgaaagaggaaaaaaagaagtttttggaaacctaggaataattttcgctatagcagcgattggtcttttaggattcctagtttgagcacatcacatatttactgtaggaatagatgttgatacacgagcttattttacatcagctacaataattatcgccgtaccaacaggtattaaagtattcagatgactaacaacattatatggatcaaaaataacgtttagaccatcttgtatatgggctataggcttcgtgttattatttacattaggggggttaacaggaattatcctatctaactcatcaattgatattactcttcatgacacttattatgtagtagcacatttccattacgtactatcgataggcgcagtattcgcaattatagcaggattcattcaatgatatcctcttatttcaagaataagaataaacccaacatgattaaaaattcaattcacatccatattcattggagtaaatataacatttttcccacaacacttcctggggcttgctggtatacctcgacgatattcagactatcctgatatattcaccttatgaaatactatttcatccataggagcaacaatctcttctataagaataataatatttattataatcatttgagaaagaatgtcaacaatacgtcaaacagtctttaaatcaaatataagaagatcaattgaatgaacacatgagctaccaccaaatgaacactcatatagagaacttcccattctagttaaattctaatatggcagat
>16-116 Cryptophyllium rarum
TTATTTAATGGCCGCGGTATTTTGACCGTGCGAAGGTAGCATGATTATTAGCCCATTAATTATGGGATTGTATGAATGGTTTGACGAGATATTGACTGTCTCATGTTAATTTATTTATAATTTAATTTTTTAGTTAAAAAGCTTAAATATTTTTATAGGACGAGAAGACCCTATAGATCTTTATTATTA-TTTTTT--AT-ATT--TTTTTTTTGTTTG--TTTTTAA-ATATTTTTATATATTATTTTGTTGGGGTGATTTTGAGATATAATTAACTCTCTTT-TTTTTTTTCA-TTTATTTTTG---TT-TTTTTGATCCTTTATTATTGCTTATAAAAATAAAA------------------------------------------------------------------------------------------------------------------------------------------------------------------------T---GGATTCA-GATCCTACC---GTTTGCATACTAGGTCAGCCCCGCTGCGGATGGTGCCGGTCGCCCGCTGCGATTCATTTCGTTTGCGGTGTCGTTTCTGGTGTCCACCCGGCGG-T-GGTTGACCACCA----TCGCGGAGGGTCGCACTTCTCCCCTAGTAGAAACGTCGCGACCCGTTGGGTGCCGGCCAAAGGCCTG-GGAAGGAGGCCCGCGCGTCCCGTGGTGATCGCCACGGGCGTGCGGACTCCCGGTGACCCGGCCGGCTGCCCGACGGTATGACCAGAGGAGCCGATCCGCT--GAGTGTGAAACACTGTGGTTTGTGAAGCGTGCGGCCC--GGTGCCGATACGTGCGGGGATTGAGGTGTAAACCGGGGGTTCCCGTGCACAGCACGGTCCCGGCCCCGCTGCGTTGTCGG-TTGTCGGTGTCCTCGCACTGGATCGATACTCCCGTCTGCGACGCCC-ATCTTCGGATGGTCTCCCGataatttcacatattatttcacaagaaagaggaaaaaaggaagtatttggaaatttagggataatctttgctataagagcaattggtttattaggattcttagtttgagcacaccacatatttactgtaggattagatgttgatacacgagcatactttacatcagctacaataattatcgctgtaccaacaggaattaaagtatttagatgattaacaacaatatacggatcaaaaataacatttagaccatcgtgtctgtgagctcttggattcgtatttttattcacattagggggattaacggggatcgtcttatcaaactcatcacttgacattactttacatgatacatattatgtagtagcacatttccactacgttttatcaataggtgcagtatttgcaatcatagcaggatttgttcaatgatacccacttatatcaagaataagtataaatccaacatgattaaaaattcaatttacatcaatatttattggagtaaacataacatttttcccacaacactttcttggtctcgcaggaatacctcgacggtattcagattaccctgacatatttaccttatgaaatattgtttcatccataggggctacaatctccgctttaagaacaataatattcattataattatttgagaaagaatatcatcaatacgacaaacaatatttagatctaatataagaagatctattgaatgaagacatgatctacccccaaacgaacatacttatagagaactacctattttaatcaaattttaatatggcagat
>17-338 Cryptophyllium bankoi
NNNNNNNNNNNNNNNNNNNNNNNNNNNNNNNNNNNNNNNNNNNNNNNNNNNNNNNNNNNNNNNNNNNNNNNNNNNNNNNNNNNNNNNNNNNNNNNNNNNNNNNNNNNNNNNNNNNNNNNNNNNNNNNNNNNNNNNNNNNNNNNNNNNNNNNNNNNNNNNNNNNNNNNNNNNNNNNNNNNNNNNNNNNNNNNNNNNNNNNNNNNNNNNNNNNNNNNNNNNNNNNNNNNNNNNNNNNNNNNNNNNNNNNNNNNNNNNNNNNNNNNNNNNNNNNNNNNNNNNNNNNNNNNNNNNNNNNNNNNNNNNNNNNNNNNNNNNNNNNNNNNNNNNNNNNNNNNNNNNNNNNNNNNNNNNNNNNNNNNNNNNNNNNNNNNNNNNNNNNNNNNNNNNNNNNNNNNNNNNNNNNNNNNNNNNNNNNNNNNNNNNNNNNNNNNNNNNNNNNNNNNNNNNNNNNNNNNNNNNNNNNNNNNNNNNNNNNNNNNNNNNNNNNNNNNNNNNNNNNNNNNNNNNNNNNNNNNNNNNNNNNNNNNNNNNNNNNNNNNNNNNNNNNNNNNNNNNNNNNNNNNNNNNNNNNNNNNNNNNNNNNNNNNNNNNNNNNNNNNNNNNNNNNNNNNNNNNNNNNNNNNNNNNNNNNNNNNNNNNNNNNNNNNNNNNNNNNNNNNNNNNNNNNNNNNNNNNNNNNNNNNNNNNNNNNNNNNNNNNNNNNNNNNNNNNNNNNNNNNNNNNNNNNNNNNNNNNNNNNNNNNNNNNNNNNNNNNNNNNNNNNNNNNNNNNNNNNNNNNNNNNNNNNNNNNNNNNNNNNNNNNNNNNNNNNNNNNNNNNNNNNNNNNNNNNNNNNNNNNNNNNNNNNNNNNNNNNNNNNNNNNNNNNNNNNNNNNNNNNNNNNNNNNNNNNNNNNNNNNNNNNNNNNNNNNNNNNNNNNNNNNNNNNNNNNNNNNNNNNNNNNNNNNNNNNNNNNNNNNNNNNNNNNNNNNNNNNNNNNNNNNNNNNNNNNNNNNNNNNNNNNNNNNNataatctcacatattatttctcatgaaagaggaaaaaaagaagtttttggaaacctgggaataattttcgctatagcagcgattggtctattaggattcctagtttgagcacatcatatattcactgtaggaatagatgttgatacacgagcttattttacatcagctacaataattatcgccgtaccaacaggtattaaagtattcagatgactaacaacattatatggatctaaaataacgtttagaccatcttgtatatgggccataggattcgtattattatttacattaggggggttaacaggaatcatcctatctaactcatcaattgatattactctacatgacacttattatgtagtagcacatttccattacgtattatcaataggtgcagtatttgcaattatagcgggatttattcaatgatatcctcttatctcaagaataagaataaatccaacatgattaaaaattcaattcacatcaatattcattggagtaaatataacatttttcccacaacactttctgggacttgctggtatacctcgacgatattcagactatcctgacatattcaccttatgaaatacaatttcatccataggagcaacaatttcttctataagaataataatatttattataatcatttgagaaagaatatcaacaatacgtcaaacaatttttaaatcaaatataagaagatcaattgaatgaacacatgaactaccaccaaatgaacactcctatagagaactccctattctaattaaattctaatatggcagat
>18-226 Cryptophyllium icarus
NNNNNNNNNNNNNNNNNNNNNNNNNNNNNNNNNNNNNNNNNNNNNNNNNNNNNNNNNNNNNNNNNNNNNNNNNNNNNNNNNNNNNNNNNNNNNNNNNNNNNNNNNNNNNNNNNNNNNNNNNNNNNNNNNNNNNNNNNNNNNNNNNNNNNNNNNNNNNNNNNNNNNNNNNNNNNNNNNNNNNNNNNNNNNNNNNNNNNNNNNNNNNNNNNNNNNNNNNNNNNNNNNNNNNNNNNNNNNNNNNNNNNNNNNNNNNNNNNNNNNNNNNNNNNNNNNNNNNNNNNNNNNNNNNNNNNNNNNNNNNNNNNNNNNNNNNNNNNNNNNNNNNNNNNNNNNNNNNNNNNNNNNNNNNNNNNNNNNNNNNNNNNNNNNNNNNNNNNNNNNNNNNNNNNNNNNNNNNNNNNNNNNNNNNNNNNNNNNNNNNNNNNNNNNNNNNNNNNNNNNNNNNNNNNNNNNNNNNNNNNNNNNNNNNNNNNNNNNNNNNNNNNNNNNNNNN-AATCCTGAATTCGAAAGGGGTT---GGATTCA-TGTCCTGCC---GTTTGTAAACTAGG-TCGTTCCACCGTAGATGGTGCCGGTCGCCCGCGGCGATTCATTTCGTTTGCGGTGTCGTTTCTGGCGTCCACTCGGTGGGA-GACTGGCCACCC----TCGCGGAGGACTGCACTTCTCCCCTAGTAGAAACGTCGCGACCCGTTGGGTGCCGGCCAAAGGCCTG-GGTAGGCAGCCCGCGTGTCCTGTGGTTGCTGCCACAGGCGTGCGGACTCCTGGTGACCCGGCCGGCTGCCCGACGGTATGACCAGAGGAGTCGATCCGCT--GAATGGGAAACACTGTGG-TTGTGAAGCGTGTGGCCT--GGCGCTGATACGTGTGGGGATTGAGGTGTAAACCGGGGGTTCCCGTGCGAAGCACGGTCCCGGCCCTGCTGCGTTTTCGG-TTGCTGGTGTCCTCGCACTGGATCGATACTCCCGTCTGCGACGCCC-ACCTTCGGATGGTCTCCCGataatttcacatattatctcccatgaaagagggaaaaaggaagtttttggaaatctaggaataatctttgctatagcagcaattggcttattgggattcttagtatgagcacatcatatatttacagtaggaatagatgtagatacacgagcatactttacatcagctacgataattattgccgtaccaacaggtattaaagtatttagatgattaacaacaatatatggatccaaaataacatttagaccttcctgcatgtgagctctagggtttgtattattatttacattagggggtttaacaggaattatcttatcaaactcatccattgatattacccttcatgatacttattatgtagtagcacattttcactacgtattatcaatgggcgcagtatttgcaattatagcaagattcattcaatgataccctcttataacaagaataagaataaacccaacatgattaaaaatccaatttacatcaatatttattggagtaaacttaaccttcttcccccaacactttcttggacttgcaggaataccacgacggtactcagattacccagatatatatactctatgaaataccatctcatccataggagcaacaatctcaacattaagaataataatatttatcataattatttgagaaagaatattagtaatacgtcagacaatcttcaaatccaacacaagaagatcacttgaatgaacccacgaattaccgccaaacgaacacacctacatagaactacctattataattaaattctaatatggcagat
>16-090 Phyllium jacobsoni
TAATTTAATGGCCGCGGTATTTTGACCGTGCAAAGGTAGCATAATCATTAGCTTATTAATTGTAAGATTGTATGAATGGTTGGACGAAATATTAGCTGTCTCATATTTAT-TAATTAAAATTTAATTTTTGAGTTAAAAAGCTTAAATTTTTTTATAGGACGAGAAGACCCTATAGATCTTTATTTTCA-TTATTT--TTATTT--TTTTTTGTATTTA-----------TTAATTTGTTGGATTTTTAATTGGGGTGATTTTGAGATATAATTAACTCTTTATTTTTTTTTTCA-TTTATTTATG---TT-TAGTTGACCTTTTATTATTGTTTGTAAGATTTAGATACCTTAGGGATAACAGCGTAATTCTCCTTGAGAGTTCTTATTGACAGGAGAGATTGCGACCTCGATGTTGAATTAAGATTAATATTAGGTGTAGAAGTTTAATTATTAGGTCTGTTCGACCTTTAAAATCTTACATGATCTGAGT-AATCCTGAATTCGAAAGGGGTT---GGATTCA-GATCCTACC---GTTCGCATACTAGG-CAGCCCCACTGCGGATGGTGCCGGTCGCCCGCGGCGATTAATTTCGTTTGCGGTGTCGTTTCTGGCGTCCACCCGGTGG-T-GGCTGACCACCT----TCGCGGAGGGTCGCACTTCTCCCCTAGTAGAAACGTCGCGACCCGTTGGGTGCCGGCCGAAGGCCCG-GGAAGGAAGCCCGCGCATCCTGTGGTGGTTGCCACAGGCGCGCGGACTCCCGGTGACCCGGCCGGCTGCCCGACGGTATGACCAGAGGAGCCGATCCGCT--GAATGGGAAACACTGTGGTTTGTGAAGCGTGCGGCCT--GGCGCCGATACGTGCGGGGATTGAGGTGTAAACCGGGGGTGCCCGTGCGAAGCACGGTCCCGGCCCCGCTGCGTCGTCGG-TTGCCGGTGTCCTCGCACTGGATCGATACTCCCGTCTGCGACGCCC-ATCTTCGGATGGTCTCCCG---atctcccatatcatttctcatgaaagaggaaaaaaagaagtttttggtaacctaggaataatctttgctatggctgcaattgggttattgggatttgtagtgtgggcacatcatatatttactgttggcatagatgtggatactcgggcttacttcacttcagcaacaataattattgcagtaccaactggaattaaggtatttagatgattaacaactatatatggttctaaattaacatttagaccatcatgcttatgggcattgggatttgtattactatttacgttagggggtctaacggggattgtattatcaaactcatcaattgatattaccctccacgatacatattatgtagtagcacatttccattatgtattatctataggagcagtttttgcaatcatagcaggattcattcaatggtacccattatttacaggaatgtcaataaatccaaaatgattaaaaatccaattctctattatatttattggggtaaatataactttcttcccccaacactttcttggactagcgggaatgccccgacgatattctgattatcctgacatatatagatcatgaaatattatttcatcaataggggcattaatctcaacattaagaataataatatttatcataattatttgagagagactatcatcagaacgaaagactatatttagatcacatataaatagatccttggagtgaactcataacaatcccccaaatgaacatacctatagagaattacctattataattaaattctaatatggcagat
>SLT05 Cryptophyllium icarus
NNNNNNNNNNNNNNNNNNNNNNNNNNNNNNNNNNNNNNNNNNNNNNNNNNNNNNNNNNNNNNNNNNNNNNNNNNNNNNNNNNNNNNNNNNNNNNNNNNNNNNNNNNNNNNNNNNNNNNNNNNNNNNNNNNNNNNNNNNNNNNNNNNNNNNNNNNNNNNNNNNNNNNNNNNNNNNNNNNNNNNNNNNNNNNNNNNNNNNNNNNNNNNNNNNNNNNNNNNNNNNNNNNNNNNNNNNNNNNNNNNNNNNNNNNNNNNNNNNNNNNNNNNNNNNNNNNNNNNNNNNNNNNNNNNNNNNNNNNNNNNNNNNNNNNNNNNNNNNNNNNNNNNNNNNNNNNNNNNNNNNNNNNNNNNNNNNNNNNNNNNNNNNNNNNNNNNNNNNNNNNNNNNNNNNNNNNNNNNNNNNNNNNNNNNNNNNNNNNNNNNNNNNNNNNNNNNNNNNNNNNNNNNNNNNNNNNNNNNNNNNNNNNNNNNNNNNNNNNNNNNNNNNNNNNNNNNNNNNNNNNNNNNNNNNNNNNNNNNNNNNNNNNNNNNNNNNNNNNNNNNNNNNNNNNNNNNNNNNNNNNNNNNNNNNNNNNNNNNNNNNNNNNNNNNNNNNNNNNNNNNNNNNNNNNNNNNNNNNNNNNNNNNNNNNNNNNNNNNNNNNNNNNNNNNNNNNNNNNNNNNNNNNNNNNNNNNNNNNNNNNNNNNNNNNNNNNNNNNNNNNNNNNNNNNNNNNNNNNNNNNNNNNNNNNNNNNNNNNNNNNNNNNNNNNNNNNNNNNNNNNNNNNNNNNNNNNNNNNNNNNNNNNNNNNNNNNNNNNNNNNNNNNNNNNNNNNNNNNNNNNNNNNNNNNNNNNNNNNNNNNNNNNNNNNNNNNNNNNNNNNNNNNNNNNNNNNNNNNNNNNNNNNNNNNNNNNNNNNNNNNNNNNNNNNNNNNNNNNNNNNNNNNNNNNNNNNNNNNNNNNNNNNNNNNNNNNNNNNNNNNNNNNNNNNNNNNNNNNNNNNNNNNNNNNNNNNNNNNNNNNNNNNNN---atttcacatattatctcccatgaaagagggaaaaaagaagtttttggaaatctaggaataatctttgctatagcagcaattgggttattaggattcttggtatgagcacatcatatatttacagtaggaatagatgttgatacacgagcatactttacatcagctacgataattattgccgtaccaacaggtattaaagtatttagatgattaacaacaatatatggatccaaaataacatttagaccatcctgcatatgagccctaggatttgtattattatttacattagggggtttaacgggaattatcttatcaaactcatccattgatattacccttcatgatacttattatgtagtagcacattttcactacgtattatcaatgggcgcagtatttgcaatcatagcaggattcattcaatgatacccccttataacaagaataagaataaacccaacatgattaaaaatccaattcacatcaatatttattggagtgaacttaaccttcttcccccagcactttcttggacttgcaggaataccacgacgatactcagattaccctgatatatataccttatgaaataccatctcatccataggagcaacgatctcaacattaagaataataatatttattataattatttgagaaagaatatcagtaatacgtcagacaatattcaaatccaatacaagaagatcacttgaatgaacacacgaattaccaccaaatgaacacacctacatagaactccccattataattaaattctaatatggcagat
>18-21 Cryptophyllium tibetense
TAATTTAATGGCCGCGGTATCTTGACCGTGCGAAGGTAGCATAATCATTAGCCTATTAATTGTAGGATTGTATGAATGGTTTGATGAAATATTAACTGTCTCATTTTAAT-CTGTTATAATTTAATTTTTTAGTTAAAAAGCTTAAATTCTTTTAATGGACGAGAAGACCCTATAGATCTTTATTATTATTTATTT--TT-AT---TTGTTTTTGGTTT--ATTTTTT-AATTTTTTATTTATTATTTTGTTGGGGTGATATTGAGGTATGATAAACTCTTTTTTTTTATTTTCA-TTTATTTATG---TT-TATTTGATCTTTTATTATTGCTTATAAGAATAAGATACCTTAGGGATAACAGCGTAATTTTATTTAAGAGTTCATATTGACGATGAAGATTGCGACCTCGATGTTGAATTAAGATTATTTTTAGGTGAAGTGGCTTAACTATTAAGTCTGTTCGACTTTTAATATCTTACATGATCTGAGTGAATCCTGAATTCGAAAGGGGTT---GGATTCA-AGTTCTGCC---GGTTTTAAAACGGTGTAGTTCCATTACGGATGGTGCCGGTCGCCCGCGGCGATTAATTTCGTTTGCGGTGTCGTTTCTGGCGTCCACCTGGTGG-T-TAATTTGCACGA----CGACGGAGGATAGCATTTCCCCCCTAGTAGAAACGTCGCGACCCGTTGGGTGCCGGCCAAAGGCCTG-GGTAGGCAGCCCGCGTGTCCTGTGGTTGCTGCCACAGGCGTGCGGACGCCTGGTGACCCGGCCGGCTGCCCGACGGTATGACCAGAGGAGTCGATCCGCT--GAATGGGAAACACTGTGG-TTGTGAAGCGTGCGGCCT--GGCGCCGATGCGTGTGGGGATTGAGGTGTAAACCGGGGGTTCCCGTGCGAAGCACGGTCCCGGCCCTGCTGCGTTTTCGG-TTGCCGGTGTCCTCGCACTGGATCGATACTCCCGTCTGCGACGCCC-ACATTCGGATGGTCTCCCGataatttcccatattatttcaaatgaaagaggaaaaaaagaagtattcggaaatatgggaataattttcgccatagcagcaattggtttattaggtttcctagtatgagcacatcatatatttactgtaggaatagatgtggatactcgagcatatttcacatcagctacaataattattgctgtacctacaggtattaaagtattcagatgattaacaacaatatatggatctaaaataacatttagaccatcttgtatatgggctctaggatttgtatttctattcacattagggggattaacaggaattatcctatcaaattcatcaattgatatcactttacatgatacatattatgtggtagcacacttccattacgttttatctataggtgcagtatttgcaattatagcaggatttattcaatgatacccacttatttcaagaatgacaataaatccaacttgattaaaaattcagtttatatcaatatttattggagttaatttaacttttttcccacaacacttccttgggttagctggaatacctcgacgatattcagattatcctgatatattcacattatgaaatactatttcatcaataggggccataatctcaactctaagaataataatattcatcataatcatttgagaaagaatatccacaatacgacaaacagttttcagatcaaatataagaagatcaattgaatgaacacaagattttcccccaaatgagcacacttatagagaactacctatattaattaaattctaatatggcagat
>RBINS07 Cryptophyllium bankoi
NNNNNNNNNNNNNNNNNNNNNNNNNNNNNNNNNNNNNNNNNNNNNNNNNNNNNNNNNNNNNNNNNNNNNNNNNNNNNNNNNNNNNNNNNNNNNNNNNNNNNNNNNNNNNNNNNNNNNNNNNNNNNNNNNNNNNNNNNNNNNNNNNNNNNNNNNNNNNNNNNNNNNNNNNNNNNNNNNNNNNNNNNNNNNNNNNNNNNNNNNNNNNNNNNNNNNNNNNNNNNNNNNNNNNNNNNNNNNNNNNNNNNNNNNNNNNNNNNNNNNNNNNNNNNNNNNNNNNNNNNNNNNNNNNNNNNNNNNNNNNNNNNNNNNNNNNNNNNNNNNNNNNNNNNNNNNNNNNNNNNNNNNNNNNNNNNNNNNNNNNNNNNNNNNNNNNNNNNNNNNNNNNNNNNNNNNNNNNNNNNNNNNNNNNNNNNNNNNNNNNNNNNNNNNNNNNNNNNNNNNNNNNNNNNNNNNNNNNNNNNNNNNNNNNNNNNNNNNNNNNNNNNNNNNNNNNNNNNNNNNNNNNNNNNNNNNNNNNNNNNNNNNNNNNNNNNNNNNNNNNNNNNNNNNNNNNNNNNNNNNNNNNNNNNNNNNNNNNNNNNNNNNNNNNNNNNNNNNNNNNNNNNNNNNNNNNNNNNNNNNNNNNNNNNNNNNNNNNNNNNNNNNNNNNNNNNNNNNNNNNNNNNNNNNNNNNNNNNNNNNNNNNNNNNNNNNNNNNNNNNNNNNNNNNNNNNNNNNNNNNNNNNNNNNNNNNNNNNNNNNNNNNNNNNNNNNNNNNNNNNNNNNNNNNNNNNNNNNNNNNNNNNNNNNNNNNNNNNNNNNNNNNNNNNNNNNNNNNNNNNNNNNNNNNNNNNNNNNNNNNNNNNNNNNNNNNNNNNNNNNNNNNNNNNNNNNNNNNNNNNNNNNNNNNNNNNNNNNNNNNNNNNNNNNNNNNNNNNNNNNNNNNNNNNNNNNNNNNNNNNNNNNNNNNNNNNNNNNNNNNNNNNNNNNNNNNNNNNNNNNNNNNNNNNNNNNNNNNNNNNNNNNNNNataatctcacatattatttctcatgaaagaggaaaaaaagaagtttttggaaacctaggaataattttcgctatagcagcgattggtttattggggttcctagtttgagcacatcacatattcactgtaggaatagatgttgatacacgagcttattttacatcagctacaataattatcgccgtaccaacaggcatcaaagtatttagatgattaacaacactatatggatcaaaaataacgtttagaccatcttgtatatgggctataggattcgtattattattcacattagggggcttaacaggaattatcctatctaactcatcaattgatattactctgcatgacacttattatgtagtagcacatttccattacgtattatcaataggtgcagtattcgcaattatagcgggatttattcaatgatatcctcttatctcaagaataagaataaacccaacatgattaaaaattcaattcacatctatattcattggagtaaatataacatttttcccacaacactttctagggcttgctggtataccccgacgatattcagactatcctgacatattcaccttatggaataccatttcatccataggggcaacaatctcttctataagaataataatatttattataatcatttgagaaagaatgtcaacaatacgtcaaacagtctttaaatcaagaataagaagatcaatcgaatgaacacatgaactaccaccaaatgaacactcttatagagagctccctatcctaattaaattctaatatggcagat
>SB0339 Orthomeria kangi
TTATTTAATGGCTGCGGTATTTTGACCGTGCAAAGGTAGCATAATTATTAGTTTATTAATTGTTAACTTGTATGAATGGTTTAATGAAATAAGGACTGTCTTCATTAATA-TAATTAGAATTTAATTTTTTGGTTAAAAAGCCTAGCTTTAATTAAGGGACGAGAAGACCCTATAGATCTTTATTTTTT-ATTATT--TT------ATTTATTAATTTA--TATT----TTGAATTTTTATTAAATTTGGTTGGGGCGACATGGAGAAATAATAAACTCTTCTT-TTTTTTTTCA-TTTATTTTTG---TT-ATTTTAAATTTTTATTATTTATT-TTAGAATTAGATACCTTAGGGATAACAGCGTAATTTAATTTGAGAGCTCTTATTGACAATTAATATTGCGACCTCGATGTTGGATTAAGAATATTTTTTGGTGTATAGGTTAAAAGATTAGGTCTGTTCGACCTTTAAATTCTTACATGATCTGAGT-AATCCTGAATTCGAATGGGACTGA-GGATTCAGGGGTGGTCCGGTTGTGTCAGGCTT---GCTTGCCCTGCCAGATGTTGCTGGTCGCCCGCTACGATTCGCGTCGTGTGCGGTGTCGTTCCCGGCGATCACTCGGTGGGGTGCTTGCTCTGCC----TTCTGGGGTCCTGCACTTCCTCCCTAGTAGAAACGTCGCGACCCGTTGGGTGTCGGTCTAAGGCCTG-GGAAGGCAGACCGTGCATCCTGC-GTTGTGCACGCAGGTGTGCGGACTCCCAGTGTCCTGGCCGGCTGCTCGACGGTATGATCAGAGGAGTCGATCCGCT--AAATTGGAAGCATTATGA-TTGTGTAGCGTCCGGCCC--GGCGCCGACACGTGC-GGGATGGAGGACTTGTCTGCGGGTATCCGTGCTCTGCACGGTCCCGGCCCTGCTGCGTTGTCGGATAGCTGGTGTCCTTGGACTGGATCGCCACTCCCGTCAGCGACGCCCAATCTTCGGATGGTCTCCCG--tatttctcatattatttcacaagaaagaggaaaaaaagaagtattcggtaatttaggtataatttttgctataagtgcaattggattattaggatttgttgtatgagcacatcatatatttacagtaggaatagacgttgatacgcgggcttactttacttctgccacaataattattgcagtacctacaggaattaaagtatttagttgattagccactatttatggatcaaaattaacattcagtccatcatgtatatgagcaataggatttgtatttctattcactttaggtggattaacaggaattattttatctaattcatcaattgatattacattacatgatacatattatgtagttgcacattttcattatgtattatcaataggagctgtctttgctattatagcaggatttattcaatgatatccactatttacaggaataacaataaaacccctctgattaaaaattcaatttattgcaatgttcttaggtgtaaacttaacatttttcccacaacattttttagggttggcaggcataccccgacgatattcagattatccagatatatttttaacatgaaatattatatcatcaattggatcaatcatttcaatattaagaatattcatattcattataattatttgagaaagaataacttcaattcgacaatctattttcagatcacatataaatagatccattgaatgaaatcataatttaccaccaactgaacacacttaccttgaattacctattt------------------------
>SB0050 Cryptophyllium phami
---------GGCCGCGGTATTTTGACCGTGCGAAGGTAGCATAATCATTAGTCTATTTATTGTGGAATAGTATGAATGGTTTGACGAAATATTAACTGTCTCATTTTAA--TAATTAAAATTTAATTTTTTAGTTAAAGAGCTTAAATTTTTTTAAAGGACGAGAAGACCCTATAGATCTTTATTTTA--TTATTT--TT-ATT--CTCTTTAGTTTAA--TTTTTTT-ATAACTATATTTATTATTTTGTTGGGGTGACATATGGATATAATTAACTCCTTTT--TTTTTTTCA-TTTCTTTTTG---TT-TATTTGATCTTTTATTATTGCTTATAANAATAANATACCTTAGGGATAACAGCGTAATTCTCCTTGAGAGTTCATATTGACAGTGGAGTTTGCGACCTCGATGTTGAATTAAGATTATTTTTAGGTGAAGTAGCTTAATTATTAAGTCTGTTCGACTTTTAATATCTTACATGATCTGAGT----CCTGAATTCGAAAGGGGTT---GGATTCA-TGTCCTGCC---GTTTGTAAACTAGG-CCGTTCCGCCGTAGATGGTGCCGGTCGCCCGCGGCGATTAATTTCGTTTGCGGTGTCGTTACTGGCGTCCACTCGGTGG-A-GGCTGGCCACCC----TTGCGGAGGACTGCACTTCTCCCCTAGTAGAAACGTCGCGACCCGTTGGGTGCCGGCCAAAGACCTG-GGTAGGCAGCCCGTGCGTCCTGTGGTTGCTGCCACAGGTGAGCGGACTCCTGGTGATCCGGCCGGCTGCCCGACGGTATGACCAGAGGAGTCGATCCGCT--GAAATGGAAACACTGTGG-TTGTGAAGCGTGCGGCCT--GGCACCGATACGTGTGGGGATTGAGGTGTAAACCGGGGGTTCCCGTGCGAAGCACGGTCCCGGCCCTGCTGCGTCGTCGG-TTGCCGGTGTCCTCGCACTGGATCGATACTCCCGTCTGCGACGCCC-ACCTTCGGATGGTCTCCCG------------atcattgcacatgaaagaggaaaaaaagaagtatttggaaatatgggaataattttcgcaatagcagctattggtttacttggattcctagtatgagcacaccacatatttactgtaggaatagatgtagatactcgagcatactttacatcagctacaataattattgccgtacctacaggaattaaagtattcagatgattaacaacaatatatgggtccaaaataacattaagaccatcatgcctatgagcattaggattcgtatttctattcacactaggaggattaacaggaattattctatctaactcatcaattgatatcactcttcatgacacatattatgtagtagctcactttcattatgtattatcaataggtgcagtatttgcaatcatagcaggatttatccaatgatatcctcttatttcaagaataacaataaacccaaaatgactaaaaattcaatttacatcaatattcataggagtaaatttaacattcttcccacaacactttcttggacttgctggaataccacgtcgatattcagattacccagacatatttactttatgaaatacactatcatcaataggagcaacaatttcaacaataagaataataatattcatcataattatttgagaaagaatatcaacaatacgtcaaacaatctttagatcgaacataagaagagctcttgaatgaaaccatgaatttccccctaatgagcacacttatagagaattaccaataataattaaattctaatatggcagat
>SB0486 Cryptophyllium oyae
NNNNNNNNNNNNNNNNNNNNNNNNNNNNNNNNNNNNNNNNNNNNNNNNNNNNNNNNNNNNNNNNNNNNNNNNNNNNNNNNNNNNNNNNNNNNNNNNNNNNNNNNNNNNNNNNNNNNNNNNNNNNNNNNNNNNNNNNNNNNNNNNNNNNNNNNNNNNNNNNNNNNNNNNNNNNNNNNNNNNNNNNNNNNNNNNNNNNNNNNNNNNNNNNNNNNNNNNNNNNNNNNNNNNNNNNNNNNNNNNNNNNNNNNNNNNNNNNNNNNNNNNNNNNNNNNNNNNNNNNNNNNNNNNNNNNNNNNNNNNNNNNNNNNNNNNNNNNNNNNNNNNNNNNNNNNNNNNNNNNNNNNNNNNNNNNNNNNNNNNNNNNNNNNNNNNNNNNNNNNNNNNNNNNNNNNNNNNNNNNNNNNNNNNNNNNNNNNNNNNNNNNNNNNNNNNNNNNNNNNNNNNNNNNNNNNNNNNNNNNNNNNNNNNNNNNNNNNNNNNNNNNNNNNNNNNNNNNNNNNNNNNNNNNNNNNNNNNNNNNNNNNNNNNNNNNNNNNNNNNNNNNNNNNNNNNNNNNNNNNNNNNNNNNNNNNNNNNNNNNNNNNNNNNNNNNNNNNNNNNNNNNNNNNNNNNNNNNNNNNNNNNNNNNNNNNNNNNNNNNNNNNNNNNNNNNNNNNNNNNNNNNNNNNNNNNNNNNNNNNNNNNNNNNNNNNNNNNNNNNNNNNNNNNNNNNNNNNNNNNNNNNNNNNNNNNNNNNNNNNNNNNNNNNNNNNNNNNNNNNNNNNNNNNNNNNNNNNNNNNNNNNNNNNNNNNNNNNNNNNNNNNNNNNNNNNNNNNNNNNNNNNNNNNNNNNNNNNNNNNNNNNNNNNNNNNNNNNNNNNNNNNNNNNNNNNNNNNNNNNNNNNNNNNNNNNNNNNNNNNNNNNNNNNNNNNNNNNNNNNNNNNNNNNNNNNNNNNNNNNNNNNNNNNNNNNNNNNNNNNNNNNNNNNNNNNNNNNNNNNNNNNNNNNNNNNNNNNNNNNNNNNNNNN-----------tattatctcaaatgaaagaggaaaaaaagaagtattcggaaacctaggaataatcttcgctatagcagcaattggtttactaggatttttagtatgagcacatcatatgttcaccgtaggaatagatgttgatacacgagcatactttacatcagctacaataattattgctgtacctacaggtattaaagtattcagatgattaacaacaatatatggatcaaaaataacatttagaccatcatgcctatgatcactaggatttgtatttctatttacattagggggattaacaggaattatcctatcaaattcatcaatcgacattactcttcacgacacctattatgtagtagcacactttcattatgttctatctataggtgcagtatttgcaatcatagcaggattcatccaatgataccctcttatatcaagaataagaataaacccaaaatgattaaaggtacaatttacatcaatatttatcggagtaaacataacattcttccctcaacacttcctaggacttgcaggcatgccccgacgatattcagattatccagacatatttacaatatgaaatactatttcatcaataggggccacaatctccactttaagaataataatattcattataatcatttgagaaagaatatcaacaatacgacaaacaatcttcagatcaaatataagaagatcaatcgaatgaacacacgacttacccccaaatgaacacacttatagagaattacctacattaattaaattctaatatggcagat
>16-045 Phyllium giganteum
TTATTTAATGGCCGCGGTAATTTGACCGTGCAAAGGTAGCATAATCATTAGCTTATTAATTGTGAGATGGTATGAATGGTTGGACGAGATATTATCTGTCTTCATATTAA-TATTTAGAATTTAATTTTTGAGTTAAAAAGCTTAAATTTTTTTAAAGGACGAGAAGACCCTATAGATCTTTATTATTT-TTGTTG--T--TTA--TATTTTTGGTTTAT-TTTTATT-ATTATTATTTTAATTTTTTTGTTGGGGTGACATTTAGATATAATTAACTCTTTATTTTTTTTTTCA-TTGATTTATG---TT-TATATGATTTTTTATTATT-TTTATAAGAAATAGATACCTTAGGGATAACAGCGTAATTCTTTTTGAGAGTTCATATTGACATTGGAGATTGCGACCTCGATGTTGAATTAAGATAATTGGTGGGTGTAGTTGCTTACTTGTTAGGTCTGTTCGACCTTTAAATTCTTACATGATCTGAGTGAATCCTGAATTCGAAAGGGGTT---GGATTCA-TGTCTCTCC---GGCGTAA--TCCGG-ACGGTCACCCCATGATGGTGCTGGTCGCCCGCGGCGTTTAATTTCGTTTGCGGTGTCGTTTCTGGCGTCCACTTGGATG-T-TGGCATGTCACC----TCGCGGAGGACTGCACTTCTCCCCTAGTAGAAACGTCGCGACCCGTTGGGTACCGGCCAAAGGCCTG-GGTAGGAAGACCGTGTGTCCTGTGGTGGTTGCCATGGGCATGCGGACTCCTGGTGACCCGGCCGGTTGCCCGACGGTATGGCCCGAGGAGTCGATCCGCT--AAAGATGAAACACTATGG-TTGTGAAGCGTGCGGCCT--GGCACCGATGCGTGTGGGGATTGTGGTGTAAACCGGGGGTGCCCGTGCTAAGCACGGTCCCGGCCCTACTGCGTTGTCGG-TTGCTGGTGTCCTCGCACTGGATCGATACTCCCGTCTGCGACGCCC-ACCTTCGGATGGTCTCCCGataatttcacatatcattgcacatgaaagaggaaaaaaggaagtatttggtaacataggaataattttcgcaatggctgctatcggattactaggatttattgtttgagctcatcatatatttacagtaggaatagatgtagatacacgagcatactttacatctgcaacaataattattgccgtacctacaggaatcaaagtttttagatgattaactaccatgtatgggtctaaaataacttttagaccatcatgcatatgaagattaggatttattttcctatttacactaggtgggttaacaggaatcgtactatcaaattcatcaattgatattacacttcatgacacatattatgtagtagcacactttcattatgtattatctataggagcagtatttgcaattatatcaggattcattcaatggtacccattaataacaggaataacaataaatccaacatgattaaaaatacaattctccacaatatttattggagttaatttaactttcttcccacaacactttctagggttagcaggaataccgcgacgatacattgactacccagatatatttctaatatgaaatattatatcatcaataggagctataatttcagccattagaataataatattcatcataattatttgagaaagtataacatcaatacgacaaacattaaatagttcccatacaagaagatcaaatgaatgaaatcaaaatttacctccaaatgaacattcatataaagaattaccagtcctaatcatattctaatatggcagat
>19-181 Cryptophyllium celebicum
NNNNNNNNNNNNNNNNNNNNNNNNNNNNNNNNNNNNNNNNNNNNNNNNNNNNNNNNNNNNNNNNNNNNNNNNNNNNNNNNNNNNNNNNNNNNNNNNNNNNNNNNNNNNNNNNNNNNNNNNNNNNNNNNNNNNNNNNNNNNNNNNNNNNNNNNNNNNNNNNNNNNNNNNNNNNNNNNNNNNNNNNNNNNNNNNNNNNNNNNNNNNNNNNNNNNNNNNNNNNNNNNNNNNNNNNNNNNNNNNNNNNNNNNNNNNNNNNNNNNNNNNNNNNNNNNNNNNNNNNNNNNNNNNNNNNNNNNNNNNNNNNNNNNNNNNNNNNNNNNNNNNNNNNNNNNNNNNNNNNNNNNNNNNNNNNNNNNNNNNNNNNNNNNNNNNNNNNNNNNNNNNNNNNNNNNNNNNNNNNNNNNNNNNNNNNNNNNNNNNNNNNNNNNNNNNNNNNNNNNNNNNNNNNNNNNNNNNNNNNNNNNNNNNNNNNNNNNNNNNNNNNNNNNNNNNNNNNNNNNNNNNNNNNNNNNNNNNNNNNNNNNNNNNNNNNNNNNNNNNNNNNNNNNNNNNNNNNNNNNNNNNNNNNNNNNNNNNNNNNNNNNNNNNNNNNNNNNNNNNNNNNNNNNNNNNNNNNNNNNNNNNNNNNNNNNNNNNNNNNNNNNNNNNNNNNNNNNNNNNNNNNNNNNNNNNNNNNNNNNNNNNNNNNNNNNNNNNNNNNNNNNNNNNNNNNNNNNNNNNNNNNNNNNNNNNNNNNNNNNNNNNNNNNNNNNNNNNNNNNNNNNNNNNNNNNNNNNNNNNNNNNNNNNNNNNNNNNNNNNNNNNNNNNNNNNNNNNNNNNNNNNNNNNNNNNNNNNNNNNNNNNNNNNNNNNNNNNNNNNNNNNNNNNNNNNNNNNNNNNNNNNNNNNNNNNNNNNNNNNNNNNNNNNNNNNNNNNNNNNNNNNNNNNNNNNNNNNNNNNNNNNNNNNNNNNNNNNNNNNNNNNNNNNNNNNNNNNNNNNNNNNNNNNNNNNNNNNNNNNNNNNNNNNataatctcacatattatttcacatgaaagaggaaaaaaagaagtatttggaaatataggaataattttcgcaatagcagctattggtttactaggattcctagtatgagcacatcatatattcaccgtaggaatagatgtcgatactcgagcatattttacatcagctacaataattattgcagtaccaacaggtattaaagtatttagatgattaacaacaatatatgggtcaaaattaacaataagaccatcatgcttatgagccttagggttcatcttcctattcacattaggaggtttaacaggaattattttatctaactcatcaattgatattactcttcatgacacatattatgtagtagcccatttccattacgtactatctataggtgcagtattcgcaattatagcaggattcattcaatgatacccacttatttcaagaataacaataaacccaaaatgattaaaaatccaatttgcatcaatattcataggggttaatttaacatttttcccacaacactttttaggtcttgctggaataccccgacgatattcggattatcctgatatatttaccacttggaatattatttcttcaataggtgcaacaatttcaactataagaataataatatttattataattatctgagaaagaatatcaacaatacgacaaacaattttcagatcaaatataagaagatcgcttgaatgaacacatgaattaccaccaaatgaacatacttatagagaactaccaataataattaaattctaatatggcagat
>16-141 Cryptophyllium bankoi
NNNNNNNNNNNNNNNNNNNNNNNNNNNNNNNNNNNNNNNNNNNNNNNNNNNNNNNNNNNNNNNNNNNNNNNNNNNNNNNNNNNNNNNNNNNNNNNNNNNNNNNNNNNNNNNNNNNNNNNNNNNNNNNNNNNNNNNNNNNNNNNNNNNNNNNNNNNNNNNNNNNNNNNNNNNNNNNNNNNNNNNNNNNNNNNNNNNNNNNNNNNNNNNNNNNNNNNNNNNNNNNNNNNNNNNNNNNNNNNNNNNNNNNNNNNNNNNNNNNNNNNNNNNNNNNNNNNNNNNNNNNNNNNNNNNNNNNNNNNNNNNNNNNNNNNNNNNNNNNNNNNNNNNNNNNNNNNNNNNNNNNNNNNNNNNNNNNNNNNNNNNNNNNNNNNNNNNNNNNNNNNNNNNNNNNNNNNNNNNNNNNNNNNNNNNNNNNNNNNNNNNNNNNNNNNNNNNNNNNNNNNNNNNNNNNNNNNNNNNNNNNNNNNNNNNNNNNNNNNNNNNNNNNNNNNNNNNNNNNNNNNNNNNNNNNNNNNNNNNNNNNNNNNNNNNNNNNNNNNNNNNNNNNNNNNNNNNNNNNNNNNNNNNNNNNNNNNNNNNNNNNNNNNNNNNNNNNNNNNNNNNNNNNNNNNNNNNNNNNNNNNNNNNNNNNNNNNNNNNNNNNNNNNNNNNNNNNNNNNNNNNNNNNNNNNNNNNNNNNNNNNNNNNNNNNNNNNNNNNNNNNNNNNNNNNNNNNNNNNNNNNNNNNNNNNNNNNNNNNNNNNNNNNNNNNNNNNNNNNNNNNNNNNNNNNNNNNNNNNNNNNNNNNNNNNNNNNNNNNNNNNNNNNNNNNNNNNNNNNNNNNNNNNNNNNNNNNNNNNNNNNNNNNNNNNNNNNNNNNNNNNNNNNNNNNNNNNNNNNNNNNNNNNNNNNNNNNNNNNNNNNNNNNNNNNNNNNNNNNNNNNNNNNNNNNNNNNNNNNNNNNNNNNNNNNNNNNNNNNNNNNNNNNNNNNNNNNNNNNNNNNNNNNNNNNNNNNNNNNNNNNNNNNN-----ttcacatattatttctcatgaaagaggaaaaaaagaagtttttggaaacctaggaataattttcgctatagcagcgattggtctattagggtttctagtttgagcacatcacatattcactgtaggaatagatgttgatacacgagcttattttacatcagctacaataattatcgccgtaccaacaggtattaaagtattcagatgattaacaacattatatggatcaaaaataacgtttagaccatcttgtatatgggctataggcttcgtgttattatttacattaggggggttaacaggaatcatcctatctaactcatcaattgatattactctacatgacacttattatgtagtagcacatttccattacgtactatcgataggtgcagtattcgcaattatagcaggatttattcaatgatatcctcttatttcaagaataagaataaacccaacatgattaaaaattcaattcacatccatattcattggagtaaatataacatttttcccacaacacttcctggggcttgctggtatacctcgacgatattcagactatcctgacatattcaccttatgaaatactatttcatccataggagcaacaatctcatctataagaataataatatttattataatcatttgagaaagaatatcaacaatacgtcaaacagtctttaaatcaaatataagaagatcaattgaatgaacacatgaactaccaccaaatgaacactcctatagagaactccctattctaattaaattctaatatggcagat
>17-240 Cryptophyllium yunnanense
NNNNNNNNNNNNNNNNNNNNNNNNNNNNNNNNNNNNNNNNNNNNNNNNNNNNNNNNNNNNNNNNNNNNNNNNNNNNNNNNNNNNNNNNNNNNNNNNNNNNNNNNNNNNNNNNNNNNNNNNNNNNNNNNNNNNNNNNNNNNNNNNNNNNNNNNNNNNNNNNNNNNNNNNNNNNNNNNNNNNNNNNNNNNNNNNNNNNNNNNNNNNNNNNNNNNNNNNNNNNNNNNNNNNNNNNNNNNNNNNNNNNNNNNNNNNNNNNNNNNNNNNNNNNNNNNNNNNNNNNNNNNNNNNNNNNNNNNNNNNNNNNNNNNNNNNNNNNNNNNNNNNNNNNNNNNNNNNNNNNNNNNNNNNNNNNNNNNNNNNNNNNNNNNNNNNNNNNNNNNNNNNNNNNNNNNNNNNNNNNNNNNNNNNNNNNNNNNNNNNNNNNNNNNNNNNNNNNNNNNNNNNNNNNNNNNNNNNNNNNNNNNNNNNNNNNNNNNNNNNNNNNNNNNNNNNNNNNNNNNNNNNNNNNNNNNNNNNNNNNNNNNNNNNNNNNNNNNNNNNNNNNNNNNNNNNNNNNNNNNNNNNNNNNNNNNNNNNNNNNNNNNNNNNNNNNNNNNNNNNNNNNNNNNNNNNNNNNNNNNNNNNNNNNNNNNNNNNNNNNNNNNNNNNNNNNNNNNNNNNNNNNNNNNNNNNNNNNNNNNNNNNNNNNNNNNNNNNNNNNNNNNNNNNNNNNNNNNNNNNNNNNNNNNNNNNNNNNNNNNNNNNNNNNNNNNNNNNNNNNNNNNNNNNNNNNNNNNNNNNNNNNNNNNNNNNNNNNNNNNNNNNNNNNNNNNNNNNNNNNNNNNNNNNNNNNNNNNNNNNNNNNNNNNNNNNNNNNNNNNNNNNNNNNNNNNNNNNNNNNNNNNNNNNNNNNNNNNNNNNNNNNNNNNNNNNNNNNNNNNNNNNNNNNNNNNNNNNNNNNNNNNNNNNNNNNNNNNNNNNNNNNNNNNNNNNNNNNNNNNNNNNNNNNNNNNNNNNNNNNNNNNNNNN------------------------------------------gtattcggaaacctggggatgatcttcgccatagcagcgattggtttattaggatttttggtatgagcacatcatatatttactgtaggaatagatgtcgatacacgagcatacttcacatcagctacaataattattgcagtacctacaggtattaaagtatttagatgattaacaacaatatatggatcaaaaataacatttagaccatcatgcatatgatctctgggatttgtattcctatttacactgggaggattaacagggattattttatcaaattcatcaattgatattaccctgcacgacacttattatgtagtagcacattttcattatgttctatctataggcgcagtatttgcaatcatagcaggatttatccaatgatacccacttatctcaagaataagaataaatccaacatgattaaaaatccaattcatatcaatatttattggagtaaacataacattttttccacaacacttccttggacttgcaggaataccccgacggtattcagattacccagatatattcactttatgaaatacagtttcatcaataggggccacaatctccaatttaagaataataatattcattataatcatttgagagagaatatcaacaatacgacaaacaacttttagatcacacataagaagatctattgaatgaacacataacttacctccaaatgaacacacttatagagaattacctatattaattaaattctaatatggcagat
>RBINS08 Cryptophyllium bankoi
NNNNNNNNNNNNNNNNNNNNNNNNNNNNNNNNNNNNNNNNNNNNNNNNNNNNNNNNNNNNNNNNNNNNNNNNNNNNNNNNNNNNNNNNNNNNNNNNNNNNNNNNNNNNNNNNNNNNNNNNNNNNNNNNNNNNNNNNNNNNNNNNNNNNNNNNNNNNNNNNNNNNNNNNNNNNNNNNNNNNNNNNNNNNNNNNNNNNNNNNNNNNNNNNNNNNNNNNNNNNNNNNNNNNNNNNNNNNNNNNNNNNNNNNNNNNNNNNNNNNNNNNNNNNNNNNNNNNNNNNNNNNNNNNNNNNNNNNNNNNNNNNNNNNNNNNNNNNNNNNNNNNNNNNNNNNNNNNNNNNNNNNNNNNNNNNNNNNNNNNNNNNNNNNNNNNNNNNNNNNNNNNNNNNNNNNNNNNNNNNNNNNNNNNNNNNNNNNNNNNNNNNNNNNNNNNNNNNNNNNNNNNNNNNNNNNNNNNNNNNNNNNNNNNNNNNNNNNNNNNNNNNNNNNNNNNNNNNNNNNNNNNNNNNNNNNNNNNNNNNNNNNNNNNNNNNNNNNNNNNNNNNNNNNNNNNNNNNNNNNNNNNNNNNNNNNNNNNNNNNNNNNNNNNNNNNNNNNNNNNNNNNNNNNNNNNNNNNNNNNNNNNNNNNNNNNNNNNNNNNNNNNNNNNNNNNNNNNNNNNNNNNNNNNNNNNNNNNNNNNNNNNNNNNNNNNNNNNNNNNNNNNNNNNNNNNNNNNNNNNNNNNNNNNNNNNNNNNNNNNNNNNNNNNNNNNNNNNNNNNNNNNNNNNNNNNNNNNNNNNNNNNNNNNNNNNNNNNNNNNNNNNNNNNNNNNNNNNNNNNNNNNNNNNNNNNNNNNNNNNNNNNNNNNNNNNNNNNNNNNNNNNNNNNNNNNNNNNNNNNNNNNNNNNNNNNNNNNNNNNNNNNNNNNNNNNNNNNNNNNNNNNNNNNNNNNNNNNNNNNNNNNNNNNNNNNNNNNNNNNNNNNNNNNNNNNNNNNNNNNNNNNNNNNNNNNNNNNNNNNNNNNNNNN---atctcacatattatttctcatgaaagaggaaaaaaagaagtttttggaaacctaggaataattttcgctatagcagcgattggtctattagggttcctagtttgagcacatcacatattcactgtaggaatagatgttgatacacgagcttattttacatcagctacaataattatcgctgtaccaacaggtattaaagtattcagatggttaacaacattatatggatcaaaaataacgtttagaccatcttgtctatgagccataggattcgtattattgtttacattaggggggttaacaggaattatcttatcaaactcatcaattgatatcactctacatgacacttattatgtagtagcgcatttccattacgtattatcaataggtgcagttttcgcaattatagcaggatttattcaatggtatcctcttatctcaagaataagaataaacccaacatgattaaaaattcaattcacatccatattcattggagtaaacataacattttttccacaacactttctagggcttgcaggtatgcctcgacgatactcagactatcctgacatatttaccttatgaaacaccatttcatccataggggcaacaatctcatctataagaataataatatttatcataattatttgagaaagaatgtcaacaatacgtcaaacagtatttaaatcaaatataagaagatcaatcgaatgaacacatgaactgccaccaaatgaacactcctatagagaactccctattctaattaaattctaatatggcagat
>16-236 Cryptophyllium faulkneri
NNNNNNNNNNNNNNNNNNNNNNNNNNNNNNNNNNNNNNNNNNNNNNNNNNNNNNNNNNNNNNNNNNNNNNNNNNNNNNNNNNNNNNNNNNNNNNNNNNNNNNNNNNNNNNNNNNNNNNNNNNNNNNNNNNNNNNNNNNNNNNNNNNNNNNNNNNNNNNNNNNNNNNNNNNNNNNNNNNNNNNNNNNNNNNNNNNNNNNNNNNNNNNNNNNNNNNNNNNNNNNNNNNNNNNNNNNNNNNNNNNNNNNNNNNNNNNNNNNNNNNNNNNNNNNNNNNNNNNNNNNNNNNNNNNNNNNNNNNNNNNNNNNNNNNNNNNNNNNNNNNNNNNNNNNNNNNNNNNNNNNNNNNNNNNNNNNNNNNNNNNNNNNNNNNNNNNNNNNNNNNNNNNNNNNNNNNNNNNNNNNNNNNNNNNNNNNNNNNNNNNNNNNNNNNNNNNNNNNNNNNNNNNNNNNNNNNNNNNNNNNNNNNNNNNNNNNNNNNNNNNNNNNNNNNNNNNNNNNNNNNNNNNNNNNNNNNNNNNNNNNNNNNNNNNNNNNNNNNNNNNNNNNNNNNNNNNNNNNNNNNNNNNNNNNNNNNNNNNNNNNNNNNNNNNNNNNNNNNNNNNNNNNNNNNNNNNNNNNNNNNNNNNNNNNNNNNNNNNNNNNNNNNNNNNNNNNNNNNNNNNNNNNNNNNNNNNNNNNNNNNNNNNNNNNNNNNNNNNNNNNNNNNNNNNNNNNNNNNNNNNNNNNNNNNNNNNNNNNNNNNNNNNNNNNNNNNNNNNNNNNNNNNNNNNNNNNNNNNNNNNNNNNNNNNNNNNNNNNNNNNNNNNNNNNNNNNNNNNNNNNNNNNNNNNNNNNNNNNNNNNNNNNNNNNNNNNNNNNNNNNNNNNNNNNNNNNNNNNNNNNNNNNNNNNNNNNNNNNNNNNNNNNNNNNNNNNNNNNNNNNNNNNNNNNNNNNNNNNNNNNNNNNNNNNNNNNNNNNNNNNNNNNNNNNNNNNNNNNNNNNNNNNNNNNNNNNNNNNNNNNNNNNNN----tttcacatattatttcacacgaaagaggaaaaaaggaagtatttggaaatataggtataatctttgcaatagcagctattggtttactggggttcttagtatgagcacatcacatatttactgtaggaatagatgttgatactcgagcctattttacatcagccacaataattatcgctgtgcctacaggaattaaagtatttagatgactaacaacaatatatggatcaaaaataacattaagaccatcatgcatatgagcattaggatttgtattcctattcacactagggggaataaccggaattattttatcaaactcatcaattgatattacccttcatgacacatattatgtagttgcccatttccattacgttttatctatgggtgcagtatttgcaattatagcaggattcattcaatgatacccacttatttcaagaataagaataaatccaaaatgattaaaaatccaattcacatcgatattcattggagttaacataacatttttcccacaacactttttaggtcttgctggaatgccccgacgatattcagattaccccgatatattcaccttatgaaatacaacatcttcaatgggtgcaaccatttcaactttaagaataatattatttattataattatttgagaaagaatatcagcaatacgtcaaacaattttcagatcaaatataagaagatcacttgagtgaacacatgaattaccgcctaatgaacattcttatagagaattaccaatactaattatattctaatatggcagat
>16-258 Phyllium shurei
ATATTTAATGGCCGCGGTATTTTGACCGTGCAAAGGTAGCATAATCATTAGCTTATTAAATATAAGATTGAATGAATGGTTGGACGAAATATTAACTGTCTTCATTTTAA-TAGTTATAATTTAATTTTTGAGTTAAAAAGCTTAAATTTTTTTAAAGGACGAGAAGACCCTATAGATCTTTATTTTTA-TTTTTT--T--ATT--AATTTTTAGTTTAT-TTTTGTT-TTTAAGGTAATAATTTTTTTGTTGGGGTGACATTTGGATATAATTAACTCTTTATTTTTTTTTTCA-TTTATTTATG---TT-TAGTTGATTTTTTATTATT-TTTATAANAAATAGATACCTTAGGGATAACAGCGTAATTCTTTTTGAGAGTTCATATTGACATGGGAGATTGCGACCTCGATGTTGAATTAANATTATTATTAGGTGTAGTAGCTTATTTGTTAGGTCTGTTCGACCTTTAAATTCTTACATGATCTGAGTNNNNNNNNNNNNNNNNNNNNNNNNNNNNNNNNNNNNNNNNNNNNNNNNNNNNNNNNNNNNNNNNNNNNNNNNNNNNNNNNNNNNNNNNNNNNNNNNNNNNNNNNNNNNNNNNNNNNNNNNNNNNNNNNNNNNNNNNNNNNNNNNNNNNNNNNNNNNNNNNNNNNNNNNNNNNNNNNNNNNNNNNNNNNNNNNNNNNNNNNNNNNNNNNNNNNNNNNNNNNNNNNNNNNNNNNNNNNNNNNNNNNNNNNNNNNNNNNNNNNNNNNNNNNNNNNNNNNNNNNNNNNNNNNNNNNNNNNNNNNNNNNNNNNNNNNNNNNNNNNNNNNNNNNNNNNNNNNNNNNNNNNNNNNNNNNNNNNNNNNNNNNNNNNNNNNNNNNNNNNNNNNNNNNNNNNNNNNNNNNNNNNNNNNNNNNNNNNNNNNNNNNNNNNNNNNNNNNNNNNNNNNNNNNNNNNNNNNNNNNNNNNNNNNNNNNNNNNNNNNNNNNNNNNNNNNNNNNNNNNNNNNNNNNNNNNNNNataatttcacatattatcatacatgaaagagggaaaaaagaagtatttggtaatataggaataatttttgcaatagcagcaattggtatactaggttttatcgtgtgagcccatcacatatttacagtaggaatagatgttgatacacgagcatattttacatcagctacaataattattgccgtacccacagggattaaagtatttagatgattaactactatatacgggtccaaaataacctttagaccttcatgtttatgaagacttggtttcattttcctatttacattaggagggcttacaggaattgtattatctaactcatctattgacattacattacatgatacatattatgtagtagcccatttccattatgtgttatctataggagcagtctttgctattatatctggattcgttcaatgataccctttattgactggaataacaataaaaccaaaatgattaaaaattcaattcttcactatatttattggagtaaatttaacattcttcccacaacatttactagggctagcgggaataccacgacgatacgtagattacccggatatatttttaacatgaaatattttatcatcaataggggccataatttcaactttaagaataatagcattcattattataatttgagaaagaatgatatcaatacgacaagtaataaacagatcacatataaatagatcaaatgaatgaaatcaaaacttacctccaaatgaacatacttataaggaactacctattttaattaaattctaatatggcagat
>17-092 Phyllium nisus
TAATTTAATGGCCGCGGTATTTTGACCGTGCAAAGGTAGCATAATCATTAGCTTATTAATTGTAAGATTGTATGAATGGTTGGACGAAATATTGACTGTCTCATATTTAT-TAATTAAAATTTAATTTTTGGGTTAAAAAGCTTAACTTTTTTTAATGGACGAGAAGACCCTATAGATCTTTATTTTCA-TTATTT--T--GTT--TTTTTTGTATTTA-----------TTAATTTATTGGATTTTTAATTGGGGTGATTTTGAGATATGATTAACTCTTTATTTTTTTTTTCA-TTTATTTATG---TT-TAATTGACCTTTTATTATTGTTTATAA-------------------------------------------------------------------------------------------------------------------------------------------------------------TCCTGAATTCGAAAGGGGTT---GGATTCA-GATCCTACC---GTTCGCATACTAGG-CAGCCCCGCTGCGGATGGTGCCGGTCGCCCGCGGCGATTAATTTCGCTTGCGGTGTCGTTTCTGGCGTCCACCCGGTGG-T-GGCTGACCACCT----TCGCGGAGGGTCGCACTTCTCCCCTAGTAGAAACGTCGCGACCCGTTGGGTGCCGGCCGAAGGCCCG-GGAAGGAAGCCCGCGCATCCTGTGGTGGTTGCCACAGGCGTGCGGACTCCCGGTGACCCGGCCGGCTGCCCGACGGTATGACCAGAGGAGCCGATCCGCT--GAATGGGAAACACTGTGGTTTGTGAAGCGTGCGGCCC--GGCGCCGATACGTGCGGGGATTGAGGTGTAAACCGGGGGTGCCCGTGCGAAGCACGGTCCCGGCCCTGCTGCGTCGTCGG-TTGCCGGTGTCCTCGCACTGGATCGATACTCCCGTCTGCGACGCCC-ATCTTCGGATGGTCTCCCG------tcccacattatttcaaatgaaagaggaaaaaaagaagtttttggcaatctcggaataatttttgctatgactgcaattggcttactaggatttgtagtttgggcgcatcacatgtttactgttggcatagatgtagatacacgagcctacttcacctcagcaacaataatcattgcggttccaactggtattaaagtatttagatgattaacaactatatatggatctaaattaacattcagaccctcatgcttgtgagcattagggtttgtattactatttacactaggggggttaacagggattgttctatcaaactcatcaattgatattacccttcacgacacatattatgtagtggctcatttccattatgtattatctataggagcagttttcgcaatcatggcgggatttattcaatggtacccgttatttacaggattatcaataaatccaaaattattaaaaattcaatttttcattatattcatcggagttaatataactttcttcccccaacacttcctcgggttagcaggaataccacgacggtactcagactatcctgatatattcagatcatgaaatgttatttcatcaatgggggcattgatctcatccttaagaataataatattcattataatcatttgagaaagaatgtcatcagaacgacaggccatatttagatcacatataagtagatctttagaatgagctcacaaaaacccaccaaatgagcatacctatagagaattacctattataatcatattctaatatggcagat
>16-060 Phyllium ericoriai
-----------------------------------------------TAGACTTATTAATTATAAGCTTGTATGAATGGTTGGACGAAATATTAACTGTCTCATATTTA--TTATTAGAATTTAATTTTTGAGTTAAAAAGCTTAAATTTTATTAAAGGACGAGAAGACCCTATAGATCTTTATTTTCA-AGATTT--AT-TTT--TTTTTAGTATTTA----------TTTATAATATTGAATTTTTAGTTGGGGTGACTTTGGGATATAATTAACTCTTTATTTTTTTTTTCA-TTTATTTATG---TT-TATTTGACCTTTTATTATTGTTTATAAAATTAAAATACCTTAGGGATAACAGCGTAATTCTTTTTAAAAGTTCTTATTGACNAAGGAAATTGCGACCTCGATGTTGAATTAAAATTAATATTAGGTGAAAAAGCTTAATTATTAGGTCTGTTCGACCTTTAAAATCTTACATGATCTGAGT---TCCTGAATTCGAAAGGGGTT---GGATTCA-AATCCTACC---GATTGCATACTAGG-CAGCCCCACTGCGGATGGTGCCGGTCGCCCGCGGCGATTAATTTCGTTTGCGGTGTCGTTTCTGGCGTCCACTCGGTGG-TCCGCTGACCAAAA----TCTCGGAGGGTCGCACTTCTCCCCTAGTAGAAACGTCGCGACCCGTTGGGTGCCGGCCAAAGGCCTG-GGAAGGAAGCCCGCGCGTCCTGTGGTGGTTGCCACAGGCGTGCGGACTCCCGGTGACCCGGCCGGCTGCCCGACGGTATGACCAGAGGAGCCGATCCGCT--GAATGGGAAACACTGTGGTTTGTGAAGCGTGCGGCCT--GGCGCCGATACGTGCGGGGATTGAGGTGTAAACCGGGGGTTCCCGTGCGAAGCACGGTCCCGGCCCCGCTGCGTTGTCGG-TTGCCGGTGTCCTCGCACTGGATCGATACTCCCGTCTGCGACGCCC-ATCTTCGGATGGTCTCCCGataatctcacatatcatctcacatgaaagagggaaaaaagaagttttcggtaatctaggaataatttttgccatagctgcaattggtttattaggctttgtagtatgagcacatcatatatttacagtaggaatagatgtagatacacgggcttacttcacctcagcaactataatcattgctgtacctacaggtattaaagtgtttagatgactaacaaccatatatggatcaaaaataacatttagaccaacttgtctgtgagctttaggatttgtatttttatttacattagggggtttaacaggtattgtattatcaaattcttcaattgatattacccttcacgatacatattatgtagttgcccattttcactatgtactatctataggtgcagtatttacaattatagcaagatttattcaatgatatccactatttacggggctatcaataaaccctaaatgactaaaaattcaattttacactatatttataggggtaaatataacattcttcccacaacactttcttggactttcaggaataccacgacgatattcagattatcctgatatgtacacaacatgaaatattatttcatcaataggcgcactgatttcaacattaagaataataatattcattataattatctgagaaagattatcttcaacacgaaagacaatttttgggtcacatatagtaagatcattagaatgaatccaaaatatacctcctaatgaacattcttataatgaactacctttactaattaaattctaatatggcagat
>17-267 Cryptophyllium icarus
---------GGCCGCGGTATCTTGACCGTGCGAAGGTAGCATAATCATTAGCCTATTGATTGTGGGATTGTATGAATGGCTTGACGAAACATTATCTGTCTCGATTTAAT-TGCATATAATTTAATTTTTTGGTTAAAAAGCTTAAATTTTTTTATAGGACGAGAAGACCCTATAGATCTTTATTTTTT-TTATTT---T-ATT--ATATTTTAGTTTA--TTTATTT-ATATTAATATTATTTATTTTGTTGGGGTGATGTTGGGATATGATTAACTCTTTTT-TATTGNTTCA-TTTATTTTTG---TT-TATTTGATCTTTTATTATTGATTATAANACTAAAATACCTTAGGGATAACAGCGTAATTCTCTTTAAAAGTTCATATTGACGATGGAGTTTGCGACCTCGATGTTGAATTAAGATTATTGTTAGGTGAAGTGGCTTAATTATTAAGTCTGTTCGACTTTTAATATCTTACATGATCTGAGT----CCTGAATTCGAAAGGGGTT---GGATTCA-TGTCCTGCC---GTTTGTAAACTAGG-TCGTTCCACCGTAGATGGTGCCGGTCGCCCGCGGCGATTCATTTCGTTTGCGGTGTCGTTTCTGGCGTCCACTCGGTGGGA-GACTGGCCACCC----TCGCGGAGGACTGCACTTCTCCCCTAGTAGAAACGTCGCGACCCGTTGGGTGCCGGCCAAAGGCCTG-GGTAGGCAGCCCGCGTGTCCTGTGGTTGCTGCCACAGGCGTGCGGACTCCTGGTGACCCGGCCGGCTGCCCGACGGTATGACCAGAGGAGTCGATCCGCT--GAATGGGAAACACTGTGG-TTGTGAAGCGTGTGGCCT--GGCGCTGATACGTGTGGGGATTGAGGTGTAAACCGGGGGTTCCCGTGCGAAGCACGGTCCCGGCCCTGCTGCGTTTTCGG-TTGCTGGTGTCCTCGCACTGGATCGATACTCCCGTCTGCGACGCCC-ACCTTCGGATGGTCTCCCG-----------------------------agggaaaaaagaggtttttggaaatctaggaataatctttgctatagcagcaattggnttattaggattcttggtatgagcacatcatatatttacagtaggaatagatgtwgatacacgagcatactttacatcagctacgataattattgccgttccaactggaattaaagtatttagatgattagcaacaatatatggatccaaattaacattcagaccatcctgcatatgagccctaggatttgtattattatttacattagggggattaacgggaattgtcttatcaaactcatccattgatattacccttcatgatacttattatgtagtagcacattttcactacgtattatcaatgggagcagtatttgcaatcatggcaggattcatccaatgatacccccttattactggaataacaataaatccaacatgattaaaaatccaattcacatcaatatttattggagtgaacttaaccttcttcccccaacactttcttggacttgcaggaataccacgacgatactcagattaccctgatatatatacctcatgaaataccatctcatccataggagcactaatttcaacactaagaatgataatattcattataattatatgagaaagaatatcagtaatacgtcagactatattcaaatcacatataagaagatcacttgaatgaac-----------------------------------------------------------------------
>18-030 Cryptophyllium westwoodii
NNNNNNNNNNNNNNNNNNNNNNNNNNNNNNNNNNNNNNNNNNNNNNNNNNNNNNNNNNNNNNNNNNNNNNNNNNNNNNNNNNNNNNNNNNNNNNNNNNNNNNNNNNNNNNNNNNNNNNNNNNNNNNNNNNNNNNNNNNNNNNNNNNNNNNNNNNNNNNNNNNNNNNNNNNNNNNNNNNNNNNNNNNNNNNNNNNNNNNNNNNNNNNNNNNNNNNNNNNNNNNNNNNNNNNNNNNNNNNNNNNNNNNNNNNNNNNNNNNNNNNNNNNNNNNNNNNNNNNNNNNNNNNNNNNNNNNNNNNNNNNNNNNNNNNNNNNNNNNNNNNNNNNNNNNNNNNNNNNNNNNNNNNNNNNNNNNNNNNNNNNNNNNNNNNNNNNNNNNNNNNNNNNNNNNNNNNNNNNNNNNNNNNNNNNNNNNNNNNNNNNNNNNNNNNNNNNNNNNNNNNNNNNNNNNNNNNNNNNNNNNNNNNNNNNNNNNNNNNNNNNNNNNNNNNNNNNNNNNNNNNNNNNNNNNNNNNNNNNNNNNNNNNNNNNNNNNNNNNNNNNNNNNNNNNNNNNNNNNNNNNNNNNNNNNNNNNNNNNNNNNNNNNNNNNNNNNNNNNNNNNNNNNNNNNNNNNNNNNNNNNNNNNNNNNNNNNNNNNNNNNNNNNNNNNNNNNNNNNNNNNNNNNNNNNNNNNNNNNNNNNNNNNNNNNNNNNNNNNNNNNNNNNNNNNNNNNNNNNNNNNNNNNNNNNNNNNNNNNNNNNNNNNNNNNNNNNNNNNNNNNNNNNNNNNNNNNNNNNNNNNNNNNNNNNNNNNNNNNNNNNNNNNNNNNNNNNNNNNNNNNNNNNNNNNNNNNNNNNNNNNNNNNNNNNNNNNNNNNNNNNNNNNNNNNNNNNNNNNNNNNNNNNNNNNNNNNNNNNNNNNNNNNNNNNNNNNNNNNNNNNNNNNNNNNNNNNNNNNNNNNNNNNNNNNNNNNNNNNNNNNNNNNNNNNNNNNNNNNNNNNNNNNNNNNNNNNNNNNNNNNNNNNNNataatctcacatattatttcaaatgaaagaggcaaaaaagaagttttcggaaatataggtataatctttgccatagcagctattggtttattaggatttctagtatgagcccatcacatatttactgtaggaatagacgttgatacccgagcttatttcacatcagctacaataattattgccgttcctacaggtattaaagtatttagatgactaacaacaatatacggatcaaaaataacaataagaccatcatgtatatgagctttaggattcatttttctatttacattagggggattaacaggaattattctatcaaattcatcaattgacatcacccttcatgatacatactacgtagtagcacacttccattatgtattatccataggtgcagtatttgcaatcatagcaggattaattcaatggtacccacttatctcaagaataagaataaatccaaaatgactaaaaatccaatttacatccatattcataggagttaatataacatttttcccacaacactttttaggactcgcaggaatacctcgacgatattcagattacccagatatattcactttatgaaatattatttcttcaataggagcaaccatttcaactttaagaataataatattcatcataattatatgagaaagaatatcaacaatacgacaaacaattttcagatctaacataagaagatcacttgaatgaacacatgaattaccaccaaatgaacatacttatagagaactaccaatactaatcaaattctaatatggcagat
>SB0310 Bacillus sp.
TTATTTAATGGCCGCGGTATTTTGACCGTGCAAAGGTAGCATAATCATTAGTCATTTAATTGTTGACTTGTATGAATGGTTGGACGAAGTATTAACTGTCTTATTTATA--TTATTAGAATTTAAATTTTGAGTTAAAATGCTTAAATTTTTTTATAGGACGAGAAGACCCTGTAGATCTTTATTTATT-TGATTC--TT-AT---ATTTTTTGGATTA--TTTATTT-ATAATTATTATATATTTTTTGTTGGGGTGACAAGGAGATAAAATTAACTCTTTATTTTATTTAACA-CTGATTTGTG---AT-TTTTTGACCTTTTATTAATG-TTATAAGATTTAGATACCTCAGGGATAACAGCGTAATTCTTTTTGAGAGTTCATATCGACAGAAGAGATTGCGACCTCGATGTTGGATTAAGATTATAAATAGGTGTAGGTGCTTATTAATTAAGTCTGTTCGACTTTTGAAATCTTACATGATCTGAGT-AATCCTGAATTCGAAAGGTCGTTGGGGATTCA-TGTCTCTCCG--ATCGTCAGGCCG---CATGGCCTCGCCAGATGGCGTCGGTCGCCCGCGGCGATTCACTTCGTCCGCGGTGTCGTTACTGGCGTTCACTCGGCTG-A-GGTGGTGGATCTCTGGCTTCGGAGGGCTGCACTTCCTCCCTTGTAGAAACGTCGCGACCCGTTGGGTGTCGGTCTCAAGTCCATGGATGGCAGACCGTGTGCTATGCGACAACATATCGCTGGCCACGGACTCTGTGAGATCTGGCCGGCTGCCCGACGGTATGACCAGAGGGGACGATCCGCTTACAATGCAAAACACTTGGG-ATGTGAAGCGTCCGGCTCCAGAAACCGAGGTGCGCAGGGATAGTGGTTGAAAAATCGCGGACGCCGTGCATGCACGGGTCTTGGCCCTGAGTGTCCTCGA---GCTGGTGTCCTCGGACTGGATCTTGACCCCCGTCTGCGACGCCC-TCCTTCGGATGGTCTCCCGataatttcacatattatttctcatgaaagaggtaaaaaagaagtttttggtaatttaggtataatttttgcaatagctgctattggtttattaggatttgttgtttgagctcatcatatatttacagttggaatagatgtagatacacgagcatacttcacctcagctacaataattattgcagtaccaacaggaattaaagtatttagatggttagcaaccatatatggatcaaaattaacattcagaccatcatgtttatgagcattaggatttgtatttttatttactttagggggtttaacaggaattgtattatctaattcatctattgatattactcttcatgatacttattatgtagtagctcatttccattatgtattatccataggagcagtgtttgctattatagcaggttttattcaatgatttcctttatttacaggattaactataaatccgttgtgattaaaaatccaatttattacaatatttatcggagtaaatctaacattcttccctcaacatttcctaggattagcaggcataccacgacgatattctgattatccagatatatttacttcatgaaacattatttcatcaataggggcattaatttcaacaataagaataataatatttattataatcatttgagaaagattatcatctatacgacaaacaatctttagatcacatataactagatcattagaatgaaatcataatttacccccaactgaacacacttatagagaattacctatattaattaaattctaatatggcagat
>RBINS04 Cryptophyllium rarum
NNNNNNNNNNNNNNNNNNNNNNNNNNNNNNNNNNNNNNNNNNNNNNNNNNNNNNNNNNNNNNNNNNNNNNNNNNNNNNNNNNNNNNNNNNNNNNNNNNNNNNNNNNNNNNNNNNNNNNNNNNNNNNNNNNNNNNNNNNNNNNNNNNNNNNNNNNNNNNNNNNNNNNNNNNNNNNNNNNNNNNNNNNNNNNNNNNNNNNNNNNNNNNNNNNNNNNNNNNNNNNNNNNNNNNNNNNNNNNNNNNNNNNNNNNNNNNNNNNNNNNNNNNNNNNNNNNNNNNNNNNNNNNNNNNNNNNNNNNNNNNNNNNNNNNNNNNNNNNNNNNNNNNNNNNNNNNNNNNNNNNNNNNNNNNNNNNNNNNNNNNNNNNNNNNNNNNNNNNNNNNNNNNNNNNNNNNNNNNNNNNNNNNNNNNNNNNNNNNNNNNNNNNNNNNNNNNNNNNNNNNNNNNNNNNNNNNNNNNNNNNNNNNNNNNNNNNNNNNNNNNNNNNNNNNNNNNNNNNNNNNNNNNNNNNNNNNNNNNNNNNNNNNNNNNNNNNNNNNNNNNNNNNNNNNNNNNNNNNNNNNNNNNNNNNNNNNNNNNNNNNNNNNNNNNNNNNNNNNNNNNNNNNNNNNNNNNNNNNNNNNNNNNNNNNNNNNNNNNNNNNNNNNNNNNNNNNNNNNNNNNNNNNNNNNNNNNNNNNNNNNNNNNNNNNNNNNNNNNNNNNNNNNNNNNNNNNNNNNNNNNNNNNNNNNNNNNNNNNNNNNNNNNNNNNNNNNNNNNNNNNNNNNNNNNNNNNNNNNNNNNNNNNNNNNNNNNNNNNNNNNNNNNNNNNNNNNNNNNNNNNNNNNNNNNNNNNNNNNNNNNNNNNNNNNNNNNNNNNNNNNNNNNNNNNNNNNNNNNNNNNNNNNNNNNNNNNNNNNNNNNNNNNNNNNNNNNNNNNNNNNNNNNNNNNNNNNNNNNNNNNNNNNNNNNNNNNNNNNNNNNNNNNNNNNNNNNNNNNNNNNNNNNNNNNNNNNNNNNNNNNNNNNNN---atttcacatattatttcacaagaaagaggaaaaaaagaagtatttggaaatttggggataatctttgctataagagcaattggtctattaggattcttagtttgagcacaccacatatttactgtaggtatagacgttgatacacgagcatactttacatcagctacaataattatcgctgtaccaacaggaatcaaagtatttagatgattaacaacaatatacggatctaaaataacatttagaccatcatgcatatgagctcttggattcgtattcttatttacattagggggattaacaggaatcattttatctaactcatcacttgacattaccttgcatgatacatattatgtagtagcacattttcactacgttttatcaataggtgcagtatttgcaatcatagcaggatttattcaatgatatccacttatatcaagaataagaataaatccaaaatgattgaaaattcaattcatatcaatatttatcggagtaaacataacattcttcccacaacactttcttggtcttgcaggaatacctcgacgatactcagattacccagacatattcaccttatgaaacattgtttcatccataggagctacaatctccgctttaagaacaataatattcatcataatcatttgggaaagaatatcatcaatacgacagacaatatttagatctaatataagaagatctattgaatgaagacatgatctaccaccaaatgaacatacttatagagaactacctattttaatcaaattttaatatggcagat
>RBINS13 Cryptophyllium khmer
ATATTTAATGGCCGCGGTATTTTGACCGTGCGAAGGTAGCATAATCATTAGCCTATTTATTGTAGGATAGTATGAATGGTTTGACGAAATATTAACTGTCTCATTTTAAT-AATTTAAAATTTAATTTTTGAGTTAAAAAGCTTAATTTTTTTTAAAGGACGAGAAGACCCTATAGATCTTTATTTTTT-TTATTT--TT-ATA--TTTTTTTAGGTTG--TTTTATT-ATATTTTTATTTATTATTTCGTTGGGGTGATGTTAGGATTTATTTAACTCCTTTTTTTTCTTATCA-TTTATTTTTGTTTTT-TTTTTGATCTTTTATTATTGCTTATAAGATTTAGATACCTTAGGGATAACAGCGTAATTCTTTTTAAGAGTTCATATTGACAATGGAGTTTGCGACCTCGATGTTGAATTAAGATTATTTTTAGGTGAAGTAGCTTAATTATTAAGTCTGTTCGACTTTTAATATCTTACATGATCTGAGTNNNNNNNNNNNNNNNNNNNNNNNNNNNNNNNNNNNNNNNNNNNNNNNNNNNNNNNNNNNNNNNNNNNNNNNNNNNNNNNNNNNNNNNNNNNNNNNNNNNNNNNNNNNNNNNNNNNNNNNNNNNNNNNNNNNNNNNNNNNNNNNNNNNNNNNNNNNNNNNNNNNNNNNNNNNNNNNNNNNNNNNNNNNNNNNNNNNNNNNNNNNNNNNNNNNNNNNNNNNNNNNNNNNNNNNNNNNNNNNNNNNNNNNNNNNNNNNNNNNNNNNNNNNNNNNNNNNNNNNNNNNNNNNNNNNNNNNNNNNNNNNNNNNNNNNNNNNNNNNNNNNNNNNNNNNNNNNNNNNNNNNNNNNNNNNNNNNNNNNNNNNNNNNNNNNNNNNNNNNNNNNNNNNNNNNNNNNNNNNNNNNNNNNNNNNNNNNNNNNNNNNNNNNNNNNNNNNNNNNNNNNNNNNNNNNNNNNNNNNNNNNNNNNNNNNNNNNNNNNNNNNNNNNNNNNNNNNNNNNNNNNNNNNNNNNNNNNataatctcacatatcatttcacatgaaagaggtaagaaagaagtattcggaaatatgggtataatttttgcaatagcagctattggtttattaggattcctagtatgagcacatcacatatttactgtaggaatagatgttgatactcgagcttattttacatcagctacaataattattgccgttcctacgggaattaaagtatttagatgattaacaacaatatatggatcaaaaataacacttagaccatcatgcatgtgggcattaggattcatcttcctatttacattaggaggattaacaggaatcattctatcaaattcatcaattgacatcacacttcatgatacatactatgtagtagcacatttccactacgtattatctataggagcagtattcgcaatcatagcaggattcattcaatgatacccgcttatctcaagaataagaataaatccaaagtgattaaaaatccaattcacatcaatattcttaggagttaacataacatttttcccacaacacttcctaggacttgccggaatacctcgacgatattcagactatccagatatatttactttatgaaatattatttcttcaataggagcaataatttcaactttaagaataatgatatttgtcataattatatgagaaagaatatctacaatacgacaaacaattttcagatcaaacataagtagatcacttgaatgaacacatgaactaccaccaaacgaacacacttatagagaactaccaataataattaaattctaatatggcagat
>16-040 Phyllium abdulfatahi
ATATTTAATGGCCGCGGTATTTTGACCGTGCAAAGGTAGCATAATCATTAGCTTATTAATTGTAAGATGGTATGAATGGTTGGACGAAATATTAACTGTCTTCATGTTTA-TTTATTGAAATTAATTTTTGAGTTAAAAAGCTTAAATTTTTTTAGAGGACGAGAAGACCCTATAGATCTTTATTTGTA-TTATTT--TT-ATT--TATTTTTGGTTTA--TTTTTTT-GTAAAAGTTTTATTTTTTTTGTTGGGGTGACATTTAGATAAAATTAACTCTTTTT-TTTTTTTTCA-ATTATTTTTG---TT--------------------------------------------------------------------------------------------------------------------------------------------------------------------------------------GAATCCTGAATTCGAAAGGGGTT---GGATTCA-TGTCTCTCC---GACGTAA---CAGT-ACGGTCGCACCATGATGGTGCTGGTCGCCCGCGGCGATTAATTTCGTTTGCGGTGTCGTTTCTGGCGTCCACTTGGCAG-C-TGGCTTGTCACT----TCGCGGAGGACTGCACTTCTCCCCTAGTAGAAACGTCGCGACCCGTTGGGTGCCGGTCAAAGGCCTG-GGTAGGAAGACCGCGTGTCCTGTGGTGGTATCCGTGGGCATGCGGACTCCTGGTGACCCGGCCGGCTGCCCGACGGTATGACCTGAGGAGTCGATCCGCT--GAATGGGAAACACTATGG-TTGTGAAGCGTGCGGCCT--GGCACCGATGCGTGTGGGGATTGTGGTGTAAACCGGGGGTGCCCGTGCGAAGCACGGTCCCGGCCCTACTGCGTTGTCGG-TTGCTGGTGTCCTCGCACTGGATCGATACTCCCGTCTGCGACGCCC-ATCTTCGGATGGTCTCCCG--aatttcacacattattgcacatgaaagaggtaaaaaagaagtatttggtaacataggaataattttcgcaatagcagccattgggttattaggtttcatcgtatgggctcatcatatatttacagtagggatggacgtagacacacgagcttatttcacatcagccacaataattattgctgtaccaacaggtattaaagtatttagatgattgacaactatatatggatcaaaaataacactaagaccttcatgcttatgaagattaggatttgtgttcctatttacattggggggactaacaggaattgtactttcaaactcatctattgacatcacattacatgacacctactatgtagtagctcatttccattatgtattatcaataggagcagtatttgccatcatatccggatttatccaatgatacccattgttaacaggaataacaataaaccctaaatgactaaaaattcaattcttcacaatatttgtaggagtaaacttaacattcttcccacaacatttcttaggacttgctggaatgccacgtcgatatattgactatccagatatattcttattgtgaaatatcttatcatcaatgggagcaataatctcagccttaagaataatagcattctttactataatatgagaaagtataatatctatacgacaagtaataagagggtctaacacaagaagagctaatgaatgaaaccaaaacctgccaccaaatgaacatacctataatgaattaccaatcttaattaaattctaatatggcagat
>DZW08 Cryptophyllium rarum
TTATTTAATGGCCGCGGTATTTTGACCGTGCGAAGGTAGCATGATTATTAGCCCATTAATTATGGGATTGTATGAATGGTTTGACGAGATATTGACTGTCTCATATTAATTTATTTATAATTTAATTTTTTAGTTAAAAAGCTTAAATATTTTTATAGGACGAGAAGACCCTATAGATCTTTATTTTTA-TTTTTT--AT-AT---TTTTTTTTGTTTA--TTTTTAA-ATATTTTTATATATTATTTTGTTGGGGTGATTTTGAGATATAATTAACTCTCTTT-TTTTTTTTCA-TTTATTTTTG---TT-TTTTTGATCTTTTACTATTACTTATAAAAGTAAAATACCTTAGGGATAACAGCGTAATTTCCTTTAAAAGTTCATATTGACNATGGAGTTTGCGACCNCGATGTTGAATTAAAATTATTGTTAGGTGAANAGGCTTAATTATTAAGTCTGTTCGACTTTTAATTTCTTACATGATCTGAGT-AATCCTGAATTCGAAAGGGGTT---GGATTCA-AGTCCTGCC---GTTTGCAAACCGTG-CCGAACCGCTGTAGATGGTGCTGGTCGCCCGCGGCGGTTAATTTCGCTTGCGGTGTCGTTTCTGGCGTCCACTCGGCGG-T-TGCTGGCCACTA----TCACGGAGGACAGCATTTCCCCCCTAGTAGAAACGTCGCGACCCGTTGGGTGCCGGCCAAAGGCCTG-GGTAGGAAGCCCGCGTGTCCTGTGGTTGCTGCCACAGGCGTGCGGACTCCTGGTGACCCGGCCGGCTGCCCGACGGTATGACCAGAGGAGTCGATCCGCT--GAATGGGAAACACTGTGG-TTGTGAAGCGTGCGGCCT--GGCACTGATACGTGTGGGGATTGAGGTGTAAACCGGGGGCTCCCGTGCGAAGCACGGTCCCGGCCCTGCTGCGTTTTCGG-TCGCTGGTGTCCTCGCACTGGATCGATACTCCCGTCTGCGACGCCC-ACCTTCGGATGGTCTCCCG---atttcacatattatttcacaagaaagaggaaaaaaggaagtatttggaaatttagggataatctttgctataagagcaattggtttattaggattcttagtttgagcacaccacatatttactgtaggtatagacgttgatacacgagcatactttacatcggctacaataattattgctgtaccaacaggaattaaagtatttagatgattaacaacaatatacggatcaaaaataacatttagaccatcctgcatatgagcccttggtttcgtatttctttttacattagggggattaacgggaatcattttatcaaactcatcgcttgacatcaccttacatgatacatattatgtagtagcacatttccactacgttttatcaataggtgcagtatttgcaatcatagcaggatttattcaatgatacccacttatatcaagaataagtataaatccaacatgattaaaaattcaatttacatcaatattcatcggagtaaatataacatttttcccacaacactttcttggtctcgcaggaatgcctcgacgatattcagactaccctgacatatttacattatgaaatattgtttcatctataggagctacaatctccgctttaagaacaataatattcatcataatcatctgagaaagaatatcatcaatacgacaaacaatatttagatctaatataagaagatctattgaatggagacatgatctacccccaaatgaacatacttatagagaactacctattttaatcaaattttaatatggcagat
>16-099 Microphyllium haskelli
ATTTTTAATGGCCGCAGTATATTGACTGTGCAAAGGTAGCATAATTAATAGCTTATTAATTATAAGATAGTATGAATGGTTGGACGAGATATTTACTGTCTCATATTAAT-TATTTAGAATTTAACTTTTGAGTTAAAAGGCTTAAATTTTATTAAAGGACGAGAAGACCCTATAGATCTTTATTATTT-TTTTAA--TT-AAA--AGGTTTTGGTGGT--TTTAAAT-TTTAATTAAATTATTTTTTTGTTGGGGTGACGTTTGGATATAATTAACTCCTTTTTTTTATTTTCA-TTTATTTATG---TT-TATTTGAATTTTTATTATCATTTATAAGACTTAGATACCTTAGGGATAACAGCGTTATTTTTTTTGAAAGTTCATATTGACATAGAAGATTGCGACCTCGATGTTGAATTAAGATTATTATTAGGTGTAGTTGCTTAATTATTAGGTCTGTTCGACCTTTAATTTCTTACATGATCTGAGT--------------------------------A-TGTCCTTCC---AAAAGTAAACTAGG-ACGTGCCACTGTAGATGGTGCTGGTCGCCCGCGGCGATTAACTTCGCTTGCGGTGTCGTTTCTGGCGTCCGCTCGGTGG-C-CTCCGGCCAACT----TCTTGGAGGACTGCACTTCTCCCCTAGTAGAAACGTCGCGACCCGTTGGGTGCCGGTCAAAGGCCCG-GGAAGGAAGCCCGCGTGTCCTGTGGTTGTCGCCACAGGCGTGCGGACTCCTGGTGACCCGGCCGGCTGCCCGACGGTATGACCAGAGGAGTCGATCCGCT--GAATGGGAAACACTGTGG-ATGTGAAGCGTGCGGCCT--GGCGCCGATACGTGTGGGGATTGAGGTGTAAACCGGGGGTGCCCGTGCGAAGCACGGTCCCGGCCCTGCTGCGTTTTCGG-TTGCTGGTGTCCTCGCACTGGATCGATACTCCCGTCTGCGACGCCC-ACCTTCGGATGGTCTCCCGataatttcacatattattagacatgaaagaggaaaaaaagaagttttcggaaatttaggtataatctttgctataacagcaattggattattaggatttgtagtatgggcccatcatatatttactgtaggaatagatgttgatacacgagcctactttacttcagctacaataattattgctgtaccaacaggaatcaaaatctttagatgactaacaacaatatatgggtctaaattaacatttagaccttcatgtttatgagcaattgggtttatttttctattcacattaggagggttaactggaattattttatcaaattcatcaattgatattaatcttcatgatacatattatgtagtagcacattttcactatgtactttcaataggagcagtatttgctattatagcaagatttattcaatgatatagattattttcaggtataattataaacacaaaatgattaaaaattcaattttttacaatatttattggtgtaaatataactttcttcccacaacatttcttaggacttgcaggaataccacgacggtacaccgattacccagacatatttactttatgaaatattatttcatccataggatccacaatttcaaccctaagaataataatatttatcaccattttatgagaaagtatatcatcattaaaacaattattatttagttcgaatatagtaagatcaattgaatgatcacataaaacacccccatcagaacattcatatatagaactacccacactaattaaattctaatatggcagat
>18-029 Cryptophyllium westwoodii
ATATTTAATGGCCGCGGTATTTTGACCGTGCGAAGGTAGCATAATCATTAGCCTATTTATTGTGGGATAGTATGAATGGTTTGACGAAATATTGGCTGTCTCATTTTAAT-TATTTAGAATTTAATTTTTGAGTTAAAAAGCTTAAATTTTTTTAAAGGACGAGAAGACCCTATAGATCTTTATTATTT-ATTTTTTATA-TT---TTTTTTTAGTTTA--TTTTATT-ATGTTTTTATTTATTATTTTGTTGGGGTGATGTTAGGATATATTTAACTCCTTTT-TTTTTAATCA-TTTATTTTTG---TT-TTTTTGATCTTTTATTATTGCTTATAAGAATAAGATACCTTAGGGATAACAGCGTAATTCTCTTTGAGAGTTCATATTGACAATAGAGTTTGCGACCTCGATGTTGAATTAAGATTATTTTTAGGTGAAGTAGCTTAATTATTAAGTCTGTTCGACTTTTAATATCTTACATGATCTGAGT---TCCTGAATTCGAAAGGGGTT---GGATTCA-TGTCCTGCC---GTTTGTAAACTAGG-CCGTTCCGCTGTAGATGGTGCCGGTCGCCCGCGGCGATTAACTTCGTTTGCGGTGTCGTTTCTGGCGTCCACTCGGTGG-T-GGCTGGCCACCC----TCGCGGAGGACTGCACTTCTCCCCTAGTAGAAACGTCGCGACCCGTTGGGTGCCGGCCAAAGGCCTG-GGTAGGCAGCCCGCGCGTCCTGTGGTTGGTGCCACAGGCATGCGGACTCCTGGTGACCCGGCCGGCTGCCCGACGGTATGACCAGAGGAGTCGATCCGCT--GAATGGGAAACACTGTGG-TTGTGAAGCGTGTGGCCT--GGCACCGATACGTGTGGGGATTGAGGTGTAAACCGGGGGTTCCCGTGCGAAGCACGGTCCCGGCCCTGCTGCGTTTTCGG-TCGCCGGTGTCCTCGCACTGGATCGATACTCCCGTCTGCGACGCCC-ACCTTCGGATGGTCTCCCG----------------------------------------------------------------------------------------------------------------------------------------------------------------------------------------------------------------------------------------------------------------------------------------------------------------------------tatcaaactcatcaattgatatcaccctccacgatacatattatgtagtagcacatttccactatgtactatccataggtgcggtatttgcaatcatggccggattcattcaatgatacccgcttatctcaagaatagcaataaatccaaaatgattaaaaatccaattcacatccatatttataggagttaatataacattcttcccacaacacttcttagggcttgcgggaataccacgacgatactcagattatcctgacatatttactttgtgaaatattatttcctcaataggagcaaccatttcaactttaagaataataatattcattataatcatatgagaaagtatgtcaacaatacgacaaactattttcagatctaacataagaagatcacttgaatgaacacatgaactaccaccaaatgaacatacttataaagaactaccaatactaatcaaattctaatatggcagat
>19-156 Cryptophyllium parum
---TTTAATGGCCGCGGTATTTTGACCGTGCGAAGGTAGCATAATCATTAGTCTATTAATTGTAGGATTGTATGAATGGCTTGACGAAATATTAGCTGTCTCTAGTTAAT-TATTTATAATTTAATTTTTTAGTTAAAAAGCTTAAATTTTTTTAAAGGACGAGAAGACCCTATAGATCTTTATTTTTT-TTATTA--AT-ATT--TTTTTTTGGTTGT--TTTTTGA-ATATTTATGTATATTATTTTGTTGGGGTGATATTGGGATTTAATTAACTCTTTTT-TTTTTTTTCA-TTTATTTTTG-------------------------------------------------------------------------------------------------------------------------------------------------------------------------------------------NNNNNNNNNNNNNNNNNNNNNNNNNNNNNNNNNNNNNNNNNNNNNNNNNNNNNNNNNNNNNNNNNNNNNNNNNNNNNNNNNNNNNNNNNNNNNNNNNNNNNNNNNNNNNNNNNNNNNNNNNNNNNNNNNNNNNNNNNNNNNNNNNNNNNNNNNNNNNNNNNNNNNNNNNNNNNNNNNNNNNNNNNNNNNNNNNNNNNNNNNNNNNNNNNNNNNNNNNNNNNNNNNNNNNNNNNNNNNNNNNNNNNNNNNNNNNNNNNNNNNNNNNNNNNNNNNNNNNNNNNNNNNNNNNNNNNNNNNNNNNNNNNNNNNNNNNNNNNNNNNNNNNNNNNNNNNNNNNNNNNNNNNNNNNNNNNNNNNNNNNNNNNNNNNNNNNNNNNNNNNNNNNNNNNNNNNNNNNNNNNNNNNNNNNNNNNNNNNNNNNNNNNNNNNNNNNNNNNNNNNNNNNNNNNNNNNNNNNNNNNNNNNNNNNNNNNNNNNNNNNNNNNNNNNNNNNNNNNNNNNNNNNNNNNNNNNNN------tcacatattatttcaaatgaaagaggaaaaaaagaagtatttggaaatctaggaataattttcgccatagcagcaattggcctactaggatttttagtatgagcacatcatatattcacggtaggaatagatgttgatacacgggcatacttcacatcagctacaataattattgccgtacctacaggtattaaagtatttagatgattaacaacaatatatggatcaaaaataacatttagaccatcatgcctatgatcattaggatttgtatttctatttacattagggggattaacaggaattattttatcaaattcatcaatcgatattaccctacatgacacatattatgtagtagcacattttcattatgtcctgtccataggtgcagtatttgcaatcatagcaggattcatccaatgatacccacttatatcaagaataagaataaatccaaaatgattaaaaatacagtttttatcaatatttattggagtaaatataacattctttccccaacacttcctaggccttgcaggaataccacgacggtattcagattatccagacatatttaccttatgaaatactatttcatcaataggggccacaatttccactttaagaataataatattcatcataatcatttgagaaagaataacaacaatacgacaaacaattttcagatcaaatataagaagatcaattgagtgaacgcatgaattgcccccaaatgaacacacttatagagaattgcctatattaattaaattctaatatggcagat
>16-086 Phyllium hausleithneri
TAATTTAATGGCCGCGGTATTTTGACCGTGCAAAGGTAGCGTAATCATTAGCTTATTAATTGTAGGATTGTATGAATGGTTGGACGAAATATTGACTGTCTCATATTTAT-TAATTAGAATTTAATTTTTGGGTTAAAAAGCCTAAATTTTTTTAAAGGACGAGAAGACCCTATAGATCTTTATTTTCA-TTATTT--T--GTT--TCTTTTGTATTTA-----------TTTATTTATTGGATTTTTAATTGGGGTGATTTAGAGATATGATTAACTCTTTATTTTTTTTTTCA-TTTATTTTTG---TT-TAATTGACCTTTTATTATTGTTTATAAGAATTAGATACCTTAGGGATAACAGCGTAATTCTCCTTGAGAGTTCATATTGACAGGGGAGATTGCGACCTCGATGTTGAATTAAGATTAGTATTAGGTGTAGAAGTTTAATTACTGGGTCTGTTCGACCCCTAGAGTCTTACATGATCTGAGTGAATCCTGAATTCGAAAGGGGTT---GGATTCA-GATCCTACC---GTTCGCATACTAGG-CAGCCCCACTGTGGATGGTGCCGGTCGCCCGCGGCGATTAATTTCGTTTGCGGTGTCGTTTCTGGCGTCCACCCGGTGG-T-GGCTGACCACCT----TCGCGGAGGGTCGCACTTCTCCCCTAGTAGAAACGTCGCGACCCGTTGGGTGCCGGCCGAAGGCCCG-GGAAGGAAGCCCGCGCATCCTGTGGTGGTTGCCACAGGCGTGCGGACTCCCGGTGACCCGGCCGGCTGCCCGACGGTACGACCAGAGGAGCCGATCCGCT--GAATGGGAAACACTGTGGTTTGTGAAGCGTGCGGCCC--GGCGCCGATACGTGCGGGGATTGAGGTGTAAACCGGGGGTGCCCGTGCGAAGCACGGTCCCGGCCCTGCTGCGTCGTCGG-TTGCCGGTGTCCTCGCACTGGATCGATACTCCCGTCTGCGACGCCC-ATCTTCGGATGGTCTCCCG---atctcacacatcatttctaatgaaagaggaaaaaaagaagtttttggcaacctaggaataatttttgccatagctgcaatcggattactagggttcgtagtatgagcacaccatatatttactgttggtatagatgtagacacacgagcctacttcacctcagcaacaatgatcattgcagtaccgactggtattaaagtatttagatgattaacaactatatatggctccaaattaacatttagaccatcgtgcttatgatcactaggatttgtattactatttactttagggggtttaacgggaattgttctatcaaactcatcaattgataccacccttcatgatacatactatgtagtagcccacttccattacgtattgtcaataggagcagttttcgcaatcatagcaggattcattcaatgataccctttatttacaggactatcgataaacccaaaatgattaaaaattcaattttatataatatttattggagtaaatataactttctttccccaacactttcttggattagcaggaatgccccgacgatactctgattatcctgatatattcagatcatgaaatattttatcatcaataggagccctaatctcatcactaagaataataatattcattataatcatttgggaaagattatcatcaaagcgacaaatcatattaagatcgcatttaaacagatcattagaatgatctcataataaccccccaaatgatcacacctatagagaattacctattataattaaattctaatatggcagat
>16-115 Cryptophyllium rarum
NNNNNNNNNNNNNNNNNNNNNNNNNNNNNNNNNNNNNNNNNNNNNNNNNNNNNNNNNNNNNNNNNNNNNNNNNNNNNNNNNNNNNNNNNNNNNNNNNNNNNNNNNNNNNNNNNNNNNNNNNNNNNNNNNNNNNNNNNNNNNNNNNNNNNNNNNNNNNNNNNNNNNNNNNNNNNNNNNNNNNNNNNNNNNNNNNNNNNNNNNNNNNNNNNNNNNNNNNNNNNNNNNNNNNNNNNNNNNNNNNNNNNNNNNNNNNNNNNNNNNNNNNNNNNNNNNNNNNNNNNNNNNNNNNNNNNNNNNNNNNNNNNNNNNNNNNNNNNNNNNNNNNNNNNNNNNNNNNNNNNNNNNNNNNNNNNNNNNNNNNNNNNNNNNNNNNNNNNNNNNNNNNNNNNNNNNNNNNNNNNNNNNNNNNNNNNNNNNNNNNNNNNNNNNNNNNNNNNNNNNNNNNNNNNNNNNNNNNNNNNNNNNNNNNNNNNNNNNNNNNNNNNNNNNNNNNNNNNNNNNNNNNNNNNNNNNNNNNNNNNNNNNNNNNNNNNNNNNNNNNNNNNNNNNNNNNNNNNNNNNNNNNNNNNNNNNNNNNNNNNNNNNNNNNNNNNNNNNNNNNNNNNNNNNNNNNNNNNNNNNNNNNNNNNNNNNNNNNNNNNNNNNNNNNNNNNNNNNNNNNNNNNNNNNNNNNNNNNNNNNNNNNNNNNNNNNNNNNNNNNNNNNNNNNNNNNNNNNNNNNNNNNNNNNNNNNNNNNNNNNNNNNNNNNNNNNNNNNNNNNNNNNNNNNNNNNNNNNNNNNNNNNNNNNNNNNNNNNNNNNNNNNNNNNNNNNNNNNNNNNNNNNNNNNNNNNNNNNNNNNNNNNNNNNNNNNNNNNNNNNNNNNNNNNNNNNNNNNNNNNNNNNNNNNNNNNNNNNNNNNNNNNNNNNNNNNNNNNNNNNNNNNNNNNNNNNNNNNNNNNNNNNNNNNNNNNNNNNNNNNNNNNNNNNNNNNNNNNNNNNNNNNNNNNNNNNNNNNNNNNNNNNNNNataatttcacatattatttcacaagaaagaggaaaaaaagaagtatttggaaatttggggataattttcgctataagagcaattggattattaggatttttagtttgagcacaccacatatttactgtaggtatagacgttgatacacgagcatactttacatcagctactataattatcgctgtaccaacaggaattaaagtatttagatgattaacaacaatatacggatcaaaaataacatttagaccagcatgcttgtgatctctaggatttgtatttttatttacattaggaggattaacgggaatcattttatcaaattcatcaattgacattaccttacatgatacatattatgtagtagcacatttccactacgttttatcaataggtgcagtatttgcaatcatagcaggatttattcagtgatacccacttatatcaagaataagcataaatccaacatgattaaaaattcaatttatatcaatatttatcggagtaaacataacatttttcccacaacactttcttggtctagcaggaatacctcggcgatattcagattacccagacatatttaccctatgaaacagtatttcatccataggagctacaatctccgccttaagaacaataatattcatcataatcatttgagaaagaatatcatcaatacgacaaacaatatttagatctaacataagaagatctattgaatgaagacacgatctacccccaaacgaacatacttatagagaactacctattttaattaaattttaatatggcagat
>16-119 Cryptophyllium rarum
---------------------------------------------------------------------------------------AATATTAACTGTCTCATATTAATATATTTATAATTTAATTTTTTAGTTAAAAAGCTTAAATATTTTTATAGGACGAGAAGACCCTATAGATCTTTATTATTA-TTATTA--TT-TATA-TTTTTTTTGTTTA--TGTTTTA-ATATTTTTATATATTGTTTTGTTGGGGTGATTTTGGGATACAATTAACTCTCTTT-TTTTTTTTCA-TTTATTTTTG---TT-TTTTTGATCTTTTATTATTGCTTATAAAATTAAAATACCTTAGGGATAACAGCGTAATTTCCTTTAAAAGTTCATATTGACNATGGAGTTTGCGACCTCGATGTTGAATTAAAATTATTGTTAGGTGAANAGGCTTAAATATTA-----------------------------------------CCTGAATTCGAAAGGGGTT---GGATTCA-GATCCTACC---GTTTGCATACTAGGTCAGCCCCGCTGCGGATGGTGCCGGTCGCCCGCTGCGATTCATTTCGTTTGCGGTGTCGTTTCTGGTGTCCACCCGGCGG-T-GGTTGACCACCA----TCGCGGAGGGTCGCACTTCTCCCCTAGTAAAAACGTCGCGACCCGTTGGGTGCCGGCCAAAGGCCTG-GGAAGGAGGCCCGCGCGTCCCGTGGTGATCGCCACGGGCGTGCGGACTCCCGGTGACCCGGCCGGCTGCCCGACGGTATGACCAGAGGAGCCGATCCGCT--GAGTGTGAAACACTGTGGTTTGTGAAGCGTGCGGCCC--GGTGCCGATACGTGCGGGGATTGAGGTGTAAACCGGGGGTTCCCGTGCACAGCACGGTCCCGGCCCCGCTG----------------------------------------------------------------------------ataatttcacatattatttcacaagaaagaggaaaaaaagaagtatttggaaatttggggataattttcgctataagagcaattggattattaggatttttagtttgagcacaccacatatttactgtaggtatagacgttgatacacgagcatactttacatcagctactataattatcgctgtaccaacaggaattaaagtatttagatgattaacaacaatatacggatcaaaaataacatttagaccagcatgcttgtgatctctaggatttgtatttttatttacattaggaggattaacgggaatcattttatcaaattcatcaattgacattaccttacatgatacatattatgtagtagcacatttccactacgttttatcaataggtgcagtatttgcaatcatagcaggatttattcagtgatacccacttatatcaagaataagcataaatccaacatgattaaaaattcaatttatatcaatatttatcggagtaaacataacatttttcccacaacactttcttggtctagcaggaatacctcggcgatattcagattacccagacatatttaccctatgaaacagtatttcatccataggagctacaatctccgccttaagaacaataatattaatcataatcatttgagaaagaatatcatcaatacgacaaacaatatttagatctaacataagaagatctattgaatgaagacacgatctacccccaaacgaacatacttatagagaactacctattttaattaaattttaatatggcagat
>DD2 Cryptophyllium chrisangi
NNNNNNNNNNNNNNNNNNNNNNNNNNNNNNNNNNNNNNNNNNNNNNNNNNNNNNNNNNNNNNNNNNNNNNNNNNNNNNNNNNNNNNNNNNNNNNNNNNNNNNNNNNNNNNNNNNNNNNNNNNNNNNNNNNNNNNNNNNNNNNNNNNNNNNNNNNNNNNNNNNNNNNNNNNNNNNNNNNNNNNNNNNNNNNNNNNNNNNNNNNNNNNNNNNNNNNNNNNNNNNNNNNNNNNNNNNNNNNNNNNNNNNNNNNNNNNNNNNNNNNNNNNNNNNNNNNNNNNNNNNNNNNNNNNNNNNNNNNNNNNNNNNNNNNNNNNNNNNNNNNNNNNNNNNNNNNNNNNNNNNNNNNNNNNNNNNNNNNNNNNNNNNNNNNNNNNNNNNNNNNNNNNNNNNNNNNNNNNNNNNNNNNNNNNNNNNNNNNNNNNNNNNNNNNNNNNNNNNNNNNNNNNNNNNNNNNNNNNNNNNNNNNNNNNNNNNNNNNNNNNNNNNNNNNNNNNNNNNNNNNNNNNNNNNNNNNNNNNNNNNNNNNNNNNNNNNNNNNNNNNNNNNNNNNNNNNNNNNNNNNNNNNNNNNNNNNNNNNNNNNNNNNNNNNNNNNNNNNNNNNNNNNNNNNNNNNNNNNNNNNNNNNNNNNNNNNNNNNNNNNNNNNNNNNNNNNNNNNNNNNNNNNNNNNNNNNNNNNNNNNNNNNNNNNNNNNNNNNNNNNNNNNNNNNNNNNNNNNNNNNNNNNNNNNNNNNNNNNNNNNNNNNNNNNNNNNNNNNNNNNNNNNNNNNNNNNNNNNNNNNNNNNNNNNNNNNNNNNNNNNNNNNNNNNNNNNNNNNNNNNNNNNNNNNNNNNNNNNNNNNNNNNNNNNNNNNNNNNNNNNNNNNNNNNNNNNNNNNNNNNNNNNNNNNNNNNNNNNNNNNNNNNNNNNNNNNNNNNNNNNNNNNNNNNNNNNNNNNNNNNNNNNNNNNNNNNNNNNNNNNNNNNNNNNNNNNNNNNNNNNNNNNNNNNNNNNNNNNNNNNNNNNNN---------------------catgaaagaggtaaaaaagaagtattcggaaatatgggaataatctttgcaatagcagccattggcttacttggattcttagtctgagcccatcatatattcaccgtaggaatagacgttgatacacgagcttattttacatcagctacaataattattgccgttcctacaggtattaaagtattcagatgattaacaacaatatatggatcaaaaataacaataagaccatcatgtatatgagctttaggattcattttcctatttacattagggggattaacaggaatcattctatcaaattcatcaattgatattacccttcatgatacatattatgtagtagcacatttccattacgtattatctataggtgcagtatttgcaatcatagcaggatttattcaatgatatccgctaatttcaagaataagaataaacccaaaatgattaaaaattcaattcacatcaatattcataggagtgaatataacatttttcccacaacacttcctaggacttgcagggatacctcgacgatactcagattacccagatatatttactctatgaaacatcatttcttcaatgggagcaacaatttctactttaagaataataatattcatcataattatatgagaaagaatatcaacaatacgacaaacgattttcagatctaatataagaagatcacttgaatgaacacatgaattaccgccaaatgaacattcttatatagaactaccaataataattaaattctaatatggcagat
>DZW07 Cryptophyllium tibetense
NNNNNNNNNNNNNNNNNNNNNNNNNNNNNNNNNNNNNNNNNNNNNNNNNNNNNNNNNNNNNNNNNNNNNNNNNNNNNNNNNNNNNNNNNNNNNNNNNNNNNNNNNNNNNNNNNNNNNNNNNNNNNNNNNNNNNNNNNNNNNNNNNNNNNNNNNNNNNNNNNNNNNNNNNNNNNNNNNNNNNNNNNNNNNNNNNNNNNNNNNNNNNNNNNNNNNNNNNNNNNNNNNNNNNNNNNNNNNNNNNNNNNNNNNNNNNNNNNNNNNNNNNNNNNNNNNNNNNNNNNNNNNNNNNNNNNNNNNNNNNNNNNNNNNNNNNNNNNNNNNNNNNNNNNNNNNNNNNNNNNNNNNNNNNNNNNNNNNNNNNNNNNNNNNNNNNNNNNNNNNNNNNNNNNNNNNNNNNNNNNNNNNNNNNNNNNNNNNNNNNNNNNNNNNNNNNNNNNNNNNNNNNNNNNNNNNNNNNNNNNNNNNNNNNNNNNNNNNNNNNNNNNNNNNNNNNNNNNNNNNNNNNNNNNNNNNNNNNNNNNNNNNNNNNNNNNNNNNNNNNNNNNNNNNNNNNNNNNNNNNNNNNNNNNNNNNNNNNNNNNNNNNNNNNNNNNNNNNNNNNNNNNNNNNNNNNNNNNNNNNNNNNNNNNNNNNNNNNNNNNNNNNNNNNNNNNNNNNNNNNNNNNNNNNNNNNNNNNNNNNNNNNNNNNNNNNNNNNNNNNNNNNNNNNNNNNNNNNNNNNNNNNNNNNNNNNNNNNNNNNNNNNNNNNNNNNNNNNNNNNNNNNNNNNNNNNNNNNNNNNNNNNNNNNNNNNNNNNNNNNNNNNNNNNNNNNNNNNNNNNNNNNNNNNNNNNNNNNNNNNNNNNNNNNNNNNNNNNNNNNNNNNNNNNNNNNNNNNNNNNNNNNNNNNNNNNNNNNNNNNNNNNNNNNNNNNNNNNNNNNNNNNNNNNNNNNNNNNNNNNNNNNNNNNNNNNNNNNNNNNNNNNNNNNNNNNNNNNNNNNNNNNNNNNNNNNNNNNNNNNNNNNNNNataatttcccatattatttcaaatgaaagaggaaaaaaagaagtattcggaaatatgggaataattttcgccatagcagcaattggtttattaggtttcctagtatgagcacatcatatatttactgtaggaatagatgtggatactcgagcatatttcacatcagctacaataattattgctgtacctacaggtattaaagtattcagatgattaacaacaatatatggatctaaaataacatttagaccatcttgtatatgggctctaggatttgtatttctattcacattagggggattaacaggaattatcctatcaaattcatcaattgatatcactttacatgatacatattatgtggtagcacacttccattacgttttatctataggtgcagtatttgcaattatagcaggatttattcaatgatacccacttatttcaagaatgacaataaatccaacttgattaaaaattcagtttatatcaatatttattggagttaatttaacttttttcccacaacacttccttgggttagctggaatacctcgacgatattcagattatcctgatatattcacattatgaaatactatttcatcaataggggccataatctcaactctaagaataataatattcatcataatcatttgagaaagaatatccacaatacgacaaacagttttcagatcaaatataagaagatcaattgaatgaacacaagattttcccccaaatgagcacacttatagagaactacctatattaattaaattctaatatggcagat
>18-408 Cryptophyllium icarus
NNNNNNNNNNNNNNNNNNNNNNNNNNNNNNNNNNNNNNNNNNNNNNNNNNNNNNNNNNNNNNNNNNNNNNNNNNNNNNNNNNNNNNNNNNNNNNNNNNNNNNNNNNNNNNNNNNNNNNNNNNNNNNNNNNNNNNNNNNNNNNNNNNNNNNNNNNNNNNNNNNNNNNNNNNNNNNNNNNNNNNNNNNNNNNNNNNNNNNNNNNNNNNNNNNNNNNNNNNNNNNNNNNNNNNNNNNNNNNNNNNNNNNNNNNNNNNNNNNNNNNNNNNNNNNNNNNNNNNNNNNNNNNNNNNNNNNNNNNNNNNNNNNNNNNNNNNNNNNNNNNNNNNNNNNNNNNNNNNNNNNNNNNNNNNNNNNNNNNNNNNNNNNNNNNNNNNNNNNNNNNNNNNNNNNNNNNNNNNNNNNNNNNNNNNNNNNNNNNNNNNNNNNNNNNNNNNNNNNNNNNNNNNNNNNNNNNNNNNNNNNNNNNNNNNNNNNNNNNNNNNNNNNNNNNNNNNNNNNNNNNNNNNNNNNNNNNNNNNNNNNNNNNNNNNNNNNNNNNNNNNNNNNNNNNNNNNNNNNNNNNNNNNNNNNNNNNNNNNNNNNNNNNNNNNNNNNNNNNNNNNNNNNNNNNNNNNNNNNNNNNNNNNNNNNNNNNNNNNNNNNNNNNNNNNNNNNNNNNNNNNNNNNNNNNNNNNNNNNNNNNNNNNNNNNNNNNNNNNNNNNNNNNNNNNNNNNNNNNNNNNNNNNNNNNNNNNNNNNNNNNNNNNNNNNNNNNNNNNNNNNNNNNNNNNNNNNNNNNNNNNNNNNNNNNNNNNNNNNNNNNNNNNNNNNNNNNNNNNNNNNNNNNNNNNNNNNNNNNNNNNNNNNNNNNNNNNNNNNNNNNNNNNNNNNNNNNNNNNNNNNNNNNNNNNNNNNNNNNNNNNNNNNNNNNNNNNNNNNNNNNNNNNNNNNNNNNNNNNNNNNNNNNNNNNNNNNNNNNNNNNNNNNNNNNNNNNNNNNNNNNNNNNNNNNNNNNNNNNNNNNNNNNNNataatttcacatattatctcccatgaaagagggaaaaaagaagtttttggaaatctaggaataatctttgctatagcagcaattggattattaggattcttagtatgagcacatcatatatttacagtaggaatagatgttgatacacgagcatactttacatcggctacgataattattgccgtaccaacaggtattaaagtatttagatgattaacaacaatatatggatccaaaatgacatttagaccatcctgcatgtgagccctagggtttgtattattattcacattagggggtttaacaggaattatcttatcaaactcatccattgatattacccttcatgatacttattatgtagtagcacattttcactacgtattatcaataggcgcagtatttgcaatcatagcaggattcatccaatggtaccctcttataactagaataagaataaatccaacatgattaaaaatccaatttacatcaatatttattggagtgaacctaactttcttcccccaacactttcttggacttgcaggaataccacgacggtactcagattacccagatatatataccctatgaaataccatctcatctataggaacaacaatctcaacattaagaataataatgtttatcataattatttgagaaagaatatcagtaatacgtcagacaatattcaaatcaaatacaagaagatcacttgaatgaacccacgaattaccaccaaatgaacacacctatgtagaactacctattataattaaattctaatatggcagat
>18-277 Phyllium bioculatum
TTATTTAATGGCCGCGGTATTTTGACTGTGCAAAGGTAGCATAATCATTAGCTTATTAATTGTAGGATAGTATGAATGGTTGGACGAGATAATAACTGTCTTCATGTTTA-TTTATGGAAGTTAATTTTTGAGTTAAAAAGCTTAAATTTTTTTAAAGGACGAGAAGACCCTATAGATCTTTATTGATA-TTATTT--T--ATT--TGTTTTTGGTTTAT-TTTTTTT-TTTGAAATTTTATTTTTTTTGTTGGGGTGACATTTAGATAGAATTAACTCTTTTGTTTTTTTTTCA-TTGATTTTTG---TT-TATATGATTTTTTATTATT-TCTTTAAAACATANATACCTTAGGGATAACAGCGTAATTCTTTTTGANAGTTCATATTGACATTGGANATTGCGACCTCGATGTTGAATTAAAATTATATTTTGGTGTAGTAGCTTTTTATATAGGTCTGTTCGACCTTTAAATTCTTACATGATCT----NNNNNNNNNNNNNNNNNNNNNNNNNNNNNNNNNNNNNNNNNNNNNNNNNNNNNNNNNNNNNNNNNNNNNNNNNNNNNNNNNNNNNNNNNNNNNNNNNNNNNNNNNNNNNNNNNNNNNNNNNNNNNNNNNNNNNNNNNNNNNNNNNNNNNNNNNNNNNNNNNNNNNNNNNNNNNNNNNNNNNNNNNNNNNNNNNNNNNNNNNNNNNNNNNNNNNNNNNNNNNNNNNNNNNNNNNNNNNNNNNNNNNNNNNNNNNNNNNNNNNNNNNNNNNNNNNNNNNNNNNNNNNNNNNNNNNNNNNNNNNNNNNNNNNNNNNNNNNNNNNNNNNNNNNNNNNNNNNNNNNNNNNNNNNNNNNNNNNNNNNNNNNNNNNNNNNNNNNNNNNNNNNNNNNNNNNNNNNNNNNNNNNNNNNNNNNNNNNNNNNNNNNNNNNNNNNNNNNNNNNNNNNNNNNNNNNNNNNNNNNNNNNNNNNNNNNNNNNNNNNNNNNNNNNNNNNNNNNNNNNNNNNNNNNNNNNNNataatctctcatattattgcacacgaaagaggtaaaaaagaagtatttggtaatataggaataatcttcgcaatagcagccattgggttattagggtttattgtatgggctcaccatatatttacagtaggaatagatgtagatacacgagcatatttcacatccgctacaataattattgctgttccaaccggaattaaagtatttagatgattaacaactatatatgggtctaaaataacttttagaccctcctgcctatggagattgggatttgtgttcttatttacactaggaggactaacgggaatcgtactttcaaattcatctattgacatcacgcttcatgatacatattatgtcgtagcacattttcattacgtattatcaataggagcagtatttgccatcatatcaggatttatccaatgataccctatattaacaggaataacaataaatcccacatgattaaaaattcaattcttcacaatatttgtgggggtaaacttaacgtttttcccacaacattttctaggacttgctggcataccacgtcgatatattgattatccagacatatttttattatgaaacattttatcatcaataggggcaataatttcagctttaagaataatagcattctttactataatctgagaaagcataatatccatacgacaagcaataagagggtctaatacaagaagagaaaatgaatgaaatcaaaacttaccaccaaatgaacacacctataatgaattacctgtcctaattaaattctaatatggcagat
>16-148 Cryptophyllium westwoodii
ATATTTAATGGCCGCGGTATTTTGACCGTGCGAAGGTAGCGTAATCATTAGCCTATTTATTGTGGGATAGTATGAATGGTTTGACGAAATATTGACTGTCTCATTTTAAT-TATTTAAAATTTAATTTTTGAGTTAAAAAGCTTAAGTTTTTTTAAAGGACGAGAAGACCCTATAGATCTTTATTATTT-ATTTTT--TA-AT---ATTTTTTAGTTTA--TTTTATT-ATTTTTTTATTTATTATTTTGTTGGGGTGATGTTAGGATATATTTAACTCCTTTT-TTTTTTATCA-TTTATTTTTG---TT-TTTTTGATCTTTTATTATTGCTTATAAGAATAAGATACCTTAGGGATAACAGCGTAATTCTCTTTGAGAGTTCATATTGACAATGGAGTTTGCGACCTCGATGTTGAATTAAGATTATTTTTAGGTGAAGTAGCTTAATTATTAAGTCTGTTCGACTTTTAATATCTTACATGATCTGAGTGAATCCTGAATTCGAAAGGGGTT---GGATTCA-TGTCCTGCC---GTTTGTAAACTAGG-CCGTTCCGCTGTAGATGGTGCCGGTCGCCCGCGGCGATTAATTTCGTTTGCGGTGTCGTTTCTGGCGTCCACTCGGTGG-T-GGCTGGCCGCCC----TCGCGGAGGACTGCACTTCTCCCCTAGTAGAAACGTCGCGACCCGTTGGGTGCCGGCCAAAGGCCTG-GGTAGGCAGCCCGCGCGTCCTGTGGTTGCTGCCACAGGCGTGCGGACTCCTGGTGACCCGGCCGGCTGCCCGACGGTATGACCAGAGGAGTCGATCCGCT--GAATGGGAAACACTGTGG-TTGTGAAGCGTGTGGCCT--GGCACCGATACGTGTGGGGATTGAGGTGTAAACCGGGGGTTCCCGTGCGAAGCACGGTCCCGGCCCTGCTGCGTTGTCGG-TTGCCGGTGTCCTCGCACTGGATCGATACTCCCGTCTGCGACGCCC-ACCTTCGGATGGTCTCCCGataatctcacatattatttcaaatgaaagaggtaaaaaagaagtattcggaaatataggtataatctttgctatagcagccattggtttattaggattcctagtatgagcccatcatatattcactgtaggaatagacgttgatacccgagcttactttacatcagctacaataattattgcagttcctacaggtattaaagtatttagatgactaacaacaatatacggatcaaaaataacaataagaccatcctgcatgtgagctttaggattcatttttctatttacattagggggattgacaggaattattctatcaaattcatcaattgatatcacccttcatgatacatattacgtagtagcacatttccattatgtattatcaataggtgcagtatttgcaatcatagcaggattaattcaatgatacccacttatttcaagaataagaataaatccaaaatgactaaaaatccaatttacatcaatatttataggagttaatataacattcttcccacaacactttctaggactagcaggaatacctcgacgatattcagattatccggatatatttactttatgaaatattatttcttcaataggagcaaccatttcaactttaagaatgataatattcattataatcatatgagaaagaatatcaacaatacgacaaacaattttcagatctaacataagaagatcacttgaatgaacacatgaattaccaccaaatgaacacacttatagagaactaccaatactaatcaaattctaatatggcagat
>RBINS06 Cryptophyllium bankoi
NNNNNNNNNNNNNNNNNNNNNNNNNNNNNNNNNNNNNNNNNNNNNNNNNNNNNNNNNNNNNNNNNNNNNNNNNNNNNNNNNNNNNNNNNNNNNNNNNNNNNNNNNNNNNNNNNNNNNNNNNNNNNNNNNNNNNNNNNNNNNNNNNNNNNNNNNNNNNNNNNNNNNNNNNNNNNNNNNNNNNNNNNNNNNNNNNNNNNNNNNNNNNNNNNNNNNNNNNNNNNNNNNNNNNNNNNNNNNNNNNNNNNNNNNNNNNNNNNNNNNNNNNNNNNNNNNNNNNNNNNNNNNNNNNNNNNNNNNNNNNNNNNNNNNNNNNNNNNNNNNNNNNNNNNNNNNNNNNNNNNNNNNNNNNNNNNNNNNNNNNNNNNNNNNNNNNNNNNNNNNNNNNNNNNNNNNNNNNNNNNNNNNNNNNNNNNNNNNNNNNNNNNNNNNNNNNNNNNNNNNNNNNNNNNNNNNNNNNNNNNNNNNNNNNNNNNNNNNNNNNNNNNNNNNNNNNNNNNNNNNNNNNNNNNNNNNNNNNNNNNNNNNNNNNNNNNNNNNNNNNNNNNNNNNNNNNNNNNNNNNNNNNNNNNNNNNNNNNNNNNNNNNNNNNNNNNNNNNNNNNNNNNNNNNNNNNNNNNNNNNNNNNNNNNNNNNNNNNNNNNNNNNNNNNNNNNNNNNNNNNNNNNNNNNNNNNNNNNNNNNNNNNNNNNNNNNNNNNNNNNNNNNNNNNNNNNNNNNNNNNNNNNNNNNNNNNNNNNNNNNNNNNNNNNNNNNNNNNNNNNNNNNNNNNNNNNNNNNNNNNNNNNNNNNNNNNNNNNNNNNNNNNNNNNNNNNNNNNNNNNNNNNNNNNNNNNNNNNNNNNNNNNNNNNNNNNNNNNNNNNNNNNNNNNNNNNNNNNNNNNNNNNNNNNNNNNNNNNNNNNNNNNNNNNNNNNNNNNNNNNNNNNNNNNNNNNNNNNNNNNNNNNNNNNNNNNNNNNNNNNNNNNNNNNNNNNNNNNNNNNNNNNNNNNNNNNNNNNNNNNNNNNNNNataatctcacatattatttctcatgaaagaggaaaaaaagaagtttttggaaacctaggaataattttcgctatagcagcaattggcctattagggttcctagtttgagcacatcacatattcactgtaggaatagatgtcgatacacgagcctattttacatcagctacaataattatcgccgtaccaacaggtatcaaagtattcagatgactgacaacgctatatggatcaaaaataacatttagaccatcttgtatatgggctataggctttgtgttattattcacattagggggattaacaggaattatcttatctaactcatcaattgatatcactttacatgacacttactatgtagtagcacatttccattacgtattatcaataggtgcagtattcgcaattatagcaggatttactcaatgatatcctcttatctcaagaataagaataaacccaacatgattaaaaattcaattcacatccatattcattggagtaaatataacattttttccacaacactttctggggcttgctggtatacctcgacgatattcagactatcctgacatgttcgccctatgaaataccatttcatctataggagcaacaatctcttctgtaagaataataatatttattataatcatttgagaaagaatgtcaacaatacgtcaaacaatctttaaatcaaacataagaagatcaattgaatgaacacatgaattaccaccaaatgagcactcttatagagagcttcctattctaattaaattctaatatggcagat
>16-080 Cryptophyllium westwoodii
ATATTTAATGGCCGCGGTATTTTGACCGTGCGAAGGTAGCATAATCATTAGCCTATTTATTGTGGGATAGTATGAATGGTTTGACGAAATATTGACTGTCTCATTTTAAT-TATTTAAAATTTAATTTTTGAGTTAAAAAGCTTAAGTTTTTTTAAAGGACGAGAAGACCCTATAGATCTTTATTATTT-ATTTTT--TA-AT---ATTTTTTAGTTTA--TTTTATT-ATTTTTTTATTTATTATTTTGTTGGGGTGATGTTAGGATATATTTAACTCCTTTT-TTTTTTATCA-TTTATTTTTG---TT-TTTTTGATCTTTTATTATTGCTTATAAGAATAAGATACCTTAGGGATAACAGCGTAATTCTCTTTGAGAGTTCATATTGACAATGGAGTTTGCGACCTCGATGTTGAATTAAGATTATTTTTAGGTGAAGTAGCTTAATTATTAAGTCTGTTCGACTTTTAATATCTTACATGATCTGAGT----CCTGAATTCGAAAGGGGTT---GGATTCA-TGTCCTGCC---GTTTGTAAACTAGG-CCGTTCCGCTGTAGATGGTGCCGGTCGCCCGCGGCGATTAATTTCGTTTGCGGTGTCGTTTCTGGCGTCCACTCGGTGG-T-GGCTGGCCGCCC----TCGCGGAGGACTGCACTTCTCCCCTAGTAGAAACGTCGCGACCCGTTGGGTGCCGGCCAAAGGCCTG-GGTAGGCAGCCCGCGCGTCCTGTGGTTGCTGCCACAGGCGTGCGGACTCCTGGTGACCCGGCCGGCTGCCCGACGGTATGACCAGAGGAGTCGATCCGCT--GAATGGGAAACACTGTGG-TTGTGAAGCGTGTGGCCT--GGCACCGATACGTGTGGGGATTGAGGTGTAAACCGGGGGTTCCCGTGCGAAGCACGGTCCCGGCCCTGCTGCGTTGTCGG-TTGCCGGTGTCCTCGCACTGGATCGATACTCCCGTCTGCGACGCCC-ACCTTCGGATGGTCTCCCGataatctcacatattatttcaaatgaaagaggtaaaaaagaagtattcggaaatataggtataatctttgctatagcagctattggtttattaggattcctagtatgagcccatcatatattcactgtaggaatagacgttgatacccgagcttactttacatcagctacaataattattgcagttcctacaggtattaaagtatttagatgactaacaacaatatacggatcaaaaataacaataagaccatcctgcatgtgagctttaggattcatttttctatttacattagggggattgacaggaattattctatcaaattcatcaattgatatcacccttcatgatacatattacgtagtagcacatttccattatgtattatcaataggtgcagtatttgcaatcatagcaggattaattcaatgatacccacttatttcaagaataagaataaatccaaaatgactaaaaatccaatttacatcaatatttataggagttaatataacattcttcccacaacactttctaggactagcaggaatacctcgacgatattcagattatccggatatatttactttatgaaatattatttcctcaataggagcaaccatttcaactttaagaatgataatattcattataatcatatgagaaagaatatcaacaatacgaaaaacaattttcagatctaacataagaagatcacttgaatgaacacatgaattaccaccaaatgaacacacttatagagaactaccaatactaatcaaattctaatatggcagat
>16-129 Pseudomicrophyllium faulkneri
NNNNNNNNNNNNNNNNNNNNNNNNNNNNNNNNNNNNNNNNNNNNNNNNNNNNNNNNNNNNNNNNNNNNNNNNNNNNNNNNNNNNNNNNNNNNNNNNNNNNNNNNNNNNNNNNNNNNNNNNNNNNNNNNNNNNNNNNNNNNNNNNNNNNNNNNNNNNNNNNNNNNNNNNNNNNNNNNNNNNNNNNNNNNNNNNNNNNNNNNNNNNNNNNNNNNNNNNNNNNNNNNNNNNNNNNNNNNNNNNNNNNNNNNNNNNNNNNNNNNNNNNNNNNNNNNNNNNNNNNNNNNNNNNNNNNNNNNNNNNNNNNNNNNNNNNNNNNNNNNNNNNNNNNNNNNNNNNNNNNNNNNNNNNNNNNNNNNNNNNNNNNNNNNNNNNNNNNNNNNNNNNNNNNNNNNNNNNNNNNNNNNNNNNNNNNNNNNNNNNNNNNNNNNNNNNNNNNNNNNNNNNNNNNNNNNNNNNNNNNNNNNNNNNNNNNNNNNNNNNNNNNNNNNNNNNNNNNNNNNNNNNNNNNNNNNNNNNNNNNNNNNNNNNNNNNNNNNNNNNNNNNNNNNNNNNNNNNNNNNNNNNNNNNNNNNNNNNNNNNNNNNNNNNNNNNNNNNNNNNNNNNNNNNNNNNNNNNNNNNNNNNNNNNNNNNNNNNNNNNNNNNNNNNNNNNNNNNNNNNNNNNNNNNNNNNNNNNNNNNNNNNNNNNNNNNNNNNNNNNNNNNNNNNNNNNNNNNNNNNNNNNNNNNNNNNNNNNNNNNNNNNNNNNNNNNNNNNNNNNNNNNNNNNNNNNNNNNNNNNNNNNNNNNNNNNNNNNNNNNNNNNNNNNNNNNNNNNNNNNNNNNNNNNNNNNNNNNNNNNNNNNNNNNNNNNNNNNNNNNNNNNNNNNNNNNNNNNNNNNNNNNNNNNNNNNNNNNNNNNNNNNNNNNNNNNNNNNNNNNNNNNNNNNNNNNNNNNNNNNNNNNNNNNNNNNNNNNNNNNNNNNNNNNNNNNNNNNNNNNNNNNNNNNNNNNNNNNNNNNNNNNNNNN-----ttctcatattattgcacaagaaagaggaaaaaaagaagttttcggaaatttaggaataatttttgcaatagctgcaattggattattagggtttgtagtttgagctcaccatatatttactgtaggtatagatgttgacacccgagcttattttacatctgcaactataattattgctattcctacaggaattaaaatctttagatgattaactacaatatacggatcaaaattaacttttagcccatcatgtttatgagctttaggttttgtttttctatttacattaggaggattaactggaattattttatcaaattcatcaattgatattaatcttcatgatacatactatgtagtagcacatttccattatgtattatcaataggagcagtatttgctatcatatcaggattaattcaatgatactcactattttcagggttaagacttaatccaaaatgattaaaaattcaatttttttccatatttattggagtaaatttgactttttttccacaacatttcctaggtctagcaggaataccacgtcggtattcagattatccagatttatttacattatgaaatattgtttcatcaacaggatcattaatttcaactacaagaataataatatttattatcatcatatgggaaagattatcatcaatacgacaaacaatatttagttcacataatattagatcaattgagtgatcttttaaaataccaccatctgaacatacttatagagaattacctatactaattaaattctaatatggcagat
>18-217 Cryptophyllium bollensi
ATATTTAATGGCCGCGGTATTTTGACCGTGCGAAGGTAGCATAATCATTAGTCTATTTATTGTGGAATAGTATGAATGGTTTGACGAAGTATTAACTGTCTCATTTTAA--TAATTAAAATTTAATTTTTTAGTTAAAAAGCTTAAATTTTGTTAAAGGACGAGAAGACCCTATAGATCTTTATTTTA--TTATTA--TT-ATTATTTTTTTAGTTTAA--ATTTTTT-ATATTTATATTTATTATTTTGTTGGGGTGACTTTTGGATATAATTAACTCCTTCT-TTTTTTTTCATTTTTTTTTTG---TT-TACTTGATCTTTTATTATTGCTTATAANAATAANATACCTTAGGGATAACAGCGTAATTCTTCTTAANAGTTCATATTGACAGTGGAGTTTGCGACCTCGATGTTGAATTAANATTATTTTTAGGTGAAGTGGCTTAATTATTAAGTCTGTTCGACTTTTAATATCTTACATGATCTGAGT----CCTGAATTCGAAAGGGGTT---GGATTCA-TGTCCTGCC---GTTTGTAAACTAGG-CCGTTCCGCCGTAGATGGTGCCGGTCGCCCGCGGCGATTAATTTCGTTTGCGGTGTCGTTACTGGCGTCCACTCGGTGG-A-GGCTGGCCACCC----TTGCGGAGGACTGCACTTCTCCCCTAGTAGAAACGTCGCGACCCGTTGGGTACCGGCCAAAGACCTG-GGCAGGCAGCCCGCGCGTCCTGTGGTTGCTGCCACAGGCGAGCGGACTCCTGGTGACCCGGCCGGCTGCCCGACGGTATGACCAGAGGAGTCGATCCGCT--GAAACGGAAACACTGTGG-TTGTGAAGCGTGCGGCCT--GGCACCGATACGTGTGGGGATTGAGGTGTAAACCTAGGGTTCCCGTGCGAAGCACGGTCCCGGCCCTGCTGCATCGTCGG-TTGCCAGTGTCCTCGCACTGGATCGATACTCCCGTCTGCGACGCCC-ACCTTCGGATGGTCTCCCG--------------------------------------agaagtattcggaaatrtgggcataatttttgcaatagcagctattggattacttggattcttagtatgagcacatcacacatttackgtaggaatagatgttgatactcgagcatattttacatcagctacaataattattgcggtacccacaggtattaaagtatctagatgattaacaacaatatacgggtcaaaaataacactaagatcatcatgtgtatgagctttaggattcgttttcctatttacattaggaggattaacaggaattattctatccaattcatcaatcgacatcacccttcatgatacatactatgtagtagcacatttccactacgtattgtccataggtgcagtatttgcaattatagcaggattcattcaatgatacccacttatctcaagaataagaataaatctaaaatgattaaaaatccaattcgcatcgatattcataggatttaatataacatttttaccccaacactttttaggacttgctggaatacctcgacgatactcagattacccagacatatttactatatgaaacactatttcttcaataggtgcaactatttcaactttaagaataataatatttattattatcatctgagaaagaatatcaacaatacaacaaacaattttcagatcaaatataagaagatcacttgaatgaacacatgaattaccaccaaatgaacatacttatagagaactaccaatactaattaaattctaatatggcagat
>20-002 Cryptophyllium liyananae
NNNNNNNNNNNNNNNNNNNNNNNNNNNNNNNNNNNNNNNNNNNNNNNNNNNNNNNNNNNNNNNNNNNNNNNNNNNNNNNNNNNNNNNNNNNNNNNNNNNNNNNNNNNNNNNNNNNNNNNNNNNNNNNNNNNNNNNNNNNNNNNNNNNNNNNNNNNNNNNNNNNNNNNNNNNNNNNNNNNNNNNNNNNNNNNNNNNNNNNNNNNNNNNNNNNNNNNNNNNNNNNNNNNNNNNNNNNNNNNNNNNNNNNNNNNNNNNNNNNNNNNNNNNNNNNNNNNNNNNNNNNNNNNNNNNNNNNNNNNNNNNNNNNNNNNNNNNNNNNNNNNNNNNNNNNNNNNNNNNNNNNNNNNNNNNNNNNNNNNNNNNNNNNNNNNNNNNNNNNNNNNNNNNNNNNNNNNNNNNNNNNNNNNNNNNNNNNNNNNNNNNNNNNNNNNNNNNNNNNNNNNNNNNNNNNNNNNNNNNNNNNNNNNNNNNNNNNNNNNNNNNNNNNNNNNNNNNNNNNNNNNNNNNNNNNNNNNNNNNNNNNNNNNNNNNNNNNNNNNNNNNNNNNNNNNNNNNNNNNNNNNNNNNNNNNNNNNNNNNNNNNNNNNNNNNNNNNNNNNNNNNNNNNNNNNNNNNNNNNNNNNNNNNNNNNNNNNNNNNNNNNNNNNNNNNNNNNNNNNNNNNNNNNNNNNNNNNNNNNNNNNNNNNNNNNNNNNNNNNNNNNNNNNNNNNNNNNNNNNNNNNNNNNNNNNNNNNNNNNNNNNNNNNNNNNNNNNNNNNNNNNNNNNNNNNNNNNNNNNNNNNNNNNNNNNNNNNNNNNNNNNNNNNNNNNNNNNNNNNNNNNNNNNNNNNNNNNNNNNNNNNNNNNNNNNNNNNNNNNNNNNNNNNNNNNNNNNNNNNNNNNNNNNNNNNNNNNNNNNNNNNNNNNNNNNNNNNNNNNNNNNNNNNNNNNNNNNNNNNNNNNNNNNNNNNNNNNNNNNNNNNNNNNNNNNNNNNNNNNNNNNNNNNNNNNNNNNNNNNNNNNNNNNNataatttcacatattatttcacatgaaagaggaaaaaaagaagtattcggaaatataggtataatcttcgcaatagcagcaattggtttattagggttcttagtatgagcacatcatatattcactgtagggatagatgttgatacacgagcatacttcacatcagctacaataatcattgctgtacctacaggaattaaagtatttagatgattaacaacaatatatggatccaaaacaacatttagaccatcatgtatatgatccctaggttttgtatttctatttacgctagggggtttaacaggaatcattttatcaaactcatcaatcgatattactctacatgacacctattatgtagtagcacattttcactatgttttatctataggcgcagtatttgcaattatagcaggatttatccaatgatatccccttatttctagaataacaataaacccaacatgattaaaaatacaatttatatcaatatttattggagtaaatataacgttcttcccacaacacttccttggacttgcaggaataccacgacggtattcagattatccagacatattcgccttatgaaacattatttcatcaataggggctacaatctccactttaagaataatattattcattataatcatttgagaaagaatatcaacaatacgacaagcaattttcagatcaaatataagaagatcaattgagtgaacacacaacttaccccctaatgaacatacctatggagaattacctattttaatcaaattttaatatggcagat
>18-423 Cryptophyllium oyae
TAATTTAATGGCCGCGGTATTTTGACCGTGCGAAGGTAGCATAATCATTAGCCCATTAATTATGGGATTGTATGAATGGTTCGACGAAATATTAACTGTCTCTAGTTAAT-TATTTATAATTTAATTTTTTAGTTAAAAAGCTTAAATTTTTTTAAAGGACGAGAAGACCCTATAGATCTTTATTTTTT-TTATTA--AT-GTTT-TTTTTTTGTTTAT--TTTTTAA-ATATTTATATATATTATTTTGTTGGGGTGATATTGGGATTTAATTAACTCTTTTT-TTTTTT----------------------------------------------------------------------------------------------------------------------------------------------------------------------------------------------------------NNNNNNNNNNNNNNNNNNNNNNNNNNNNNNNNNNNNNNNNNNNNNNNNNNNNNNNNNNNNNNNNNNNNNNNNNNNNNNNNNNNNNNNNNNNNNNNNNNNNNNNNNNNNNNNNNNNNNNNNNNNNNNNNNNNNNNNNNNNNNNNNNNNNNNNNNNNNNNNNNNNNNNNNNNNNNNNNNNNNNNNNNNNNNNNNNNNNNNNNNNNNNNNNNNNNNNNNNNNNNNNNNNNNNNNNNNNNNNNNNNNNNNNNNNNNNNNNNNNNNNNNNNNNNNNNNNNNNNNNNNNNNNNNNNNNNNNNNNNNNNNNNNNNNNNNNNNNNNNNNNNNNNNNNNNNNNNNNNNNNNNNNNNNNNNNNNNNNNNNNNNNNNNNNNNNNNNNNNNNNNNNNNNNNNNNNNNNNNNNNNNNNNNNNNNNNNNNNNNNNNNNNNNNNNNNNNNNNNNNNNNNNNNNNNNNNNNNNNNNNNNNNNNNNNNNNNNNNNNNNNNNNNNNNNNNNNNNNNNNNNNNNNNNNNNNNNNataatttcacatattatctcaaatgaaagaggaaaaaaagaagtattcggaaacctaggaataatcttcgctatagcagcaattggtttactaggatttttagtatgagcacatcatatgttcaccgtaggaatagatgttgatacacgagcatactttacatcagctacaataattattgctgtacctacaggtattaaagtattcagatgattaacaacaatatatggatcaaaaataacatttagaccatcatgcctatgatcactaggatttgtatttctatttacattagggggattaacaggaattatcctatcaaattcatcaatcgacattactcttcacgacacctattatgtagtagcacactttcattatgttctatctataggtgcagtatttgcaatcatagcaggattcatccaatgataccctcttatatcaagaataagaataaacccaaaatgattaaaggtacaatttacatcaatatttatcggagtaaacataacattcttccctcaacacttcctaggacttgcaggcatgccccgacgatattcagattatccagacatatttacaatatgaaatactatttcatcaataggggccacaatctccactttaagaataataatattcattataatcatttgagaaagaatatcaacaatacgacaaacaatcttcagatcaaatataagaagatcaattgaatgaacacacgacttacccccaaatgaacacacttatagagaattacctacattaattaaattctaatatggcagat
>SLT03 Cryptophyllium phami
NNNNNNNNNNNNNNNNNNNNNNNNNNNNNNNNNNNNNNNNNNNNNNNNNNNNNNNNNNNNNNNNNNNNNNNNNNNNNNNNNNNNNNNNNNNNNNNNNNNNNNNNNNNNNNNNNNNNNNNNNNNNNNNNNNNNNNNNNNNNNNNNNNNNNNNNNNNNNNNNNNNNNNNNNNNNNNNNNNNNNNNNNNNNNNNNNNNNNNNNNNNNNNNNNNNNNNNNNNNNNNNNNNNNNNNNNNNNNNNNNNNNNNNNNNNNNNNNNNNNNNNNNNNNNNNNNNNNNNNNNNNNNNNNNNNNNNNNNNNNNNNNNNNNNNNNNNNNNNNNNNNNNNNNNNNNNNNNNNNNNNNNNNNNNNNNNNNNNNNNNNNNNNNNNNNNNNNNNNNNNNNNNNNNNNNNNNNNNNNNNNNNNNNNNNNNNNNNNNNNNNNNNNNNNNNNNNNNNNNNNNNNNNNNNNNNNNNNNNNNNNNNNNNNNNNNNNNNNNNNNNNNNNNNNNNNNNNNNNNNNNNNNNNNNNNNNNNNNNNNNNNNNNNNNNNNNNNNNNNNNNNNNNNNNNNNNNNNNNNNNNNNNNNNNNNNNNNNNNNNNNNNNNNNNNNNNNNNNNNNNNNNNNNNNNNNNNNNNNNNNNNNNNNNNNNNNNNNNNNNNNNNNNNNNNNNNNNNNNNNNNNNNNNNNNNNNNNNNNNNNNNNNNNNNNNNNNNNNNNNNNNNNNNNNNNNNNNNNNNNNNNNNNNNNNNNNNNNNNNNNNNNNNNNNNNNNNNNNNNNNNNNNNNNNNNNNNNNNNNNNNNNNNNNNNNNNNNNNNNNNNNNNNNNNNNNNNNNNNNNNNNNNNNNNNNNNNNNNNNNNNNNNNNNNNNNNNNNNNNNNNNNNNNNNNNNNNNNNNNNNNNNNNNNNNNNNNNNNNNNNNNNNNNNNNNNNNNNNNNNNNNNNNNNNNNNNNNNNNNNNNNNNNNNNNNNNNNNNNNNNNNNNNNNNNNNNNNNNNNNNNNNNNNNNNNNNNNNNNNNNNNNNNNNataatctcacatatcattgcacatgaaagaggaaaaaaagaagtatttggaaatatgggaataattttcgcaatagcagctattgggttacttggattcctagtatgagcacaccacatatttactgtaggaatagatgtagatactcgagcatactttacatcagctacaataattattgctgtacctacaggaattaaagtattcagatgattaacaacaatatatggatccaaaataacattaagaccatcttgcttgtgagcattaggattcgtatttctatttacaatagggggattaacaggaattattctatctaactcatcaattgatatcactcttcatgacacatattatgtagtagctcactttcattatgtactatcaataggtgcagtatttgcaatcatagcaggatttatccaatgatatcctcttatttcaagaataacaataaacccaaaatgactaaaaattcaatttacatcaatgttcataggagtaaatttaacattcttcccacagcactttcttggacttgctggaataccacgtcgatattcagattacccagacatatttactttatgaaatacactatcatcaataggagcaataatttcaacaacaagaataataatattcattataattatttgagaaagaatatcaacaatacgtcaaacaatctttagatcaaacataagaagagctcttgaatgaaaccatgaatttccccctaatgagcacacttatagagaattaccaataataattaaattctaatatggcagat
>16-030 Phyllium pulchrifolium
TTATTTAATGGCCGCGGTATTTTGACTGTGCAAAGGTAGCATAATCATTAGTCTATTAATTGTAGGATGGTATGAATGGTTGGACGAAATATTGACTGTCTTCATGTTTA-TTTATAGAAATTAATTTTTGAGTTAAAAAGCTTAAATTTTTTTGTAGGACGAGAAGACCCTATAGATCTTTATTAATT-TAATTT--T--ACT--TATTTTTGGTTTAT-TTCTTTTCATGAATTTTTGATTTTTTTTGTTGGGGTGACATTTAGATATAATTAACTCTTTTTTTTCTTTTTCA-TTGATTTTTG---TT-TATATGATTTTTTACTATT-TCTTTAAGATATAGATACCTTAGGGATAACAGCGTAATTCTTTTTGAGAGTTCATATTGACATTGGAGATTGCGACCTCGATGTTGAATTAAGATTATATTTTGGTGTAGTAGCTTTTTATATAGGTCTGTTCGACCTTTAAATTCTTACATGATCTGAGT----CCTGAATTCGAAAGGGGTT---GGATTCA-TGTCTCTCC---GACGTAA---CAGT-ACGGTCACACCATGATGGTGCTGGTCGCCCGCGGCGATTAATTTCGCTTGCGGTGTCGTTTCTGGCGTCCACTTGGCAG-C-TGGCATGTCACT----TCGCGGAGGACTGCACTTCTCCCCTAGTAGAAACGTCGCGACCCGTTGGGTGCCGGTCAAAGGCCTG-GGTAGGAAGACCGCGTGTCCTGT-GTGGGTTCCATGGGCATGCGGACTCCTGGTGACCCGGCCGGCTGCCCGACGGTATGACCCGAGGAGTCGATCCGCT--AAATGGGAAACACTATGG-TTGTGAAGCGTGCGGCCT--GGCGCCGATGCGTGTGGGGATTGTGGTGTAAACCGGGGGTGCCCGTGCGAAGCACGGTCCCGGCCCTACTGCGTTGTCGG-TTGCTGGTGTCCTCGCACAGGATCGATACTCCCGTCTGCGACGCCC-ATCTTCGGATGGTCTCCCG------------------------------------------------------------------------------------------------------------------catatatttacagttggaatagatgtagatacacgagcttattttacatcagcaacaataatcattgccgttccaactggaattaaagtatttagttgattaacaactatgtatggatccaaaataacttttagaccctcatgcttatgaagattagggttcgtattcctattcacattagggggaataacaggaattgtactttcaaattcatccattgatattacactacacgatacttattacgtagtagcacatttccactatgttctatcaataggagcagtatttgctattatatctggatttatccagtgataccctttgttgacaggattgacaataaatccaaaatgattaaaaattcaattcattacaatatttgtaggagtaaacttaacattttttccacaacatttcctaggacttgctggtataccacgacgatacattgattatccagatatatttttaatatgaaacatcttatcatcaataggggctataatttcagccctaagaataatagcattttttactataatttgagaaagaataatatctctacgacaagtaataagagggtcacaaacaagaagatcaaatgaatgaaaacaaaatataccaccaaaggaacacacctataatgaactacctatcctaattaaattctaatatggcagat
>RBINS10 Cryptophyllium westwoodi
NNNNNNNNNNNNNNNNNNNNNNNNNNNNNNNNNNNNNNNNNNNNNNNNNNNNNNNNNNNNNNNNNNNNNNNNNNNNNNNNNNNNNNNNNNNNNNNNNNNNNNNNNNNNNNNNNNNNNNNNNNNNNNNNNNNNNNNNNNNNNNNNNNNNNNNNNNNNNNNNNNNNNNNNNNNNNNNNNNNNNNNNNNNNNNNNNNNNNNNNNNNNNNNNNNNNNNNNNNNNNNNNNNNNNNNNNNNNNNNNNNNNNNNNNNNNNNNNNNNNNNNNNNNNNNNNNNNNNNNNNNNNNNNNNNNNNNNNNNNNNNNNNNNNNNNNNNNNNNNNNNNNNNNNNNNNNNNNNNNNNNNNNNNNNNNNNNNNNNNNNNNNNNNNNNNNNNNNNNNNNNNNNNNNNNNNNNNNNNNNNNNNNNNNNNNNNNNNNNNNNNNNNNNNNNNNNNNNNNNNNNNNNNNNNNNNNNNNNNNNNNNNNNNNNNNNNNNNNNNNNNNNNNNNNNNNNNNNNNNNNNNNNNNNNNNNNNNNNNNNNNNNNNNNNNNNNNNNNNNNNNNNNNNNNNNNNNNNNNNNNNNNNNNNNNNNNNNNNNNNNNNNNNNNNNNNNNNNNNNNNNNNNNNNNNNNNNNNNNNNNNNNNNNNNNNNNNNNNNNNNNNNNNNNNNNNNNNNNNNNNNNNNNNNNNNNNNNNNNNNNNNNNNNNNNNNNNNNNNNNNNNNNNNNNNNNNNNNNNNNNNNNNNNNNNNNNNNNNNNNNNNNNNNNNNNNNNNNNNNNNNNNNNNNNNNNNNNNNNNNNNNNNNNNNNNNNNNNNNNNNNNNNNNNNNNNNNNNNNNNNNNNNNNNNNNNNNNNNNNNNNNNNNNNNNNNNNNNNNNNNNNNNNNNNNNNNNNNNNNNNNNNNNNNNNNNNNNNNNNNNNNNNNNNNNNNNNNNNNNNNNNNNNNNNNNNNNNNNNNNNNNNNNNNNNNNNNNNNNNNNNNNNNNNNNNNNNNNNNNNNNNNNNNNNNNNNNNNNNNNNNNNNNNN----tctcacatattatttcaaatgaaagaggcaaaaaagaagttttcggaaatataggtataatctttgccatagcagctattggtttattaggatttctagtatgagcccatcacatattcactgtaggaatagacgttgatacccgagcttatttcacatcagctacaataattattgccgttcctacaggtattaaagtatttagatgactaacaacaatatacggatcaaaaataacaataagaccatcatgtatatgagctttaggattcatttttctatttacattagggggattaacaggaattattctatcaaattcatcaattgacatcacccttcatgatacatactacgtagtagcccacttccattatgtattatccataggtgcagtatttgcaatcatagcaggattaattcaatggtacccacttatctcaagaataagaataaatccaaaatgactaaaaatccaattcacatccatattcataggagttaatataacatttttcccacaacactttttaggactcgcaggaatacctcgacgatattcagattacccagatatattcactttatgaaatattatttcttcaataggagcaaccatttcaactttaagaataataatattcatcataattatatgagaaagaatatcaacaatacgacaaacaattttcaaatctaatataagaagatcacttgaatgaacacatgaactaccaccaaatgaacatacttatagagaactaccaatactaatcaaattctaatatggcagat
>18-279 Cryptophyllium chrisangi
-TATTTAATGGCCGCGGTATTTTGACCGTGCGAAGGTAGCATAATCATTAGCCTATTTATTGTGGGATAGTATGAATGGTTTGACGAAATATTAACTGTCTCATATTAAT-TATTTAAAATTTAATTTTTGAGTTAAAAAGCTTAATTTTTTTTATAGGACGAGAAGACCCTATAGATCTTTATTATTT-ATATTT--TT-AT---ATTTTTTAGTTTAT-TTTTATT-ATTCTTTTATTTATTATTTTGTTGGGGCGATGTTAGGATATATTTAACTCCTTTT-TTTTTTATCA-TTTATTTTTG---TT-TTTTTGATCTTTTATTATTGCTTATAANAACAAGATACCTTAGGGATAACAGCGTAATTCTCTTTAAGAGTTCATATTGACAATGGAGTTTGCGACCTCGATGTTGAATTAGGATTATTTTTAGGTGAAGTAGCTTAATTATTAAGTCTGTTCGACTTTTAATATCTTACATGATCTGAGTGAATCCTGAATTCGAAAGGGGTT---GGATTCA-TGTCCTGCC---GTTTGTAAACTAGG-CCGCTCTGCTGTAGATGGTGCCGGTCGCCCGCGGCGATTAATTTCGTTTGCGGTGTCGTTTCTGGCGTCCACTCGGTGG-T-GGCTGGCCGCCA----TCGCGGAGGACTGCACTTCTCCCCTAGTAGAAACGTCGCGACCCGTTGGGTGCCGGCCAAAGGCCTG-GGTAGGCAGCCCGCGCGTCCTGTGGTTGCTGCCACAGGCGAGCGGACTCCTGGTGACCCGGCCGGCTGCCCGACGGTATGACCAGAGGAGTCGATCCGCT--GAATGGGAAACACTGTGG-TTGTGAAGCGTGCGGCCT--GGCACCGATACGTGTGGGGATTGAGGTGTAAACCGGGGGTTCCCGTGCGAAGCACGGTCCCGGCCCTGCTGCGTTGTCGG-TTGCCGGTGTCCTCGCACTGGATCGATACTCCCGTCTGCGACGCCC-ATCTTCGGATGGTCTCCCGataatctcacatattatttcacatgaaagaggtaaaaaagaagtattcggaaacataggaataatctttgcaatagcagccattggtttacttggatttttagtttgagcccatcatatatttactgtaggaatagacgttgatacacgagcttattttacatcagctacaataattattgccgttcctacaggtattaaagtatttagatgattaacaactatatatggatcaaaaataacattaagaccatcatgcatgtgagctttagggttcattttcctatttacattagggggattaacaggaatcatcctatcaaattcatcaattgatatcacccttcatgatacatattatgtagtagcacacttccattacgtattatccataggtgcagtatttgcaattatagcaggattcattcaatgatatccacttatttcaagaataagaataaacccaaaatgattaaaaattcaattcacatcaatattcataggagtaaatataacatttttcccacaacattttctagggcttgcaggaataccccgacgatactcagattatccagacatatttactttatgaaacatcatttcttcaataggagcaacaatttcaactttaagaataataatattcattataatcatatgagaaagaatatcaacaatacgacaaacgattttcagatctaatataagaagatcacttgaatgaacacatgaattaccgccaaatgaacatacttatatagaactaccaataataattaaattctaatatggcagat
>17-261 Cryptophyllium animatum
NNNNNNNNNNNNNNNNNNNNNNNNNNNNNNNNNNNNNNNNNNNNNNNNNNNNNNNNNNNNNNNNNNNNNNNNNNNNNNNNNNNNNNNNNNNNNNNNNNNNNNNNNNNNNNNNNNNNNNNNNNNNNNNNNNNNNNNNNNNNNNNNNNNNNNNNNNNNNNNNNNNNNNNNNNNNNNNNNNNNNNNNNNNNNNNNNNNNNNNNNNNNNNNNNNNNNNNNNNNNNNNNNNNNNNNNNNNNNNNNNNNNNNNNNNNNNNNNNNNNNNNNNNNNNNNNNNNNNNNNNNNNNNNNNNNNNNNNNNNNNNNNNNNNNNNNNNNNNNNNNNNNNNNNNNNNNNNNNNNNNNNNNNNNNNNNNNNNNNNNNNNNNNNNNNNNNNNNNNNNNNNNNNNNNNNNNNNNNNNNNNNNNNNNNNNNNNNNNNNNNNNNNNNNNNNNNNNNNNNNNNNNNNNNNNNNNNNNNNNNNNNNNNNNNNNNNNNNNNNNNNNNNNNNNNNNNNNNNNNNNNNNNNNNNNNNNNNNNNNNNNNNNNNNNNNNNNNNNNNNNNNNNNNNNNNNNNNNNNNNNNNNNNNNNNNNNNNNNNNNNNNNNNNNNNNNNNNNNNNNNNNNNNNNNNNNNNNNNNNNNNNNNNNNNNNNNNNNNNNNNNNNNNNNNNNNNNNNNNNNNNNNNNNNNNNNNNNNNNNNNNNNNNNNNNNNNNNNNNNNNNNNNNNNNNNNNNNNNNNNNNNNNNNNNNNNNNNNNNNNNNNNNNNNNNNNNNNNNNNNNNNNNNNNNNNNNNNNNNNNNNNNNNNNNNNNNNNNNNNNNNNNNNNNNNNNNNNNNNNNNNNNNNNNNNNNNNNNNNNNNNNNNNNNNNNNNNNNNNNNNNNNNNNNNNNNNNNNNNNNNNNNNNNNNNNNNNNNNNNNNNNNNNNNNNNNNNNNNNNNNNNNNNNNNNNNNNNNNNNNNNNNNNNNNNNNNNNNNNNNNNNNNNNNNNNNNNNNNNNNNNNNNNNNNNNNNNNNNNNNNNNNNNNNataatctcacacattatttcacaagaaagaggaaaaaaagaagtattcggaaatttaggaataatctttgccatagcagcaattggttttttaggattcctagtatgagcacaccatatattcactgtaggtatagatgttgatacacgagcttactttacatcagctacaataatcattgcagtaccaacaggtattaaagtttttagatgattgacaacaatatacggatccaaaataacatttagaccatcatgcatatgggctattggattcgtgcttttatttacaataggaggattaacgggaattattttatcaaactcatcaattgacattactttacacgacacatattatgtagtagcgcacttccattatgtactatcaataggtgcagtatttgcaattatagcaggattcattcaatgataccctcttatatccagaataagaataaacccaacatgattaaaaacccaatttatatcaatatttatcggggtaaacataacatttttcccacaacattttctcggtcttgcaggaatacctcgacgatattcagattacccagatatatttactatatgaaacactatttcatccataggagctacaatctccactttaagaataataatattcatcataatcatttgagaaagaatatcatcaatacgacaaacaatatttagatcaaatataagaagatccattgaatgaagacatgacctacccccaaatgaacatacttatagagaactacctattttaattaaattttaatatggcagat
>DZW13 Cryptophyllium westwoodii
NNNNNNNNNNNNNNNNNNNNNNNNNNNNNNNNNNNNNNNNNNNNNNNNNNNNNNNNNNNNNNNNNNNNNNNNNNNNNNNNNNNNNNNNNNNNNNNNNNNNNNNNNNNNNNNNNNNNNNNNNNNNNNNNNNNNNNNNNNNNNNNNNNNNNNNNNNNNNNNNNNNNNNNNNNNNNNNNNNNNNNNNNNNNNNNNNNNNNNNNNNNNNNNNNNNNNNNNNNNNNNNNNNNNNNNNNNNNNNNNNNNNNNNNNNNNNNNNNNNNNNNNNNNNNNNNNNNNNNNNNNNNNNNNNNNNNNNNNNNNNNNNNNNNNNNNNNNNNNNNNNNNNNNNNNNNNNNNNNNNNNNNNNNNNNNNNNNNNNNNNNNNNNNNNNNNNNNNNNNNNNNNNNNNNNNNNNNNNNNNNNNNNNNNNNNNNNNNNNNNNNNNNNNNNNNNNNNNNNNNNNNNNNNNNNNNNNNNNNNNNNNNNNNNNNNNNNNNNNNNNNNNNNNNNNNNNNNNNNNNNNNNNNNNNNNNNNNNNNNNNNNNNNNNNNNNNNNNNNNNNNNNNNNNNNNNNNNNNNNNNNNNNNNNNNNNNNNNNNNNNNNNNNNNNNNNNNNNNNNNNNNNNNNNNNNNNNNNNNNNNNNNNNNNNNNNNNNNNNNNNNNNNNNNNNNNNNNNNNNNNNNNNNNNNNNNNNNNNNNNNNNNNNNNNNNNNNNNNNNNNNNNNNNNNNNNNNNNNNNNNNNNNNNNNNNNNNNNNNNNNNNNNNNNNNNNNNNNNNNNNNNNNNNNNNNNNNNNNNNNNNNNNNNNNNNNNNNNNNNNNNNNNNNNNNNNNNNNNNNNNNNNNNNNNNNNNNNNNNNNNNNNNNNNNNNNNNNNNNNNNNNNNNNNNNNNNNNNNNNNNNNNNNNNNNNNNNNNNNNNNNNNNNNNNNNNNNNNNNNNNNNNNNNNNNNNNNNNNNNNNNNNNNNNNNNNNNNNNNNNNNNNNNNNNNNNNNNNNNNNNNNNNNNNNNNNNNNNNNNNNNNNNNNNataatctcacatattatttcaaatgaaagaggtaaaaaagaagttttcggaaatataggtataatctttgccatagcagctattggtttattaggattcctagtatgagcccatcacatattcactgtaggaatagacgttgatacccgagcttatttcacatcagctacaataattattgccgttcctacaggtattaaagtatttagatgactaacaacaatatacggatcaaaaataacaataagaccatcatgtatatgagctttgggattcattttcctatttacattaggaggcttaacaggaattattctatcaaattcatcaattgacatcacccttcatgatacatactacgtagtagcacacttccattatgtattatccataggcgcagtatttgcaatcatagcaggattaattcaatgatacccacttatttcaagaataagaataaatccaaaatgattaaaaatccaatttacatctatattcataggagttaatataacatttttcccacaacactttttaggactcgcaggaatacctcgacgatattcagattacccagatatattcactttatgaaatattatttcttcgataggagcaaccatttcaactttaagaataataatattcatcataatcatatgagaaagaatatcaacaatacgacaaacaattttcagatctaacataagaagatcacttgaatgaacacatgaattaccaccaaatgaacatacttatagagaactaccaataataatcaaattctaatatggcagat
>16-114 Cryptophyllium faulkneri
ATATTTAATGGCCGCGGTATTTTGACCGTGCGAAGGTAGCATAATCATTAGTCCATTTATTGTGGGATAGTATGAATGGTTTGACGAAATATTGACTGTCTCATTTTAAT-AATTTAAAATTTAATTTTTGAGTTAAAAAGCTTAATTTTTTTTAAAGGACGAGAAGACCCTATAGATCTTTATTATTACTTATTT--TT-AAT--ACTTTTTTAGTTT--ATTTTTT-ATGATTATGGTTATTATTTTGTTGGGGCGATGTTAGGATATATTTAACTCCTTTT-TTTGTTTTCA-TTTATTTTTG---TT-TTTTTGATCTTTTATTATTGCTTATAAGAATAAGATACCTTAGGGATAACAGCGTAATTCTTTTTAAGAGTTCATATTGACAATGGAGTTTGCGACCTCGATGTTGAATTAAGATTATTTTTAGGTGAAGTGGCTTAATTATTAAGTCTGTTCGACTTTTAATATCTTACATGATCTGAGTNNNNNNNNNNNNNNNNNNNNNNNNNNNNNNNNNNNNNNNNNNNNNNNNNNNNNNNNNNNNNNNNNNNNNNNNNNNNNNNNNNNNNNNNNNNNNNNNNNNNNNNNNNNNNNNNNNNNNNNNNNNNNNNNNNNNNNNNNNNNNNNNNNNNNNNNNNNNNNNNNNNNNNNNNNNNNNNNNNNNNNNNNNNNNNNNNNNNNNNNNNNNNNNNNNNNNNNNNNNNNNNNNNNNNNNNNNNNNNNNNNNNNNNNNNNNNNNNNNNNNNNNNNNNNNNNNNNNNNNNNNNNNNNNNNNNNNNNNNNNNNNNNNNNNNNNNNNNNNNNNNNNNNNNNNNNNNNNNNNNNNNNNNNNNNNNNNNNNNNNNNNNNNNNNNNNNNNNNNNNNNNNNNNNNNNNNNNNNNNNNNNNNNNNNNNNNNNNNNNNNNNNNNNNNNNNNNNNNNNNNNNNNNNNNNNNNNNNNNNNNNNNNNNNNNNNNNNNNNNNNNNNNNNNNNNNNNNNNNNNNNNNNNNNNNNNNNN---atttcacatattatttcacacgaaagaggaaaaaaggaggtatttggaaatataggaataatctttgcaatagctgctattggtttacttggattcttagtatgagcacatcacatatttactgtaggaatagatgttgatacccgagcctactttacatcagccacaataattattgctgtacccacaggaattaaagtatttagatgattaacaactatatatgggtcaaaaacaacattaagaccatcatgcatgtgagcattaggattcgtattcctattcacattagggggactaaccggaattattttatcaaattcatcaattgatattacccttcatgacacatattatgtagttgcccattttcattacgttttatccataggtgcagtattcgcaattatagcaggattcattcaatgatacccacttatttcaagaataagaataaatccaaaatgattaaaaatccaattcacatcaatattcattggaattaacataacatttttcccacaacactttttaggccttgctggaataccacgacgatattcagattaccctgatatattcactttatgaaatacaatttcttcaataggtgcaatcatttcaactttaagaataatattatttattataattatttgagaaagaatatcaacaatgcgtcaaacaattttcagatcaaatgtaagaagatcacttgagtgaacacatgagttaccacctaacgaacattcctatagagaactaccaatactaattaaattctaatatggcagat
>SLT14 Cryptophyllium echidna
ATATTTAATGGCCGCGGTATTTTGACCGTGCGAAGGTAGCATAATCATTAGCTCATTTATTGTGGGATAGTATGAATGGTTTGACGAAATATTATCTGTCTCATTTTAAT-AATTTAAAATTTAATTTTTTAGTTAAAAAGCTTAATTTTTTTTAAAGGACGAGAAGACCCTATAGATCTTTATTTTTA-TTATTT--TT-AT---ATTTTTTGGCTTA--TTTTGTT-ATATTTATATTTATTATTTTGTTGGGGTGATATTAGGATATATTTAACTCCTTTTATTTTTTATCA-TTTATTTTTG---TT-TTTTTGATCTTTTATTATTGCTTATAAGAATAAGATACCTTAGGGATAACAGCGTAATTCTTTTTGAGAGTTCATATTTACAATAGAGTTTGCGACCTCGATGTTGAATTAAGATTATTATTAGGTGAAGTAGCTTAATTATTAAGTCTGTTCGACTTTTAATATCTTACATGATCTGAGTGAATCCTGA-TTCGAAAGGGGTT---GGATTCA-AGTCCTGCC---GTTTGTAAACTAGG-CCGTTCCGCTGTAGATGGTGCCGGTCGCCCGCGGCGATTAATTTCGTTTGCGGTGTCGTTTCTGGCGTCCACTCGGTGG-T-GGCTGGCCACCC----TCGCGGAGGACTGCACTTCTCCCCTAGTAGAAACGTCGCGACCCGTTGGGTGCTGGCCAAAGGCCTG-GGTAGGCAGCCCGCGTGTCCTGTGGTTGCTGCCACGGGCGAGCGGACTCCTGGTGACCCGGCCGGCTGCCCGACGGTACGACCAGAGGAGTCGATCCGCT--GAAAGCGAAACACTGTGG-TTGTGAAGCGTGTGGCCT--GGCACCGATACGTGTGGGGATTGAGGTGTAAACCGGGGGTTCCCGTGCGAAGCACGGTCCCGGCCCTGCTGCGTTGTCGG-TTGCCGGTGTCCTCGCACTGGATCGATACTCCCGTCTGCGACGCCC-A---------------------atttcacatatcatttcaaatgaaagaggaaaaaaagaagtatttggaaatataggaataattttcgcaatagctgctattggattacttggattcctagtatgagcccatcacatattcactgtaggaatagatgtagatactcgagcatattttacatcagctacaataattattgcagtacccacaggaattaaagtattcagatgattaacaacaatatatggatcaaaattaacaataagaccatcatgcatatgagctctaggattcattttcctatttacactaggaggattaacaggaattattttatcaaactcatcaattgatattactcttcatgatacatattatgtagtagcccacttccattatgttttatctataggagcagtattcgcaattatagcaggatttattcaatggtacccacttatttcaagaataacaataaacccaaaatgattaaaaattcaattcacatcaatatttataggagtaaatataactttcttcccacaacactttttaggacttgctggaatacctcgacgatactcagattatccagacatatttactatatgaaacattatttcttcaataggagcaactatttcaaccctaagaataataatatttatcataattatttgggagagaatatctacaatacgacaaacaattttcagatcaaatataagaagatcacttgaatgaacacatgaattaccaccaaatgaacatacttatagagaattaccaataataattaaattctaatatggcagat
>DZW06 Cryptophyllium daparo
TTATTTAATGGCCGCGGTATTTTGACCGTGCGAAGGTAGCGTAATCATTAGCCCACTAATTTTGGGATTGTATGAATGGTTTGACGAAACATTAACTGTCTCATTTTAAT-TATTTATAACTTAATTTTTTAGTTAAAAAGCTTAAATTTTTTTATAGGACGAGAAGACCCTATAGATCTTTATTTTTA-TTATTT--GG-TTTA-TTATTTTGGTCTATATTTTAAT-ATTTATATATTTATTATTTTGTTGGGGTGACATTGGGATATAATTAATTCTCTTT-TTTTTTTTCA-TTTATTTTTG---TT-TTTTT--------------------------------------------------------------------------------------------------------------------------------------------------------------------------------------------------GGGTT---GGATTCA-AGTCCTGCCG--GTTTTCAAACTGTG-GCGTTCCACTATGGATGGTGCCGGTCGCCCGCGGCGATTAATTTCGTTTGCGGTGTCGTTTCTGGCGTCCACTTGGTGG-T-TAATGTTCACGA----CAACGGAGGACAGCATTTCCCCCCTAGTAGAAACGTCGCGACCCGTTGGGTGCCGGCCAAAGGCCTG-GGTAGGCAGCCCGCGTGTCCTGTGGTTGCTGCCACAGGCGTGCGGACTCCTGGTGACCCGGCCGGCTGCCCGACGGTATGACCAGAGGAGTCGATCCGCT--GAATGGGAAACACTGTGG-TTGTGAAGCGTGCGGCCT--GGCGCCGATACGTGTGGGGATTGAGGTGTAAACCGGGGGTTCCCGTGCGAAGCACGGTCCCGGCCCTGCTGCGTTTTCGG-TTGCTGGTGTCCTCGCACTGGATCGATACTCCCGTCTGCGACGCCC-ACCTTCGGATGGTCTCCCGNNNNNNNNNNNNNNNNNNNNNNNNNNNNNNNNNNNNNNNNNNNNNNNNNNNNNNNNNNNNNNNNNNNNNNNNNNNNNNNNNNNNNNNNNNNNNNNNNNNNNNNNNNNNNNNNNNNNNNNNNNNNNNNNNNNNNNNNNNNNNNNNNNNNNNNNNNNNNNNNNNNNNNNNNNNNNNNNNNNNNNNNNNNNNNNNNNNNNNNNNNNNNNNNNNNNNNNNNNNNNNNNNNNNNNNNNNNNNNNNNNNNNNNNNNNNNNNNNNNNNNNNNNNNNNNNNNNNNNNNNNNNNNNNNNNNNNNNNNNNNNNNNNNNNNNNNNNNNNNNNNNNNNNNNNNNNNNNNNNNNNNNNNNNNNNNNNNNNNNNNNNNNNNNNNNNNNNNNNNNNNNNNNNNNNNNNNNNNNNNNNNNNNNNNNNNNNNNNNNNNNNNNNNNNNNNNNNNNNNNNNNNNNNNNNNNNNNNNNNNNNNNNNNNNNNNNNNNNNNNNNNNNNNNNNNNNNNNNNNNNNNNNNNNNNNNNNNNNNNNNNNNNNNNNNNNNNNNNNNNNNNNNNNNNNNNNNNNNNNNNNNNNNNNNNNNNNNNNNNNNNNNNNNNNNNNNNNNNNNNNNNNNNNNNNNNNNNNNNNNNNNNNNNNNNNNNNNNNNNNNNNNNNNNNNNNNNNNNNNNNNNNNNNNNNNNNNNNNNNNNNNNNNNNNNNNNNNNNNNNNNNNNNNNNNNNNNNNNNNNNNNNNNNNNNNNNNNNNNNNNNNNNNNNNNNNNNNNNNNNNNNNNNNNNNNNNNNNNNNNNNNNNNNNNNNNNNNNNNN
>SB0531 Cryptophyllium limogesi
NNNNNNNNNNNNNNNNNNNNNNNNNNNNNNNNNNNNNNNNNNNNNNNNNNNNNNNNNNNNNNNNNNNNNNNNNNNNNNNNNNNNNNNNNNNNNNNNNNNNNNNNNNNNNNNNNNNNNNNNNNNNNNNNNNNNNNNNNNNNNNNNNNNNNNNNNNNNNNNNNNNNNNNNNNNNNNNNNNNNNNNNNNNNNNNNNNNNNNNNNNNNNNNNNNNNNNNNNNNNNNNNNNNNNNNNNNNNNNNNNNNNNNNNNNNNNNNNNNNNNNNNNNNNNNNNNNNNNNNNNNNNNNNNNNNNNNNNNNNNNNNNNNNNNNNNNNNNNNNNNNNNNNNNNNNNNNNNNNNNNNNNNNNNNNNNNNNNNNNNNNNNNNNNNNNNNNNNNNNNNNNNNNNNNNNNNNNNNNNNNNNNNNNNNNNNNNNNNNNNNNNNNNNNNNNNNNNNNNNNNNNNNNNNNNNNNNNNNNNNNNNNNNNNNNNNNNNNNNNNNNNNNNNNNNNNNGAATCCTGAATTCGAAAGGGGTT---GGATTCA-TGTCCTACC---GTTTGTAAACTAGG-TCGTTCCACTATAGATGGTGCTGGTCGCCCGCGGCGATTCATTTCGTTTGCGGTGTCGTTTCTGGCGTCCACTTGGTGGAA-GACTGGCCACCC----TCGCGGAGGACTGCACTTCTCCCCTAGTAGAAACGTCGCGACCCGTTGGGTGCCGGCCAAAGGCCTG-GGTAGGCAGCCCGCGTGTCCTGTGGTTGCTGCCACAGGCGTGCGGACTCCTGGTGACCCGGCCGGCTGCCCGACGGTATGACCAGAGGAGTCGATCCGCT--GAATGGGAAACACTGTGG-TTGTGAAGCGTGTGGCCT--GGCACCGATACGTGTGGGGATTGAGGTGTAAACCGGGGGCTCCCGTGCGAAGCACGGTCCCGGCCCTGCTGCGTTTTCGG-TTGCTGGTGTCCTCGCACTGGATCGATACTCCCGTCTGCGACGCCC-ACCTTCGGATGGTCTCCCG---atttcacatatcatctcccatgaaagaggaaaaaaagaggtttttggaaacctaggaataattttcgctatagcagcgattggtttactaggatttttagtatgagcacatcatatatttactgtaggaatagatgttgatacacgagcatacttcacatcggctacaataattattgctgtaccaacaggtatcaaagtatttagatgactaactacaatatatgggtcaaaaataacattcagaccatcttgcatatgagccttaggatttgtagtattattcacactaggaggattaacaggaattatcttatcaaattcatctattgatattacccttcacgacacttattatgtagtagcacattttcattatgtactatcgataggcgcagtattcgcaattatagccggattcattcaatgataccctcttattacaagaacaagaataaacccgacatgattaaaaattcaattcacatcaatattcatcggagttaacataacttttttcccacaacacttccttggacttgcaggcataccccgacgatactctgattacccagatatattcactacatgaaatgtagtctcatctataggagcaacaatttcaaccttaagaataataatatttatcataatcatttgagaaagaatgtctacattacgtcaaacaatattcaaatcaaatataagaagatcccttgaatgaacacatgaattacctccaaatgaacatacttacagagagctacctattctaattaaattctaatatggcagat
>16-075 Cryptophyllium celebicum
TTATTTAATGGCCGCGGTATTTTGACCGTGCGAAGGTAGCATAATCATTAGTCCATTTATTGTGGGATAGTATGAATGGTTTGACGAAATATTACCTGTCTCATTTTAAT-AGCTTAAAATTTAATTTTTTAGTTAAAAAGCTTAATTTTTTTTAAAGGACGAGAAGACCCTATAGATCTTTATTTTTA-TTATTT--TT-TT---ATTTTTTAGGTTA--TTTTATT-ATATTTATATTTATTATTTTGTTGGGGTGATATTAGGATATATTTAACTCCTTTTATTTTTTATCA-TTTGTTTTTGTTTTT-TTTTTGATCTTTTATTATTGCTTATAAGAATAAGATACCTTAGGGATAACAGCGTAATTCTTTTTAAGAGTTCATATTTACAATGGAGTTTGCGACCTCGATGTTGAATTAAGATTATTTTTGGGTGAAGTAGCTTGATTATTAAGTCTGTTCGACTTTTAATATCTTACATGATCTGAGT-----------------------------------GTCCTGCC---GTTTGTAAACTAGG-CCGTTCCGCTGTAGATGGTGCCGGTCGCCCGCGGCGATTAATTTCGTTTGCGGTGTCGTTTCTGGCGTCCACTCGGTGG-T-GGCTGGCCGCCC----TCGCGGAGGACTGCACTTCTCCCCTAGTAGAAACGTCGCGACCCGTTGGGTGCCGGCCAAAGGCCTG-GGTAGGCAGCCCGCGCGTCCTGTGGTTGCTGCCACAGGCGTGCGGACTCCTGGTGACCCGGCCGGCTGCCCGACGGTATGACCAGAGGAGTCGATCCGCT--GAATGGGAAACACTGTGG-TTGTGAAGCGTGTGGCCT--GGCACCGATACGTGTGGGGATTGAGGTGTAAACCGGGGGTTCCCGTGCGAAGCACGGTCCCGGCCCTGCTGCGTTGTCGG-TTGCCGGTGTCCTCGCACTGGATCGATACTCCCGTCTGCGACGCCC-ACCTTCGGATGGTCTCCCG-----------------------taaaagaggaaaaaaagaagtgtttggaaatataggaataattttcgcaatagcagctattggtttacttggattcctagtatgagcacatcacatatttactgtaggaatagacgttgatactcgagcatattttacatcagctacaataattatcgcagtaccaacaggtattaaagtattcagatgattaacaacaatatatggatcaaaattaacaataagaccatcatgcttatgagcattaggattcattttcttatttacattaggaggattgacaggaatcattttatccaattcatcaattgatattactcttcatgatacatattatgtagtagcccattttcattacgtactttcaataggtgcagtattcgcaattatagcaggatttattcaatgatatccccttatttcaagaataacaataaacccaaaatgattaaaaatccaattcatatcaatatttataggagttaatataacatttttcccacagcactttttaggacttgctggaataccacgacgatattcagattatccggatatatttactacatgaaatattatttcttcaataggtgcaacaatttcaactataagaataatagttttcattataattatatgagaaagaatatcaacaatacgacaaacaattttcagatcaaatataagaagatctcttgaatgaacacatgaattacctccaaatgaacacacttatagagaactaccaataataattaaattctaatatggcagat
>DZW03 Cryptophyllium wennae
NNNNNNNNNNNNNNNNNNNNNNNNNNNNNNNNNNNNNNNNNNNNNNNNNNNNNNNNNNNNNNNNNNNNNNNNNNNNNNNNNNNNNNNNNNNNNNNNNNNNNNNNNNNNNNNNNNNNNNNNNNNNNNNNNNNNNNNNNNNNNNNNNNNNNNNNNNNNNNNNNNNNNNNNNNNNNNNNNNNNNNNNNNNNNNNNNNNNNNNNNNNNNNNNNNNNNNNNNNNNNNNNNNNNNNNNNNNNNNNNNNNNNNNNNNNNNNNNNNNNNNNNNNNNNNNNNNNNNNNNNNNNNNNNNNNNNNNNNNNNNNNNNNNNNNNNNNNNNNNNNNNNNNNNNNNNNNNNNNNNNNNNNNNNNNNNNNNNNNNNNNNNNNNNNNNNNNNNNNNNNNNNNNNNNNNNNNNNNNNNNNNNNNNNNNNNNNNNNNNNNNNNNNNNNNNNNNNNNNNNNNNNNNNNNNNNNNNNNNNNNNNNNNNNNNNNNNNNNNNNNNNNNNNNNNNNNNNNNNNNNNNNNNNNNNNNNNNNNNNNNNNNNNNNNNNNNNNNNNNNNNNNNNNNNNNNNNNNNNNNNNNNNNNNNNNNNNNNNNNNNNNNNNNNNNNNNNNNNNNNNNNNNNNNNNNNNNNNNNNNNNNNNNNNNNNNNNNNNNNNNNNNNNNNNNNNNNNNNNNNNNNNNNNNNNNNNNNNNNNNNNNNNNNNNNNNNNNNNNNNNNNNNNNNNNNNNNNNNNNNNNNNNNNNNNNNNNNNNNNNNNNNNNNNNNNNNNNNNNNNNNNNNNNNNNNNNNNNNNNNNNNNNNNNNNNNNNNNNNNNNNNNNNNNNNNNNNNNNNNNNNNNNNNNNNNNNNNNNNNNNNNNNNNNNNNNNNNNNNNNNNNNNNNNNNNNNNNNNNNNNNNNNNNNNNNNNNNNNNNNNNNNNNNNNNNNNNNNNNNNNNNNNNNNNNNNNNNNNNNNNNNNNNNNNNNNNNNNNNNNNNNNNNNNNNNNNNNNNNNNNNNNNNNNNNNNNNNNNNNNNNNNNNNNataatttcacatattatttcacatgaaagagggaaaaaagtagtatttggaaacctaggaataattttcgctatagcagcgattggtttactaggattcctagtttgagctcatcatatatttactgtaggtatagatgttgatacccgagcatactttacatcagctacaataattatcgctgtacccacaggtatcaaagtatttagatgattaacaacaatatatggatcaaaaataatattcagaccatcatggatatgatctcaaggatttgtattcctattcacactagggggattaacaggaattattttatcaaattcatcaattgatattactctacacgacacatattatgtagtagcacatttccactacgttttatctataggtgcagtatttgcaattatagcaggatttattcaatgatatccactcatctcaagaataagaataaatccaatatgattaaaaatacaatttgtatcaatatttatcagagttaatttaacatttttcccacaacactttcttggacttgctggaataccccggcgatattcagattatccagacatattcaccttatgaaacacaatttcatcaataggggctacaatctccacattaagaataataatattcatcataattatatgagaaagaatatcaacaatacgacaaacagttttcagatcaaatataagaagatcgattgaatgaacacatgacttaccaccaaacgagcacacttatggtgaactacctatattaattaaattctaatatggcagat
>SB0157 Parectatosoma hystrix
---------TGCCGCGGTATTTTGACCGTGCAAAGGTAGCATAATCATTAGTCTATTAATTGTGGACTTGTATGAATGGTTGGACGAAATATTGACTGTCTCATTATTA--TAGTTTGAAATTAAATTTTAAGTTAAAATGCTTAAATTATATTATAGGACGAGAAGACCCTATAGATCTTTATTTATT-ATATTT--TT-TA---TTATTTTGGTTTT--TATTTTG-TTGATTTTATAATATTTTTTGTTGGGGTGACATGGAGATATATTTAACTCTTTATTTTTTTTCTCA-TTTATTTTTG---TT-TATTTGACCTTATATTATTG-TTATAAGATATAGATACCTTAGGGATAACAGCGTAATTCTTTTTGAGAGTTCATATTGACAATTGAGATTGCGACCTCGATGTTGGATTAAGATTATAGTTAGGTGTAGTTGCTTAATCATTAGGTCTGTTCGACCTTTAAATTCTTACATGATCTGAGT------------------------------TCA-AGTCTGTCCGGTTTTTTCAGGTCA---CCTGGCCCCGCCAGATGTTGCTGGTCGCCTGCGGTGATTCATTTCGCTTGCAGTGTCGTTCCCAGTGATCACTCGGCAGGG-TGGTGTCTCTGC----GGCCGGGGGAGTGCACTTCCTCCCTAGTAGAAACGTCGCGACCCGCTGGGTGCCGGTCAAAGGCCYG-GGATGGCAGCCCGTGTGTCCTGTGGGGGCTCCCACAGGCATGCGGACTCCTGGTGACCCAACCGGCTGCTCGGCGGTAGGACCAGAGGAGTCGATCCGCT--GAATGAGAAACACTTTGG-TTGTGCAGCGTCCAGCCC--GGTGCCACTGTGTGTGGGGATTGAGGTGCAAACCGGGGGTGTCCGTGCGAAGCATGGCCCCGGCCCCACTGCGCTGTTGG-TTGCTGGTGTCCTTGGACTGGATCGAGACTCCCGTCTGCGACGCCC-ATTTTCGGATGGTCTCCCGataatttcacatatcatttctcaagaaagaggaaaaaaagaagtttttggaaatttaggaataatttttgcaatagctgctattggattattaggttttgtagtatgagcacatcacatatttacagtaggaatagatgtagatacacgagcatattttacttcagctacaataattattgcagttcccactggaattaaagtatttagatgattagctactatatatggatcaaaattaacatttagcccatcctgtttatgagcaataggatttgtatttttatttacactaggaggtttaacaggaatcgtcttatcaaattcatcaattgatattacattacatgatacttattatgtagtagcccattttcattatgttttatcaataggtgctgtttttgctattataggaggttttattcaatgatatccattatttacagggataactataaatccattatgattaaaaattcaatttattacaatatttattggagtaaatttaacattcttcccacaacattttttaggattagctggaataccacgacgatactcagattatccagatatatttacatcatgaaatattatttcatcaataggagcattaatttcaacaattagaataataatatttattataattttatgagaaagattaacatcaatacgacaaacaatttttagatcacatataataagaatattagaatggaatcaaaatataccaccaacagaacatacatatagtgaattacctattataattaaattctaatatggcagat
>SLT02 Cryptophyllium limogesi
TTATTTAATGGCCGCGGTATTTTGACCGTGCGAAGGTAGCATAATCATTAGCCTATTAATTGTGGGATTGTATGAATGGCTTGACGAAATATTAACTGTCTCGATTTAAT-TACCTATAAATTAATTTTTTAGTTAAAAAGCTTAAATTTTTTTAGAGGACGAGAAGACCCTATAGATCTTTATTTTTG-TTGTTT--AT-ATTA-TTTTTTTGGTTTA--TTTATTT-ATTTTTATATTAATTATTTTGTTGGGGTGACATTGGGATATAAGTAACTCTTTTATTTTATTTTCA-ATTGTATTTG---TTATATTTGATCTTTTATTATTGCTTATTAGAATAAGATACCTTAGGGATAACAGCGTAATTCTCTTTAAGAGTTCATATTGACAATGGAGTTTGCGACCTCGATGTTGAATTAAGATTATATTTAGGTGAAGTGGCTTAACTATTAAGTCTGTTCGACTTTTAATATCTTACATGATCTGAGT-AATCCTGAATTCGAAAGGGGTT---GGATTCA-TGTCCTACC---GTTTGTAAACTAGG-TCGTTCCACTATAGATGGTGCTGGTCGCCCGCGGCGATTCATTTCGTTTGCGGTGTCGTTTCTGGCGTCCACTTGGTGGAA-GACTGGCCACCC----TCGCGGAGGACTGCACTTCTCCCCTAGTAGAAACGTCGCGACCCGTTGGGTGCCGGCCAAAGGCCTG-GGTAGGCAGCCCGCGTGTCCTGTGGTTGCTGCCACAGGCGTGCGGACTCCTGGTGACCCGGCCGGCTGCCCGACGGTATGACCAGAGGAGTCGATCCGCT--GAATGGGAAACACTGTGG-TTGTGAAGCGTGTGGCCT--GGCACCGATACGTGTGGGGATTGAGGTGTAAACCGGGGGCTCCCGTGCGAAGCACGGTCCCGGCCCTGCTGCGTTTTCGG-TTGCTGGTGTCCTCGCACTGGATCGATACTCCCGTCTGCGACGCCC-ACCTTCGGATGGTCTCCCG---atttcacatatcatctcccatgaaagaggaaaaaaagaggtttttggaaacctaggaataattttcgctatagcagcgattggtttattagggtttttagtatgagcacatcatatatttactgtaggaatagacgttgatacccgagcatacttcacatcggctacaataattattgctgtaccaacaggtatcaaagtatttagatgactaactacaatatatgggtcaaaaataacattcagaccatcttgcatatgagccttagggttcgtagtattattcacactagggggattaacaggaattatcttatcaaattcatctattgatattacccttcatgatacttattatgtagtagcacattttcattacgtattatcgataggcgcagtattcgcaattatagccggattcattcaatgataccctcttattacaagaacaagaataaacccgacatgattaaaaattcaattcacatcaatattcatcggagttaacataacttttttcccacaacacttccttggacttgcaggcataccccgacgatactctgattacccagatatattcactacatgaaatgtagtctcatctataggagcaacaatttcaaccttaagaataataatatttatcataatcatttgagaaagaatgtctacattacgtaaaacaatattcaaatcagacataagaagatcccttgaatgaacacatgaattacctccaaatgaacatacttacagagagctacctattctaattaaattctaatatggcagat
>RBINS05 Cryptophyllium rarum
NNNNNNNNNNNNNNNNNNNNNNNNNNNNNNNNNNNNNNNNNNNNNNNNNNNNNNNNNNNNNNNNNNNNNNNNNNNNNNNNNNNNNNNNNNNNNNNNNNNNNNNNNNNNNNNNNNNNNNNNNNNNNNNNNNNNNNNNNNNNNNNNNNNNNNNNNNNNNNNNNNNNNNNNNNNNNNNNNNNNNNNNNNNNNNNNNNNNNNNNNNNNNNNNNNNNNNNNNNNNNNNNNNNNNNNNNNNNNNNNNNNNNNNNNNNNNNNNNNNNNNNNNNNNNNNNNNNNNNNNNNNNNNNNNNNNNNNNNNNNNNNNNNNNNNNNNNNNNNNNNNNNNNNNNNNNNNNNNNNNNNNNNNNNNNNNNNNNNNNNNNNNNNNNNNNNNNNNNNNNNNNNNNNNNNNNNNNNNNNNNNNNNNNNNNNNNNNNNNNNNNNNNNNNNNNNNNNNNNNNNNNNNNNNNNNNNNNNNNNNNNNNNNNNNNNNNNNNNNNNNNNNNNNNNNNNNNNNNNNNNNNNNNNNNNNNNNNNNNNNNNNNNNNNNNNNNNNNNNNNNNNNNNNNNNNNNNNNNNNNNNNNNNNNNNNNNNNNNNNNNNNNNNNNNNNNNNNNNNNNNNNNNNNNNNNNNNNNNNNNNNNNNNNNNNNNNNNNNNNNNNNNNNNNNNNNNNNNNNNNNNNNNNNNNNNNNNNNNNNNNNNNNNNNNNNNNNNNNNNNNNNNNNNNNNNNNNNNNNNNNNNNNNNNNNNNNNNNNNNNNNNNNNNNNNNNNNNNNNNNNNNNNNNNNNNNNNNNNNNNNNNNNNNNNNNNNNNNNNNNNNNNNNNNNNNNNNNNNNNNNNNNNNNNNNNNNNNNNNNNNNNNNNNNNNNNNNNNNNNNNNNNNNNNNNNNNNNNNNNNNNNNNNNNNNNNNNNNNNNNNNNNNNNNNNNNNNNNNNNNNNNNNNNNNNNNNNNNNNNNNNNNNNNNNNNNNNNNNNNNNNNNNNNNNNNNNNNNNNNNNNNNNNNNNNNNNNNNNNNNNNNNNNNNataatttcacatattatttcacaagaaagaggaaaaaaggaagtatttggaaatttagggataatctttgctataagagcaattggtttattaggattcttagtttgggcacaccatatatttactgtaggaatagatgtagatacacgagcatactttacatcagctacaataattatcgctgtaccaacaggaattaaagtatttagatgattaacaacaatatacggatcaaaaataacatttagaccatcatgcatgtgagctcttggattcgtatttttatttacattaggaggattaacgggaatcatcctatcaaactcatcacttgacattaccttacatgatacatattatgtagtagcacacttccactacgttttatcaataggtgcagtatttgcaatcatagcaggatttattcaatgatacccacttatatcaagaataagtataaatccaaaatgattaaaaattcaatttacatcaatatttattggggtaaatataacattcttcccacaacactttcttggtcttgcaggaatacctcgacgatattcagattacccagatatatttaccttatgaaacattgtttcatccatgggagctacaatctccgccttaagaacaataatattcatcataatcatttgagaaagaatatcatcaatacgacaaacaatatttagatctaatataagaagatctattgaatgaagacatgatctacccccaaacgaacatacttatagagaactacctattttaattaaattttaatatggcagat
>DZW04 Cryptophyllium yunnanense
NNNNNNNNNNNNNNNNNNNNNNNNNNNNNNNNNNNNNNNNNNNNNNNNNNNNNNNNNNNNNNNNNNNNNNNNNNNNNNNNNNNNNNNNNNNNNNNNNNNNNNNNNNNNNNNNNNNNNNNNNNNNNNNNNNNNNNNNNNNNNNNNNNNNNNNNNNNNNNNNNNNNNNNNNNNNNNNNNNNNNNNNNNNNNNNNNNNNNNNNNNNNNNNNNNNNNNNNNNNNNNNNNNNNNNNNNNNNNNNNNNNNNNNNNNNNNNNNNNNNNNNNNNNNNNNNNNNNNNNNNNNNNNNNNNNNNNNNNNNNNNNNNNNNNNNNNNNNNNNNNNNNNNNNNNNNNNNNNNNNNNNNNNNNNNNNNNNNNNNNNNNNNNNNNNNNNNNNNNNNNNNNNNNNNNNNNNNNNNNNNNNNNNNNNNNNNNNNNNNNNNNNNNNNNNNNNNNNNNNNNNNNNNNNNNNNNNNNNNNNNNNNNNNNNNNNNNNNNNNNNNNNNNNNNNNNNNNNNNNNNNNNNNNNNNNNNNNNNNNNNNNNNNNNNNNNNNNNNNNNNNNNNNNNNNNNNNNNNNNNNNNNNNNNNNNNNNNNNNNNNNNNNNNNNNNNNNNNNNNNNNNNNNNNNNNNNNNNNNNNNNNNNNNNNNNNNNNNNNNNNNNNNNNNNNNNNNNNNNNNNNNNNNNNNNNNNNNNNNNNNNNNNNNNNNNNNNNNNNNNNNNNNNNNNNNNNNNNNNNNNNNNNNNNNNNNNNNNNNNNNNNNNNNNNNNNNNNNNNNNNNNNNNNNNNNNNNNNNNNNNNNNNNNNNNNNNNNNNNNNNNNNNNNNNNNNNNNNNNNNNNNNNNNNNNNNNNNNNNNNNNNNNNNNNNNNNNNNNNNNNNNNNNNNNNNNNNNNNNNNNNNNNNNNNNNNNNNNNNNNNNNNNNNNNNNNNNNNNNNNNNNNNNNNNNNNNNNNNNNNNNNNNNNNNNNNNNNNNNNNNNNNNNNNNNNNNNNNNNNNNNNNNNNNNNNNNNNNNNNNNNNNNNNNataatttcacatatcatttcaaatgagagaggaaaaaaagaagtattcggaaacctgggaataatcttcgctatagcagcgattggattactaggattcttggtatgagcgcatcatatatttactgtaggaatagatgttgatacacgagcatacttcacatcagctacaataattattgcagtacctacaggtattaaagtatttagatgattaacaacaatatatggatcaaaaataacatttagaccatcctgcatatgatctctgggatttgtatttctattcacactgggaggattaacagggattattttatcaaattcatcaattgatattaccttacacgacacatattatgtagtagcacattttcattatgttctatctataggtgcagtatttgcaatcatagcaggatttatccaatgatatccacttatctcaagaataagaataaatccaacatgattaaaaatccaattcatatcaatatttataggagtaaacataacattttttccacaacactttcttggtcttgcaggaataccacgacgatattcagattacccagacatattcactttatgaaatacagtttcatcaataggggccacaatttccactttaagaataataatattcattataatcatttgagagagaatatcaacaatacgacaaacaacttttagatcaaacataagaagatctattgaatgaacacataatttacctccaaatgaacacacttatagagaattacctatactaattaaattctaatatggcagat
>DZW05 Cryptophyllium cf. drunganum
TAATTTAATGGCCGCGGTATTTTGACCGTGCGAAGGTAGCATAATCATTAGCCTATTAATTGTAGGATTGTATGAATGGTTTGATGAAATATTAACTGTCTCATTTTAAT-TTATTGTAATTTAATTTTTTAGTTAAAAAGCTTAAATTTTTTTAAAGGACGAGAAGACCCTATAGATCTTTATTTTTA-TTATAC--AT-ATT--TATTTTTGGTTTA--TTTTTTT-AATATTATATTTATTATTTTGTTGGGGTGATATTGGGATATGATTAACTCTTTTT-TTTTACTTCA-TTTATATATG---TT-TTTTTGATCTTTTATTATTGATTATAAGAATAAGATACCTTAGGGATAACAGCGTAATTTTCTTTGAGAGTTCATATTGACGATGGAGTTTGCGACCTCGATGTTGAATTAAGATTATATTTAGGTGAAGTGGCTTAATTATTAAGTCTGTTCGACTTTTAATATCTTACATGATCTGAGT-----------TCGAAAGGGGTT---GGATTCA-AGTCCTGCCG--GTTTTCAAACTGTG-GCGTTCCACTATGGATGGTGCCGGTCGCCCGCGGCGATTAATTTCGTTTGCGGTGTCGTTTCTGGCGTCCACTTGGTGG-T-TAATGTTCACGA----CAACGGAGGACAGCATTTCCCCCCTAGTAGAAACGTCGCGACCCGTTGGGTGCCGGCCAAAGGCCTG-GGTAGGCAGCCCGCGTGTCCTGTGGTTGCTGCCACAGGCGTGCGGACTCCTGGTGACCCGGCCGGCTGCCCGACGGTATGACCAGAGGAGTCGATCCGCT--GAATGGGAAACACTGTGG-TTGTGAAGCGTGCGGCCT--GGCGCCGATACGTGTGGGGATTGAGGTGTAAACCGGGGGTTCCCGTGCGAAGCACGGTCCCGGCCCTGCTGCGTTTTCGG-TTGCTGGTGTCCTCGCACTGGATCGATACTCCCGTCTGCGACGCCC-ACCTTCGGATGGTCTCCCGatgatctcccatattatctcaaatgaaagaggaaaaaaagaagtatttggaaatatgggaataattttcgccatagcagctattggtcttctaggatttttagtatgagcacaccacatatttactgtaggaatagatgttgatactcgagcatacttcacatcagctacaataattattgctgtgcctacaggtattaaagtatttagatgaataacaacaatatatggatctaaaataacatttagaccatctttaatatgagcactgggatttgtgctgttatttacattagggggattgacaggaatcatcctatcaaattcatcaattgatattaccttacatgatacatactatgtagtagcacatttccattacgttttatctataggtgcagtatttgcaattatagcaggatttatccaatgatacccacttatttcaagaataacattaaaaccaacatgattaaaaattcaattcacatcaatatttattggagttaatataacttttttcccacaacactttcttggcctagctggtataccacgacgatattcagattaccctgatatatttacactatgaaatactatctcgtcaataggggctacaatttcaactttaagaataataatattcatcataatcatttgagaaagaatatccactatacgacaaacggttttcagatcaaatataagaagatcgattgaatgaacacaagattttcccccaaacgaacacacttatagagaattacctatattaattaaattctaatatggaagat
>RBINS01 Cryptophyllium khmer
NNNNNNNNNNNNNNNNNNNNNNNNNNNNNNNNNNNNNNNNNNNNNNNNNNNNNNNNNNNNNNNNNNNNNNNNNNNNNNNNNNNNNNNNNNNNNNNNNNNNNNNNNNNNNNNNNNNNNNNNNNNNNNNNNNNNNNNNNNNNNNNNNNNNNNNNNNNNNNNNNNNNNNNNNNNNNNNNNNNNNNNNNNNNNNNNNNNNNNNNNNNNNNNNNNNNNNNNNNNNNNNNNNNNNNNNNNNNNNNNNNNNNNNNNNNNNNNNNNNNNNNNNNNNNNNNNNNNNNNNNNNNNNNNNNNNNNNNNNNNNNNNNNNNNNNNNNNNNNNNNNNNNNNNNNNNNNNNNNNNNNNNNNNNNNNNNNNNNNNNNNNNNNNNNNNNNNNNNNNNNNNNNNNNNNNNNNNNNNNNNNNNNNNNNNNNNNNNNNNNNNNNNNNNNNNNNNNNNNNNNNNNNNNNNNNNNNNNNNNNNNNNNNNNNNNNNNNNNNNNNNNNNNNNNNNNNNNNNNNNNNNNNNNNNNNNNNNNNNNNNNNNNNNNNNNNNNNNNNNNNNNNNNNNNNNNNNNNNNNNNNNNNNNNNNNNNNNNNNNNNNNNNNNNNNNNNNNNNNNNNNNNNNNNNNNNNNNNNNNNNNNNNNNNNNNNNNNNNNNNNNNNNNNNNNNNNNNNNNNNNNNNNNNNNNNNNNNNNNNNNNNNNNNNNNNNNNNNNNNNNNNNNNNNNNNNNNNNNNNNNNNNNNNNNNNNNNNNNNNNNNNNNNNNNNNNNNNNNNNNNNNNNNNNNNNNNNNNNNNNNNNNNNNNNNNNNNNNNNNNNNNNNNNNNNNNNNNNNNNNNNNNNNNNNNNNNNNNNNNNNNNNNNNNNNNNNNNNNNNNNNNNNNNNNNNNNNNNNNNNNNNNNNNNNNNNNNNNNNNNNNNNNNNNNNNNNNNNNNNNNNNNNNNNNNNNNNNNNNNNNNNNNNNNNNNNNNNNNNNNNNNNNNNNNNNNNNNNNNNNNNNNNNNNNNNNNNNNNNNNNNNNNNNNataatctcacatattatttcacatgaaagaggtaagaaagaagtattcggaaatatgggtataatttttgcaatagcagctattggcttactaggatttctagtatgagcacatcacatatttactgtaggaatagatgttgatactcgagcctattttacatcagctacaataattattgccgttcctacgggaattaaagtatttagatgattaacaacaatatatggatcaaaaataacactcagaccatcatgcatatgagcattaggattcattttcctatttacattaggaggattaacgggaatcatcctatcaaattcatcaattgacatcacacttcatgatacatactatgtagtagcacatttccactacgtattatctataggggcagtattcgcaatcataggaggattcattcaatgatacccacttatttcaagaataagaataaatccaaagtgattaaaaatccaattcacatcaatattcataggagttaacataacatttttcccacaacacttcctaggacttgccggaatacctcgacgatattcagactatccagatatatttactttatgaaatattatttcttcaataggagcaacaatttcaactttaagaataataatatttgtaataattatatgagaaagaatatcaacaatacgacaaacaatttttagatcaaatataagtagatcacttgaatgaacacatgaattaccaccaaatgaacacacttatagagaactaccaataataattaaattctaatatggcagat
>16-062 Phyllium bonifacioi
TATTTTAATGGCCGCGGTATATTGACCGTGCAAAGGTAGCATAATAATTAGCTTATTGATTGTGAGCTTGAATGAATGGTTGGACGAAATATTGACTGTCTCGTATTTA--TTATTAGAATTTAATTTCTGAGTTAAAAAGCTTAGATTTTTTTAAGGGACGAGAAGACCCTATAGATCTTTATTTTCT-TTATTT--GT-TT---TTTTTTGTATCTA----------TTTAAAATGTTGAATTTTTAGTTGGGGTGATTTTGAGATATAATTAACTCTTTATTTTTTTTTTCA-TTTATTTATG---TT-TATTTGACCTTTTATTATTGTTTATAANATTAANATACCTTAGGGATAACAGCGTAATTCTTTTTAANAGTTCTTATTGACNAA------------------------------------------------------------------------------------------------------------------------------------ATCCTACC---GTTTGCATACTAGGTCAGCCCCGCTGCGGATGGTGCCGGTCGCCCGCTGCGATTCATTTCGTTTGCGGTGTCGTTTCTGGTGTCCACCCGGCGG-T-GGTTGACCACCG----TCGCGGAGGGTCGCACTTCTCCCCTAGTAGAAACGTCGCGACCCGTTGGGTGCCGGCCAAAGGCCTG-GGAAGGAGGCCCGCGCGTCCCGTGGTGATCGCCACGGGCGTGCGGACTCCCGGTGACCCGGCCGGCTGCCCGACGGTATGACCAGAGGAGCCGATCCGCT--GAGTGTGAAACACTGTGGTTTGTGAAGCGTGCGGCCC--GGTGCCGATACGTGCGGGGATTGAGGTGTAAACCGGGGGTTCCCGTGCNCAGCACGGTCCCGGCCCCGCTGCGTTGTC---------------------------------------------------------------------------tcacacatcgtttcccatgaaagagggaaaaaagaagtttttggtaatctaggaataatttttgctatagccgcaattggtttattagggtttgtagtatgggcacatcatatatttacagttggaatagatgtagatacacgagcttacttcacttcagcaactataattattgctgtacctacaggtattaaagtattcagatgattaacaactatatatggatcaaaaataacattcagaccaacctgcctgtgggctctagggtttgtattcttatttacattagggggattaacaggtattgtactatcaaactcttcaattgacattaccctgcatgatacatattatgtagttgctcattttcattatgtactatctataggtgcagtatttgcaattatagcaagatttattcaatgatatccattattcacagggctatcaataaatccaaaatgactaaaaattcaattttataccatattcataggagtaaatataacattcttcccacaacactttcttgggttatcaggaataccacgacgatattcagattatcccgatatatacacaacatgaaacattatttcatcaataggggcactaatttcaacattaagaataataatatttattataattatttgagaaagtatatcttcaatacgaaagacaattttcggatcacacataataagatcactagaatgaatccaaaatataccacccaatgaacattcttacaatgaattacccttactaattaaattctaatatggcagat
>16-077 Cryptophyllium westwoodii
ATATTTAATGGCCGCGGTATTTTGACCGTGCGAAGGTAGCATAATCATTAGCCTATTAATTGTGGGATAGTATGAATGGTTTGACGAAATATTAACTGTCTCATTTTAAT-TATTTAAAATTTAATTTTTGAGTTAAAAAGCTTAAATTTTCTTAAAGGACGAGAAGACCCTATAGATCTTTATTATTT-ATTTTT--TT-AT---ATTTTTTAGTTTA--TTTTGTT-ATATTTTTAATTATTATTTTGTTGGGGTGATGTTAGGATATATTTAACTCCTTTT-TTTTTTATCA-TTTATTTTTG---TT-TTTTTGATCTTTTATTATTGCTTATAAGAATAAGATACCTTAGGGATAACAGCGTAATTCTCTTTGAGAGTTCATATTGACAATGGAGTTTGCGACCTCGATGTTGAATTAAGATTATTTTTAGGTGAAGTAGCTTAATTATTAAGTCTGTTCGACTTTTAATATCTTACATGATCTGAGT--------------AAAGGGGTT---GGATTCA-TGTCCTGCC---GTTTGTATACTAGG-CCGTTCCGCTGTAGATGGTGCCGGTCGCCCGCGGCGATTAATTTCGTTTGCGGTGTCGTTTCTGGCGTCCACTCGGTGG-T-GGCTGGCCACCC----TCGCGGAGGACTGCACTTCTCCCCTAGTAGAAACGTCGCGACCCGTTGGGTGCCGGCCAAAGGCCTG-GGTAGGCAGCCCGCGCGTCCTGTGGTTGCTGCCACAGGCGTGCGGACTCCTGGTGACCCGGCCGGCTGCCCGACGGTATGACCAGAGGAGTCGATCCGCT--GAATGGGAAACACTGTGG-TTGTGAAGCGTGTGGCCT--GGCACCGATACGTGTGGGGATTGAGGTGTAAACCGGGGGTTCCCGTGCGAAGCACGGTCCCGGCCCTGCTGCGTTGTCGG-TTGCCGGTGTCCTCGCACTGGATCGATACTCCCGTCTGCGACGCCC-ACCTTCGGATGGTCTCCCGataatctcacatattatttcaaatgaaagaggcaaaaaagaagttttcggaaatataggtataatctttgccatagcagctattggtttattaggatttctagtatgagcccatcacatatttactgtaggaatagacgttgatacccgagcttatttcacatcagctacaataattattgccgttcctacaggtattaaagtatttagatgactaacaacaatatacggatcaaaaataacaataagaccatcatgtatatgagctttaggattcatttttctatttacattagggggattaacaggaattattctatcaaattcatcaattgacatcacccttcatgatacatactacgtagtagcacacttccattatgtattatccataggtgcagtatttgcaatcatagcaggattaattcaatggtacccacttatctcaagaataagaataaatccaaaatgactaaaaatccaatttacatccatattcataggagttaatataacatttttcccacaacactttttaggactcgcaggaatacctcgacgatattcagattacccagatatattcactttatgaaatattatttcttcaataggagcaaccatttcaactttaagaataataatattcatcataattatatgagaaagaatatcaacaatacgacaaacaattttcagatctaacataagaagatcacttgaatgaacacatgaattaccaccaaatgaacatacttatagagaactaccaatactaatcaaattctaatatggcagat
>RBINS14 Cryptophyllium nuichuaense
ATATTTAATGGCCGCGGTATTTTGACCGTGCGAAGGTAGCATAATCATTAGTCTATTTATTGTGGAATAGTATGAATGGTTTGACGAAGTATTAACTGTCTCATTTTAA--TAATTAAAATTTAATTTTTTAGTTAAAAAGCTTAAATTTTGTTAAAGGACGAGAAGACCCTATAGATCTTTATTTTA--TTATTA--TT-ATTATTTTTTTAGTTTAA--ATTTTTT-ATATTTATATTTATTATTTTGTTGGGGTGACTTTTGGATATAATTAACTCCTTTT-TTTTTTTTCA-TTTTTTTTTG---TT-TACTTGATCTTTTATTATTGCTTATAAGAATAAGATACCTTAGGGATAACAGCGTAATTCTTCTTAAGAGTTCATATTGACAGTGGAGTTTGCGACCTCGATGTTGAATTAAGATTATTTTTAGGTGAAGTGGCTTAATTATTAAGTCTGTTCGACTTTTAATATCTTACATGATCTGAGTNNNNNNNNNNNNNNNNNNNNNNNNNNNNNNNNNNNNNNNNNNNNNNNNNNNNNNNNNNNNNNNNNNNNNNNNNNNNNNNNNNNNNNNNNNNNNNNNNNNNNNNNNNNNNNNNNNNNNNNNNNNNNNNNNNNNNNNNNNNNNNNNNNNNNNNNNNNNNNNNNNNNNNNNNNNNNNNNNNNNNNNNNNNNNNNNNNNNNNNNNNNNNNNNNNNNNNNNNNNNNNNNNNNNNNNNNNNNNNNNNNNNNNNNNNNNNNNNNNNNNNNNNNNNNNNNNNNNNNNNNNNNNNNNNNNNNNNNNNNNNNNNNNNNNNNNNNNNNNNNNNNNNNNNNNNNNNNNNNNNNNNNNNNNNNNNNNNNNNNNNNNNNNNNNNNNNNNNNNNNNNNNNNNNNNNNNNNNNNNNNNNNNNNNNNNNNNNNNNNNNNNNNNNNNNNNNNNNNNNNNNNNNNNNNNNNNNNNNNNNNNNNNNNNNNNNNNNNNNNNNNNNNNNNNNNNNNNNNNNNNNNNNNNNNNNNNNNataatctcacatatcatttcacatgaaagaggaaaaaaagaagtattcggaaacataggaataatttttgcaatagcagctattggtttacttggattcttagtatgagcacaccacatattcactgtaggaatagacgtagatactcgagcatattttacatcagctacaataattattgctgtacctacaggaattaaagtattcagatgattaacaacaatatatggatccaaaataacattaagaccatcttgcctatgagcattaggattcgtattcttatttacattagggggattaacaggaattattctatctaattcatcaattgayatcactcttcatgacacntactatgtagtggctcatttccattatgtactatcaataggtgcagtattcgcaatcatagcaggattcattcaatgatatcctcttatttcragaataacaataaacccaaaatgattaaaaatccaattttcatccatattcataggagtaaatataacattcttcccacaacactttctaggacttgcaggaatacctcgacgatattcagattacccagacatatttactttatgaaatataatatcttcaataggagcaacnatttcaactttaagaataataatattcatcataatcatytgagaaagaatatcaacaatacgacaaacaattttcagatcnaatataagaagatctcttgaatgaacccatgaattcccacccaatgaacacacttatagagaactaccaatactaattaaattctaatatggcagat
>16-211 Cryptophyllium westwoodii
NNNNNNNNNNNNNNNNNNNNNNNNNNNNNNNNNNNNNNNNNNNNNNNNNNNNNNNNNNNNNNNNNNNNNNNNNNNNNNNNNNNNNNNNNNNNNNNNNNNNNNNNNNNNNNNNNNNNNNNNNNNNNNNNNNNNNNNNNNNNNNNNNNNNNNNNNNNNNNNNNNNNNNNNNNNNNNNNNNNNNNNNNNNNNNNNNNNNNNNNNNNNNNNNNNNNNNNNNNNNNNNNNNNNNNNNNNNNNNNNNNNNNNNNNNNNNNNNNNNNNNNNNNNNNNNNNNNNNNNNNNNNNNNNNNNNNNNNNNNNNNNNNNNNNNNNNNNNNNNNNNNNNNNNNNNNNNNNNNNNNNNNNNNNNNNNNNNNNNNNNNNNNNNNNNNNNNNNNNNNNNNNNNNNNNNNNNNNNNNNNNNNNNNNNNNNNNNNNNNNNNNNNNNNNNNNNNNNNNNNNNNNNNNNNNNNNNNNNNNNNNNNNNNNNNNNNNNNNNNNNNNNNNNNNNNNNNNNNNNNNNNNNNNNNNNNNNNNNNNNNNNNNNNNNNNNNNNNNNNNNNNNNNNNNNNNNNNNNNNNNNNNNNNNNNNNNNNNNNNNNNNNNNNNNNNNNNNNNNNNNNNNNNNNNNNNNNNNNNNNNNNNNNNNNNNNNNNNNNNNNNNNNNNNNNNNNNNNNNNNNNNNNNNNNNNNNNNNNNNNNNNNNNNNNNNNNNNNNNNNNNNNNNNNNNNNNNNNNNNNNNNNNNNNNNNNNNNNNNNNNNNNNNNNNNNNNNNNNNNNNNNNNNNNNNNNNNNNNNNNNNNNNNNNNNNNNNNNNNNNNNNNNNNNNNNNNNNNNNNNNNNNNNNNNNNNNNNNNNNNNNNNNNNNNNNNNNNNNNNNNNNNNNNNNNNNNNNNNNNNNNNNNNNNNNNNNNNNNNNNNNNNNNNNNNNNNNNNNNNNNNNNNNNNNNNNNNNNNNNNNNNNNNNNNNNNNNNNNNNNNNNNNNNNNNNNNNNNNNNNNNNNNNNNNNNNNNNNNNNNNNNNNNNN----tctcacatattatttcaaatgaaagaggtaaaaaagaagtattcggaaatataggtataatctttgctatagcagctattggtttattaggattcctagtatgagcccatcatatattcactgtaggaatagacgttgatacccgagcttactttacatcagctacaataattattgcagttcctacaggtattaaagtatttagatgactaacaacaatatacggatcaaaaataacaataagaccatcctgcatgtgagctttaggattcatttttctatttacattagggggattgacaggaattattctatcaaattcatcaattgatatcacccttcatgatacatattacgtagtagcacatttccattatgtattatcaataggtgcagtatttgcaatcatagcaggattaattcaatgatacccacttatttcaagaataagaataaatccaaaatgactaaaaatccaatttacatcaatatttataggagttaatataacattcttcccacaacactttctaggactagcaggaatacctcgacgatattcagattatccggatatatttactttatgaaatattatttcctcaataggagcaaccatttcaactttaagaatgataatattcattataatcatatgagaaagaatatcaacaatacgaaaaacaattttcagatctaacataagaagatcacttgaatgaacacatgaattaccaccaaatgaacacacttatagagaactaccaatactaatcaaattctaatatggcagat
>RBINS12 Cryptophyllium westwoodi
NNNNNNNNNNNNNNNNNNNNNNNNNNNNNNNNNNNNNNNNNNNNNNNNNNNNNNNNNNNNNNNNNNNNNNNNNNNNNNNNNNNNNNNNNNNNNNNNNNNNNNNNNNNNNNNNNNNNNNNNNNNNNNNNNNNNNNNNNNNNNNNNNNNNNNNNNNNNNNNNNNNNNNNNNNNNNNNNNNNNNNNNNNNNNNNNNNNNNNNNNNNNNNNNNNNNNNNNNNNNNNNNNNNNNNNNNNNNNNNNNNNNNNNNNNNNNNNNNNNNNNNNNNNNNNNNNNNNNNNNNNNNNNNNNNNNNNNNNNNNNNNNNNNNNNNNNNNNNNNNNNNNNNNNNNNNNNNNNNNNNNNNNNNNNNNNNNNNNNNNNNNNNNNNNNNNNNNNNNNNNNNNNNNNNNNNNNNNNNNNNNNNNNNNNNNNNNNNNNNNNNNNNNNNNNNNNNNNNNNNNNNNNNNNNNNNNNNNNNNNNNNNNNNNNNNNNNNNNNNNNNNNNNNNNNNNNNNNNNNNNNNNNNNNNNNNNNNNNNNNNNNNNNNNNNNNNNNNNNNNNNNNNNNNNNNNNNNNNNNNNNNNNNNNNNNNNNNNNNNNNNNNNNNNNNNNNNNNNNNNNNNNNNNNNNNNNNNNNNNNNNNNNNNNNNNNNNNNNNNNNNNNNNNNNNNNNNNNNNNNNNNNNNNNNNNNNNNNNNNNNNNNNNNNNNNNNNNNNNNNNNNNNNNNNNNNNNNNNNNNNNNNNNNNNNNNNNNNNNNNNNNNNNNNNNNNNNNNNNNNNNNNNNNNNNNNNNNNNNNNNNNNNNNNNNNNNNNNNNNNNNNNNNNNNNNNNNNNNNNNNNNNNNNNNNNNNNNNNNNNNNNNNNNNNNNNNNNNNNNNNNNNNNNNNNNNNNNNNNNNNNNNNNNNNNNNNNNNNNNNNNNNNNNNNNNNNNNNNNNNNNNNNNNNNNNNNNNNNNNNNNNNNNNNNNNNNNNNNNNNNNNNNNNNNNNNNNNNNNNNNNNNNNNNNNNNNNNNNNNNNNNNNNNNataatctcacatattatttcaaatgaaagaggtaaaaaagaagtattcggaaatataggtataatctttgctatagcagctattggtttattaggattcctagtatgagcccatcatatattcactgtaggaatagacgttgatacccgagcttactttacatcagctacaataattattgcagttcctacaggtattaaagtatttagatgactaacaacaatatacggatcaaaaataacaataagaccatcctgcatgtgagctttaggattcatttttctatttacattagggggattgacaggaattattctatcaaattcatcaattgatatcacccttcatgatacatattacgtagtagcacatttccattatgtattatcaataggtgcagtatttgcaatcatagcaggattaattcaatgatacccacttatttcaagaataagaataaatccaaaatgactaaaaatccaatttacatcaatatttataggagttaatataacattcttcccacaacactttctaggactagcaggaatacctcgacgatattcagattatccggatatatttactttatgaaatattatttcttcaataggagcaaccatttcaactttaagaatgataatattcattataatcatatgagaaagaatatcaacaatacgacaaacaattttcagatctaacataagaagatcacttgaatgaacacatgaattaccaccaaatgaacacacttatagagaactaccaatactaatcaaattctaatatggcagat
