# Supplementary material for: Cryptophyllium, the hidden leaf insects – descriptions of a new leaf insect genus and thirteen species from the former celebicum species group (Phasmatodea, Phylliidae)
Source: Zookeys. 2021 Feb 18;1018:1–179. doi: 10.3897/zookeys.1018.61033 (PMC7907054; doi:10.3897/zookeys.1018.61033)
Supplement: Supplementary material 3 — TreeFile [file zookeys-1018-001-s003.tre]

(16-115 Cryptophyllium rarum:0.0000034187,(((((((((((17-267 Cryptophyllium icarus:0.0259059868,SLT05 Cryptophyllium icarus:0.0044077169)91:0.0052420263,(18-226 Cryptophyllium icarus:0.0122682784,18-408 Cryptophyllium icarus:0.0170743555)95:0.0045439278)100:0.0385676625,(SB0531 Cryptophyllium limogesi:0.0032230454,SLT02 Cryptophyllium limogesi:0.0072423782)100:0.0477016916)99:0.0100890898,((17-338 Cryptophyllium bankoi:0.0169586942,((16-141 Cryptophyllium bankoi:0.0042179658,17-228 Cryptophyllium bankoi:0.0126780701)93:0.0073208590,(RBINS06 Cryptophyllium bankoi:0.0299865054,RBINS07 Cryptophyllium bankoi:0.0174877937)74:0.0060233431)35:0.0000028608)57:0.0088991941,RBINS08 Cryptophyllium bankoi:0.0195968417)100:0.0453298862)100:0.0203974856,(((18-217 Cryptophyllium bollensi:0.0355970760,(RBINS14 Cryptophyllium nuichuaense:0.0102032183,(SB0050 Cryptophyllium phami:0.0038195152,SLT03 Cryptophyllium phami:0.0123055081)100:0.0371931518)98:0.0175214389)100:0.0227452481,(((((18-279 Cryptophyllium chrisangi:0.0133753961,DD2 Cryptophyllium chrisangi:0.0230488801)100:0.0144976609,((((16-080 Cryptophyllium westwoodii:0.0000030266,16-211 Cryptophyllium westwoodii:0.0000027578)99:0.0011862606,(16-148 Cryptophyllium westwoodii:0.0011724110,RBINS12 Cryptophyllium westwoodi:0.0000031219)65:0.0000026810)97:0.0078709110,18-029 Cryptophyllium westwoodii:0.0369609743)71:0.0045687999,(((16-077 Cryptophyllium westwoodii:0.0000037000,18-030 Cryptophyllium westwoodii:0.0000034673)100:0.0007327006,RBINS10 Cryptophyllium westwoodi:0.0050412453)99:0.0039917932,(DZW10 Cryptophyllium westwoodii:0.0028075153,DZW13 Cryptophyllium westwoodii:0.0052231512)99:0.0042411971)99:0.0097805640)100:0.0154446774)99:0.0078757599,(RBINS01 Cryptophyllium khmer:0.0097950090,RBINS13 Cryptophyllium khmer:0.0144695591)100:0.0274108535)94:0.0078078473,((19-181 Cryptophyllium celebicum:0.0314900605,16-075 Cryptophyllium celebicum:0.0244170998)99:0.0059817906,SLT14 Cryptophyllium echidna:0.0326452266)100:0.0139535299)90:0.0083041888,(16-114 Cryptophyllium faulkneri:0.0221673597,16-236 Cryptophyllium faulkneri:0.0270824010)100:0.0407516642)93:0.0051236202)100:0.0199089950,(((((((18-277 Phyllium bioculatum:0.0548834645,16-040 Phyllium abdulfatahi:0.0493604987)99:0.0117450273,16-030 Phyllium pulchrifolium:0.0479033344)100:0.0564606369,16-045 Phyllium giganteum:0.0754435237)92:0.0197380816,16-258 Phyllium shurei:0.0725002999)100:0.0731645647,((SB0157 Parectatosoma hystrix:0.1015825033,SB0339 Orthomeria kangi:0.2667159395)95:0.0263385393,SB0310 Bacillus sp.:0.2390617992)100:0.0544496086)92:0.0235368992,((16-062 Phyllium bonifacioi:0.0461544618,16-060 Phyllium ericoriai:0.0417014241)100:0.0456119225,(((16-086 Phyllium hausleithneri:0.0518079243,17-092 Phyllium nisus:0.0439149566)99:0.0176342317,16-090 Phyllium jacobsoni:0.0339717034)97:0.0068442514,16-202 Phyllium gardabagusi:0.0495758871)100:0.0370141705)100:0.0519834855)97:0.0207530944,(16-099 Microphyllium haskelli:0.1135514830,16-129 Pseudomicrophyllium faulkneri:0.0995221408)100:0.0443349775)100:0.0522174220)98:0.0082182249)96:0.0145937172,(((18-21 Cryptophyllium tibetense:0.0000028504,DZW07 Cryptophyllium tibetense:0.0000031719)100:0.0514390464,DZW05 Cryptophyllium cf. drunganum:0.0351392393)98:0.0120995796,DZW06 Cryptophyllium daparo:0.0338602682)100:0.0264861772)85:0.0051491063,(((((18-423 Cryptophyllium oyae:0.0000026688,SB0486 Cryptophyllium oyae:0.0009806411)100:0.0321081159,19-156 Cryptophyllium parum:0.0311866476)100:0.0179971530,(16-120 Cryptophyllium yunnanense:0.0135096574,(DZW04 Cryptophyllium yunnanense:0.0155004877,17-240 Cryptophyllium yunnanense:0.0153478073)94:0.0064996543)100:0.0257902906)60:0.0027868510,20-002 Cryptophyllium liyananae:0.0612761821)92:0.0084039493,DZW03 Cryptophyllium wennae:0.0596414045)95:0.0059205374)100:0.0358924795,17-261 Cryptophyllium animatum:0.0497019615)99:0.0226086475,DZW08 Cryptophyllium rarum:0.0235632933)84:0.0143074175,RBINS04 Cryptophyllium rarum:0.0219701257)94:0.0217862531,(16-116 Cryptophyllium rarum:0.0145870239,RBINS05 Cryptophyllium rarum:0.0140941465)77:0.0023886995)100:0.0271404760,16-119 Cryptophyllium rarum:0.0009546881);
