# Supplementary material for: Cryptophyllium, the hidden leaf insects – descriptions of a new leaf insect genus and thirteen species from the former celebicum species group (Phasmatodea, Phylliidae)
Source: Zookeys. 2021 Feb 18;1018:1–179. doi: 10.3897/zookeys.1018.61033 (PMC7907054; doi:10.3897/zookeys.1018.61033)
Supplement: Supplementary material 4 — Table S1. Specimen data and deposition for localities used within the distribution map (Fig. 2) [file zookeys-1018-001-s004.xlsx]

## Sheet: Sheet1
Supplementary File S1 to accompany Figure 2. (Records listed below approximately from North to South)
Species/Locality		Basis for record	Identified by	Specimen ID #/ Depository/ Link
Cryptophyllium tibetense
Motuo	1	Literature (Figs 3-5)	Orig.Desc.	See Liu, 1993
Tanahu	2	Observation	R.Cumming	Image received, unconfirmable source
Pasighat	3	Observation	R.Cumming	Photos received from Oken Tayeng
Digboi	4	Observation	R.Cumming	https://www.inaturalist.org/observations/61945900
Mishmi	5	Specimen	R.Cumming	NHMUK
Tenga Valley	6	Observation	R.Cumming	Image received, unconfirmable source
Sikkim	7	Specimen	R.Cumming	NHMUK
Kalimpong	8	Observation	R.Cumming	Photos receivedd from Vandana Wadwa Sood
Cryptophyllium drunganum
Drung-Nu	1	Specimen (holotype)	R.Cumming	See Yang, 1995, specimen deposited China Agricultural University
Du Longjiang	2	Specimen	R.Cumming	Zhiwei Don Collection
Cryptophyllium yunnanense
Mongla	1	Literature (fig 17-18)	Orig.Desc.	See Liu, 1993
Mt.Ailao	2	Specimen	R.Cumming	Coll RC 16-120
Banna	3	Specimen	R.Cumming	Coll SLT
Pingbian	4	Specimen	R.Cumming	Zhiwei Don Collection
Xishuangbanna	5	Specimen	R.Cumming	Zhiwei Don Collection
Sapa	6	Specimen	R.Cumming	Coll RC 16-081
Yen Bai	7	Specimen	R.Cumming	Coll RC 17-240
Cryptophyllium oyae
Houaphanh	1	Specimen (holotype)	R.Cumming	deposited in IMQC
Guilinqing	2	Observation	R.Cumming	Photos received from Xiang-Jing Liu, (China)
Dung Ba	3	Observation	R.Cumming	Photos received from Chien C. Lee, (Malaysia)
Bo Kluea Tai	4	Observation	R.Cumming	Photos received from Tatsatorn Dharithai (Thailand)
San Ku Ruins	5	Observation	R.Cumming	Photos received from Rob Thacker (United Kingdom)
Phetchabun	6	Observation	R.Cumming	Photos received from Tatsatorn Dharithai (Thailand)
Cryptophyllium liyananae
Liuzhou	1	Specimen (holotype)	Herein	deposited in IMQC
Huaping	2	Observation	Herein	Photos received from Lu Qiu (China)
Cryptophyllium rarum
Hexian	1	Literature (figs 13-14)	Orig.Desc.	See Liu, 1993
Shuangding	2	Specimen	R.Cumming	Zhiwei Don Collection
Dayaoshan	3	Specimen	R.Cumming	Coll IMQC
Hoa-Binh	4	Specimen	R.Cumming	MNHN
Ngoc Linh	5	Specimen	R.Cumming	Coll RC 16-116
Ba Na Mt.	6	Specimen	R.Cumming	Coll RC 16-115
Cuc Phuong	7	Specimen	R.Cumming	RBINS
Tay Yen Tu	8	Specimen	R.Cumming	RBINS
Cryptophyllium parum
Baisha	1	Literature (fig 15-16)	Orig.Desc.	See Liu, 1993
Jianfengling Park	2	Specimen	R.Cumming	Coll RC 19-156
Leddong Li	3	Observation	R.Cumming	https://www.inaturalist.org/observations/34767801
Cryptophyllium daparo
Xishuangbanna	1	Specimen (holotype)	R.Cumming	KIZ
Cryptophyllium wennae
Puer City	1	Specimen (holotype)	R.Cumming	KIZ
Cryptophyllium westwoodii
Chiang Mai	1	Specimen (neotype)	R.Cumming	RC 16-148 Deposited in IQMC
Papun	2	Literature (syntype)	Orig.Desc.	See Wood-Mason, 1875 (https://www.biodiversitylibrary.org/page/37192156)
Ban Muang Kan	3	Specimen	R.Cumming	RBINS
Fang	4	Specimen	R.Cumming	Coll RC 16-211
Luang Prabang	5	Specimen	R.Cumming	Coll RC 16-077
Mae Tha	6	Specimen	R.Cumming	Coll RC 16-083
Ban Muang Kan	7	Specimen	R.Cumming	RBINS
Na Haeo	8	Specimen	R.Cumming	RBINS
Karathuri	9	Specimen	R.Cumming	Coll RC 18-029
Cryptophyllium khmer
Tatai	1	Specimen (holotype)	Herein	RBINS
Phnom Kulen	2	Specimen (paratype)	Herein	RBINS
C. westwoodii/khmer
Bo Kluea Tai	1	Observation	R.Cumming	Photos by Tatsatorn Dharithai (Thailand)
Bon Viang Kham	2	Specimens	R.Cumming	Collection of Detlef Groesser (Germany)
Hang Hong Mueang	3	Observation	R.Cumming	https://www.inaturalist.org/observations/50102103
Sa Kaeo	4	Observation	R.Cumming	Photos received from Maxime Ortiz (France)
Wang Sombun	5	Observation	R.Cumming	Photos received from Maxime Ortiz (France)
Thap Sai	6	Observation	R.Cumming	https://www.inaturalist.org/observations/57417146
Ratchaburi	7	Observation	R.Cumming	https://www.inaturalist.org/observations/58113520
Rayong	8	Literature	R.Cumming	See Sorpongpaisal and Thanasinchayakul 2006, where they describe the nomen nudum "Phyllium rayongii"
Koh Chang	9	Observation	R.Cumming	Photo, uncertain source
Ko Kut	10	Observation	R.Cumming	https://www.inaturalist.org/observations/56633639
Koh Rong Samloeum	11	Observation	R.Cumming	Photos by Stephane De Greef
Khao Thalu	12	Observation	R.Cumming	Photos by Tatsatorn Dharithai (Thailand)
C. westwoodii/khmer/chrisangi
Koh Samui	1	Observation	R.Cumming	https://www.inaturalist.org/observations/18822046
Koh Samui	2	Observation	R.Cumming	https://www.inaturalist.org/observations/62745540
Ko Pha-ngan	3	Observation	R.Cumming	https://www.inaturalist.org/observations/62687154
Cryptophyllium chrisangi
Singapore	1	Literature (pg 146)	Orig.Desc.	See Seow-Choen, 2017
Nakhon Si Thammarat	2	Observation	R.Cumming	Photos received from Tatsatorn Dharithai (Thailand)
Satun	3	Specimen	R.Cumming	UCR
Weh Island	4	Observation	R.Cumming	photos received from Mathieu MJP Van Goethem (South Africa)
Kuching	5	Specimen	R.Cumming	NHMUK
Cryptophyllium "Myanmar"
Myingyan District	1	Specimens	R.Cumming	Photos of two specimens sent to us by Chih-Ting Hsu (Taiwan), deposited in National Museum of Natural Sciences, Taiwan
Cryptophyllium "Andaman"
"South Andaman"	1	Literature (pg 219; plate XVII)	R.Cumming	https://www.biodiversitylibrary.org/page/37192156
Cryptophyllium athanysus
Sinharaja	1	Observation	R.Cumming	https://www.inaturalist.org/observations/37966319
Sinharaja	2	Observation	R.Cumming	https://www.alamy.com/leaf-insect-walking-leaf-phyllium-sinharaja-national-park-rain-forest-world-heritage-site-unesco-national-wilderness-area-sri-lanka-asia-image379315338.html
Cryptophyllium "Bangka Island"
	1	Observation	R.Cumming	Image received, unconfirmable source
Cryptophyllium animatum
Tay Giang	1	Specimen (holotype)	Herein	Coll RC 17-261, deposited in IMQC
Cryptophyllium faulkneri
Bato Mt.	1	Specimen (holotype)	Herein	Coll RC 16-114, deposited in IMQC
Ngoc Linh	2	Specimen (paratype)	Herein	TB-05-134 (Coll TB)
Lam Dong	3	Specimen (paratype)	Herein	Coll RC 16-236
Cryptophyllium bollensi
Phuoc Binh	1	Specimen (holotype)	Herein	RBINS
Cryptophyllium nuichuaense
Nui Chua	1	Specimen (holotype)	Herein	RBINS
Cryptophyllium phami
Cat ien	1	Specimen (holotype)	Herein	RBINS
Dong Tien	2	Specimen (paratype)	Herein	Coll SLT
Cryptophyllium bankoi
Tay Giang	1	Specimen (holotype)	Herein	Coll RC 17-228, deposited in IMQC
Daknong	2	Specimen (paratype)	Herein	Coll RC 17-338
Bato Mt.	3	Specimen (paratype)	Herein	Coll RC 16-141
Ba Na-Nui Chua	4	Specimen (paratype)	Herein	RBINS
Bachh Ma	5	Specimen (paratype)	Herein	RBINS
Gia Lai	6	Specimen (paratype)	Herein	RBINS
Cryptophyllium icarus
Bidooup Nui Ba	1	Specimen (holotype)	Herein	RBINS
Dak Lak	2	Specimen (paratype)	Herein	IMQC
Bao Loc	3	Specimen (paratype)	Herein	Coll RC 16-248
Cryptophyllium limogesi
Dambri	1	Specimen (holotype)	Herein	IMQC
Ta Dung	2	Specimen (paratype)	Herein	RBINS
Dak Lak	3	Specimen (paratype)	Herein	Coll RC 20-127
Cryptophyllium "Philippines"
Dulian	1	Observation	R.Cumming	https://www.inaturalist.org/observations/38232408
Cebu	2	Observation	R.Cumming	https://www.inaturalist.org/observations/34306631
Cebu City	3	Observation	R.Cumming	https://www.inaturalist.org/observations/39440139
Cryptophyllium yapicum
Yap	1	Specimen (holotype)	Orig.Desc.	https://journals.flvc.org/mundi/article/view/0650/102239
Cryptophyllium celebicum
Tondano	1	Specimen (holotype)	Orig.Desc.	https://www.biodiversitylibrary.org/page/50103818
Palolo	2	Specimen	R.Cumming	Coll RC 16-145
Peleng	3	Specimen	R.Cumming	Coll RC 19-181
Bungadidii	4	Specimen	R.Cumming	RBINS
Palopo	5	Specimen	R.Cumming	RBINS
Buton	6	Literature	R.Cumming	Coll Oskar Conle (Germany) see Hennemann et al. 2009
Cryptophyllium echidna
Wangi-wangi	1	Specimen	Herein	IMQC
