# Supplementary material for: Cryptophyllium, the hidden leaf insects – descriptions of a new leaf insect genus and thirteen species from the former celebicum species group (Phasmatodea, Phylliidae)
Source: Zookeys. 2021 Feb 18;1018:1–179. doi: 10.3897/zookeys.1018.61033 (PMC7907054; doi:10.3897/zookeys.1018.61033)
Supplement: Supplementary material 5 — Table S2. All sampled specimens are listed with their collection data, deposition location, and GenBank accession numbers for the generated sequences [file zookeys-1018-001-s005.xlsx]

## Sheet: Sheet1
Supplementary Table S2: Taxon information for each specimen used in the phylogenetic analysis including sex, type designation, sample ID, sampling site, and GenBank accession numbers. Newly generated molecular data in bold.
Species	Sex (and type)	Sample ID	Locality	Collection	GenBank accession numbers
Cryptophyllium gen. nov.					16S	28S	COI
C. animatum sp.nov.	♂ (HT)	17-261	Vietnam: Axan Mountain, Tay Giang, Quang Nam	IMQC	-	-	MW161181
C. bankoi sp.nov.	♂ (PT)	16-141	Vietnam: Bato Mountain, Quang Ngai	Coll RC	-	-	MW161187
C. bankoi sp.nov.	♂ (HT)	17-228	Vietnam: Axan Mountain, Tay Giang, Quang Nam	IMQC	MW165218	-	MW161224
C. bankoi sp.nov.	♂ (PT)	17-338	Vietnam: Dak Nong	Coll RC	-	-	MW161195
C. bankoi sp.nov.	♀ (PT)	RBINS06	Vietnam: Bach Ma NP	RBINS	-	-	MW161209
C. bankoi sp.nov.	♂ (PT)	RBINS07	Vietnam: Ba Na-Nui Chua Nature Reserve	RBINS	-	-	MW161210
C. bankoi sp.nov.	♂ (PT)	RBINS08	Vietnam: Kon Chu Rang Nature Reserve	RBINS	-	-	MW161211
C. bollensi sp.nov.	♂ (PT)	18-217	Vietnam: Phuoc Binh NP	Coll RC	MW165193	MW165170	MW161206
C. celebicum	♀	16-075	Indonesia: Sulawesi	Coll RC	MW165199	MW165175	MW161178
C. celebicum	♀	19-181	Indonesia: Peleng	Coll RC	-	-	MW161175
C. cf. drunganum	♂	DZW05	China: Dulongjiang, Yunnan	Coll ZD	MW165209	MW165184	MW161198
C. chrisangi	♂	18-279	Singapore: Pulau Ubin	Coll RC	MW165195	MW165173	MW161227
C. chrisangi	♂	DD2	Thailand: Tarutao Island	UCR	-	-	MW161194
C. daparo sp.nov.	♀ (HT)	DZW06	China: Xishuangbanna, Yunnan	KIZ	MW165210	MW165185	-
C. echidna sp.nov.	♀ (HT)	SLT14	Indonesia: Wangi-wangi Island	IMQC	MW165217	MW165191	MW161223
C. faulkneri sp.nov.	♂ (HT)	16-114	Vietnam: Bato Mountain, Quang Ngai	IMQC	MW165207	-	MW161190
C. faulkneri sp.nov.	♂ (PT)	16-236	Vietnam: Da Tom, Lam Dong	Coll RC	-	-	MW161191
C. icarus sp.nov.	♂ (PT)	17-267	Vietnam: Bao Loc, Lam Dong	Coll RC	MW165192	MW165169	MW161184
C. icarus sp.nov.	♀ (PT)	18-226	Vietnam: Bidoup Nui Ba NP	Coll RC	-	MW165172	MW161226
C. icarus sp.nov.	♂ (PT)	18-408	Vietnam: Dak Lak	Coll RC	-	-	MW161228
C. icarus sp.nov.	♂ (PT)	SLT05	Vietnam: Bao Loc, Lam Dong	Coll SLT	-	-	MW161222
C. khmer sp.nov.	♀ (PT)	RBINS01	Cambodia: Tatai	RBINS	-	-	MW161205
C. khmer sp.nov.	♂ (PT)	RBINS13	Cambodia: Kbal Spean	RBINS	MW165213	-	MW161214
C. limogesi sp.nov.	♂ (PT)	SB0531	Vietnam: Ta Dung NP	RBINS	-	MW165189	MW161219
C. limogesi sp.nov.	♀ (HT)	SLT02	Vietnam: Dambri, Lam Dong	IMQC	MW165216	MW165190	MW161220
C. liyananae sp.nov.	♀ (HT)	20-002	China: Liuzhou City, Guanxi	IMQC	-	-	MW161176
C. nuichuaense sp.nov.	♀ (HT)	RBINS14	Vietnam: Nui Chua	RBINS	MW165214	-	MW161215
C. oyae	♀ (PT)	18-423	Laos: Ban Saleuy, Houaphanh	Coll RC	MW165196	-	MW161229
C. oyae	Nymph	SB0486	Laos: Ban Saleuy, Houaphanh	//	-	-	MW161218
C. parum	♂	19-156	China: Jianfengling Park, Hainan	Coll RC	MW165197	-	MW161174
C. phami sp.nov.	Nymph	SB0050	Vietnam: Cat Tien NP	//	MW165215	MW165188	MW161216
C. phami sp.nov.	♂ (PT)	SLT03	Vietnam: Dong Tien, Binh Thuan	Coll SLT	-	-	MW161221
C. rarum	♂	16-115	Vietnam: Ba Na Mountain, Da Nang	Coll RC	-	-	MW161173
C. rarum	♂	16-116	Vietnam: Ngoc Linh Mountain, Kon Tum	Coll RC	MW165206	MW165182	MW161189
C. rarum	♂	16-119	Vietnam: Ba Na Mountain, Da Nang	Coll RC	MW165205	MW165181	MW161188
C. rarum	♀	DZW08	China: Nanning, Guangxi	Coll ZD	MW165211	MW165186	MW161200
C. rarum	♂	RBINS04	Vietnam: Cuc Phuong NP	RBINS	-	-	MW161207
C. rarum	♂	RBINS05	Vietnam: Tay Yen Tu Nature Reserve	RBINS	-	-	MW161208
C. tibetense	♀	18-21	China: Medog, Tibet	//	MW165194	MW165171	MW161217
C. tibetense	♀	DZW07	China: Beibeng, Medog, Tibet	Coll ZD	-	-	MW161199
C. wennae sp.nov.	♀ (HT)	DZW03	China: Puer, Yunnan	KIZ	-	-	MW161196
C. westwoodii	♀	16-077	Laos: Kiew Mak Nao, Luang Prabang	Coll RC	MW165202	MW165178	MW161183
C. westwoodii	♀	16-080	Thailand: Maetha, Lamphun	Coll RC	MW165201	MW165177	MW161180
C. westwoodii	♂ (NT)	16-148	Thailand: Chiang Mai	IMQC	MW165203	MW165179	MW161185
C. westwoodii	♀	16-211	Thailand: Fang, Chiang Mai	Coll RC	-	-	MW161182
C. westwoodii	♂	18-029	Myanmar: Karathuri	Coll RC	MW165208	MW165183	MW161193
C. westwoodii	♂	18-030	Laos: Kiew Mak Nao, Luang Prabang	Coll RC	-	-	MW161192
C. westwoodii	♂	DZW10	Laos: Muang Feuang, Vien Tiane	Coll ZD	-	-	MW161201
C. westwoodii	♀	DZW13	Laos: Muang Feuang, Vien Tiane	Coll ZD	-	-	MW161202
C. westwoodii	♂	RBINS10	Thailand: Na Haeo, Loei	RBINS	-	-	MW161212
C. westwoodii	♀	RBINS12	Laos: Ban Muang Kann, Bokeo	RBINS	-	-	MW161213
C. yunnanense	♂	16-120	China: Mt. Ailao, Xinping, Yunnan	Coll RC	MW165204	MW165180	MW161186
C. yunnanense	♂	17-240	Vietnam: Nghia Lo, Yen Bai	Coll RC	-	-	MW161225
C. yunnanense	♀	DZW04	China: Honghe, Yunnan	Coll ZD	-	-	MW161197
Microphyllium
M. haskelli	♀ (HT)	16-099	Philippines: Mountain Province, Luzon	PNM	MW165212	MW165187	MW161203
Pseudomicrophyllium
Ps. faulkneri	♀ (HT)	16-129	Philippines: Ifugao, Luzon	PNM	-	-	MW161204
Phyllium (Pulchriphyllium)
P. abdulfatahi	♀	16-040	Malaysia: Tapah Hills, Perak	Coll RC	MN364987	MN364968	MN365003
P. bioculatum	♀	18-277	Indonesia: Siberut Island, West Sumatra	Coll RC	MN364976	/	MN364997
P. giganteum	♀	16-045	Malaysia: Tapah Hills, Perak	Coll RC	MN364989	MN364970	MN365005
P. pulchrifolium	♀	16-030	Indonesia: Java	Coll RC	MN364988	MN364969	MN365004
P. shurei	♂ (HT)	16-258	Indonesia: Kabandungan, West-Java	IMQC	MN364990	/	MN365006
Phyllium (Phyllium)
P. bonifacioi	♂	16-062	Philippines: Santa Ana, Luzon	Coll RC	MW165198	MW165174	MW161177
P. ericoriai	♂	16-060	Philippines: Nagtipunan, Luzon	Coll RC	MW165200	MW165176	MW161179
P. gardabagusi	♀ (HT)	16-202	Indonesia: Mt. Halimun, West-Java	IMQC	MN364982	MN364963	MN365002
P. hausleithneri	♀	16-086	Malaysia: Tapah Hills, Perak	Coll RC	MN364978	MN364959	MN364999
P. jacobsoni	♀	16-090	Indonesia: West-Java	Coll RC	MN364980	MN364961	MN365001
P. nisus	♀ (PT)	17-092	Indonesia: Bengkulu, Sumatra	Coll RC	MN364995	MN364974	MN365011
Outgroups
Bacillus sp.	/	SB0310	Mediterranean	//	MN364993	MN364972	MN365009
Orthomeria kangi	/	SB0339	Philippines	//	MN364994	MN364973	MN365010
Parectatosoma hystrix	/	SB0157	Madagascar	//	MN364992	MN364971	MN365008

## Sheet: Sheet2
species	id
P. pulchrifolium	16-030
P. abdulfatahi	16-040
P. giganteum	16-045
P. ericoriai	16-060
P. bonifacioi	16-062
C. celebicum	16-075
C. westwoodii	16-077
C. westwoodii	16-080
M. haskelli	16-099
C. faulkneri sp.nov.	16-114
C. rarum	16-115
C. rarum	16-116
C. rarum	16-119
C. yunnanense	16-120
Ps. faulkneri	16-129
C. bankoi sp.nov.	16-141
C. westwoodii	16-148
C. westwoodii	16-211
C. faulkneri sp.nov.	16-236
P. shurei	16-258
C. bankoi sp.nov.	17-228
C. yunnanense	17-240
C. animatum sp.nov.	17-261
C. icarus sp.nov.	17-267
C. bankoi sp.nov.	17-338
C. westwoodii	18-029
C. westwoodii	18-030
C. tibetense	18-21
C. bollensi sp.nov.	18-217
C. icarus sp.nov.	18-226
P. bioculatum	18-277
C. chrisangi	18-279
C. icarus sp.nov.	18-408
C. oyae	18-423
C. parum	19-156
C. celebicum	19-181
C. liyananae sp.nov.	20-002
C. chrisangi	DD2
C. wennae sp.nov.	DZW03
C. yunnanense	DZW04
C. cf. drunganum	DZW05
C. daparo sp.nov.	DZW06
C. tibetense	DZW07
C. rarum	DZW08
C. westwoodii	DZW10
C. westwoodii	DZW13
C. khmer sp.nov.	RBINS01
C. rarum	RBINS04
C. rarum	RBINS05
C. bankoi sp.nov.	RBINS06
C. bankoi sp.nov.	RBINS07
C. bankoi sp.nov.	RBINS08
C. westwoodii	RBINS10
C. westwoodii	RBINS12
C. khmer sp.nov.	RBINS13
C. nuichuaense sp.nov.	RBINS14
C. phami sp.nov.	SB0050
C. oyae	SB0486
C. limogesi sp.nov.	SB0531
C. limogesi sp.nov.	SLT02
C. phami sp.nov.	SLT03
C. icarus sp.nov.	SLT05
C. echidna sp.nov.	SLT14
Microphyllium
Phyllium (Phyllium)
Phyllium (Pulchriphyllium)
Pseudomicrophyllium

## Sheet: Sheet4
	16S	28S	CO1	ID
	MW165200	MW165176	MW161179	16-060
	MW165198	MW165174	MW161177	16-062
	MW165199	MW165175	MW161178	16-075
	MW165202	MW165178	MW161183	16-077
	MW165201	MW165177	MW161180	16-080
	MW165212	MW165187	MW161203	16-099
	MW165207	-	MW161190	16-114
	-	-	MW161173	16-115
	MW165206	MW165182	MW161189	16-116
	MW165205	MW165181	MW161188	16-119
	MW165204	MW165180	MW161186	16-120
	-	-	MW161204	16-129
	-	-	MW161187	16-141
	MW165203	MW165179	MW161185	16-148
	-	-	MW161182	16-211
	-	-	MW161191	16-236
	MW165218	-	MW161224	17-228
	-	-	MW161225	17-240
	-	-	MW161181	17-261
	MW165192	MW165169	MW161184	17-267
	-	-	MW161195	17-338
	MW165208	MW165183	MW161193	18-029
	-	-	MW161192	18-030
	MW165194	MW165171	MW161217	18-21
	MW165193	MW165170	MW161206	18-217
	-	MW165172	MW161226	18-226
	MW165195	MW165173	MW161227	18-279
	-	-	MW161228	18-408
	MW165196	-	MW161229	18-423
	MW165197	-	MW161174	19-156
	-	-	MW161175	19-181
	-	-	MW161176	20-002
	-	-	MW161194	DD2
	-	-	MW161196	DZW03
	-	-	MW161197	DZW04
	MW165209	MW165184	MW161198	DZW05
	MW165210	MW165185	-	DZW06
	-	-	MW161199	DZW07
	MW165211	MW165186	MW161200	DZW08
	-	-	MW161201	DZW10
	-	-	MW161202	DZW13
	-	-	MW161205	RBINS01
	-	-	MW161207	RBINS04
	-	-	MW161208	RBINS05
	-	-	MW161209	RBINS06
	-	-	MW161210	RBINS07
	-	-	MW161211	RBINS08
	-	-	MW161212	RBINS10
	-	-	MW161213	RBINS12
	MW165213	-	MW161214	RBINS13
	MW165214	-	MW161215	RBINS14
	MW165215	MW165188	MW161216	SB0050
	-	-	MW161218	SB0486
	-	MW165189	MW161219	SB0531
	MW165216	MW165190	MW161220	SLT02
	-	-	MW161221	SLT03
	-	-	MW161222	SLT05
	MW165217	MW165191	MW161223	SLT14

## Sheet: Sheet3
species	ID	16S	28S	CO1
C. animatum sp.nov.	17-261	-	-	MW161181	17-261
C. bankoi sp.nov.	16-141	-	-	MW161187	16-141
C. bankoi sp.nov.	17-228	MW165218	-	MW161224	17-228
C. bankoi sp.nov.	17-338	-	-	MW161195	17-338
C. bankoi sp.nov.	RBINS06	-	-	MW161209	RBINS06
C. bankoi sp.nov.	RBINS07	-	-	MW161210	RBINS07
C. bankoi sp.nov.	RBINS08	-	-	MW161211	RBINS08
C. bollensi sp.nov.	18-217	MW165193	MW165170	MW161206	18-217
C. celebicum	16-075	MW165199	MW165175	MW161178	16-075
C. celebicum	19-181	-	-	MW161175	19-181
C. cf. drunganum	DZW05	MW165209	MW165184	MW161198	DZW05
C. chrisangi	18-279	MW165195	MW165173	MW161227	18-279
C. chrisangi	DD2	-	-	MW161194	DD2
C. daparo sp.nov.	DZW06	MW165210	MW165185	-	DZW06
C. echidna sp.nov.	SLT14	MW165217	MW165191	MW161223	SLT14
C. faulkneri sp.nov.	16-114	MW165207	-	MW161190	16-114
C. faulkneri sp.nov.	16-236	-	-	MW161191	16-236
C. icarus sp.nov.	17-267	MW165192	MW165169	MW161184	17-267
C. icarus sp.nov.	18-226	-	MW165172	MW161226	18-226
C. icarus sp.nov.	18-408	-	-	MW161228	18-408
C. icarus sp.nov.	SLT05	-	-	MW161222	SLT05
C. khmer sp.nov.	RBINS01	-	-	MW161205	RBINS01
C. khmer sp.nov.	RBINS13	MW165213	-	MW161214	RBINS13
C. limogesi sp.nov.	SB0531	-	MW165189	MW161219	SB0531
C. limogesi sp.nov.	SLT02	MW165216	MW165190	MW161220	SLT02
C. liyananae sp.nov.	20-002	-	-	MW161176	20-002
C. nuichuaense sp.nov.	RBINS14	MW165214	-	MW161215	RBINS14
C. oyae	18-423	MW165196	-	MW161229	18-423
C. oyae	SB0486	-	-	MW161218	SB0486
C. parum	19-156	MW165197	-	MW161174	19-156
C. phami sp.nov.	SB0050	MW165215	MW165188	MW161216	SB0050
C. phami sp.nov.	SLT03	-	-	MW161221	SLT03
C. rarum	16-115	-	-	MW161173	16-115
C. rarum	16-116	MW165206	MW165182	MW161189	16-116
C. rarum	16-119	MW165205	MW165181	MW161188	16-119
C. rarum	DZW08	MW165211	MW165186	MW161200	DZW08
C. rarum	RBINS04	-	-	MW161207	RBINS04
C. rarum	RBINS05	-	-	MW161208	RBINS05
C. tibetense	18-21	MW165194	MW165171	MW161217	18-21
C. tibetense	DZW07	-	-	MW161199	DZW07
C. wennae sp.nov.	DZW03	-	-	MW161196	DZW03
C. westwoodii	16-077	MW165202	MW165178	MW161183	16-077
C. westwoodii	16-080	MW165201	MW165177	MW161180	16-080
C. westwoodii	16-148	MW165203	MW165179	MW161185	16-148
C. westwoodii	16-211	-	-	MW161182	16-211
C. westwoodii	18-029	MW165208	MW165183	MW161193	18-029
C. westwoodii	18-030	-	-	MW161192	18-030
C. westwoodii	DZW10	-	-	MW161201	DZW10
C. westwoodii	DZW13	-	-	MW161202	DZW13
C. westwoodii	RBINS10	-	-	MW161212	RBINS10
C. westwoodii	RBINS12	-	-	MW161213	RBINS12
C. yunnanense	16-120	MW165204	MW165180	MW161186	16-120
C. yunnanense	17-240	-	-	MW161225	17-240
C. yunnanense	DZW04	-	-	MW161197	DZW04
M. haskelli	16-099	MW165212	MW165187	MW161203	16-099
P. bonifacioi	16-062	MW165198	MW165174	MW161177	16-062
P. ericoriai	16-060	MW165200	MW165176	MW161179	16-060
Ps. faulkneri	16-129	-	-	MW161204	16-129

## Sheet: Sheet5
species	type	ID	loc	16S	28S	CO1
C. animatum sp.nov.	♂ (HT)	17-261	Vietnam: Axan Mountain, Tay Giang, Quang Nam	-	-	MW161181
C. bankoi sp.nov.	♂ (PT)	16-141	Vietnam: Bato Mountain, Quang Ngai	-	-	MW161187
C. bankoi sp.nov.	♂ (HT)	17-228	Vietnam: Axan Mountain, Tay Giang, Quang Nam	MW165218	-	MW161224
C. bankoi sp.nov.	♂ (PT)	17-338	Vietnam: Dak Nong	-	-	MW161195
C. bankoi sp.nov.	♂ (PT)	RBINS06	Vietnam: Bach Ma NP	-	-	MW161209
C. bankoi sp.nov.	♂ (PT)	RBINS07	Vietnam: Ba Na-Nui Chua Nature Reserve	-	-	MW161210
C. bankoi sp.nov.	♂ (PT)	RBINS08	Vietnam: Kon Chu Rang Nature Reserve	-	-	MW161211
C. bollensi sp.nov.	♂ (PT)	18-217	Vietnam: Phuoc Binh NP	MW165193	MW165170	MW161206
C. celebicum	♀	16-075	Indonesia: Sulawesi	MW165199	MW165175	MW161178
C. celebicum	♀	19-181	Indonesia: Peleng	-	-	MW161175
C. cf. drunganum	♂	DZW05	China: Dulongjiang, Yunnan	MW165209	MW165184	MW161198
C. chrisangi	♂	18-279	Singapore: Pulau Ubin	MW165195	MW165173	MW161227
C. chrisangi	♂	DD2	Thailand: Tarutao Island	-	-	MW161194
C. daparo sp.nov.	♀ (HT)	DZW06	China: Xishuangbanna, Yunnan	MW165210	MW165185	-
C. echidna sp.nov.	♀ (HT)	SLT14	Indonesia: Wangiwangi Island	MW165217	MW165191	MW161223
C. faulkneri sp.nov.	♂ (HT)	16-114	Vietnam: Bato Mountain, Quang Ngai	MW165207	-	MW161190
C. faulkneri sp.nov.	♂ (PT)	16-236	Vietnam: Da Tom, Lam Dong	-	-	MW161191
C. icarus sp.nov.	♂ (PT)	17-267	Vietnam: Bao Loc, Lam Dong	MW165192	MW165169	MW161184
C. icarus sp.nov.	♀ (PT)	18-226	Vietnam: Bidoup Nui Ba NP	-	MW165172	MW161226
C. icarus sp.nov.	♂ (PT)	18-408	Vietnam: Dak Lak	-	-	MW161228
C. icarus sp.nov.	♂ (PT)	SLT05	Vietnam: Bao Loc, Lam Dong	-	-	MW161222
C. khmer sp.nov.	♀	RBINS01	Cambodia: Tatai	-	-	MW161205
C. khmer sp.nov.	♂	RBINS13	Cambodia: Kbal Spean	MW165213	-	MW161214
C. limogesi sp.nov.	♂ (PT)	SB0531	Vietnam: Ta Dung NP	-	MW165189	MW161219
C. limogesi sp.nov.	♀ (HT)	SLT02	Vietnam: Dambri, Lam Dong	MW165216	MW165190	MW161220
C. liyananae sp.nov.	♀ (HT)	20-002	China: Liuzhou City, Guanxi	-	-	MW161176
C. nuichuaense sp.nov.	♀	RBINS14	Vietnam: Nui Chua	MW165214	-	MW161215
C. oyae	♀ (PT)	18-423	Laos: Ban Saleuy, Houaphanh	MW165196	-	MW161229
C. oyae		SB0486	Laos: Ban Saleuy, Houaphanh	-	-	MW161218
C. parum	♂	19-156	China: Jianfengling Park, Hainan	MW165197	-	MW161174
C. phami sp.nov.		SB0050	Vietnam: Cat Tien NP	MW165215	MW165188	MW161216
C. phami sp.nov.	♂ (PT)	SLT03	Vietnam: Dong Tien, Binh Thuan	-	-	MW161221
C. rarum	♂	16-115	Vietnam: Ba Na Mountain, Da Nang	-	-	MW161173
C. rarum	♂	16-116	Vietnam: Ngoc Linh Mountain, Kon Tum	MW165206	MW165182	MW161189
C. rarum	♂	16-119	Vietnam: Ba Na Mountain, Da Nang	MW165205	MW165181	MW161188
C. rarum	♀	DZW08	China: Nanning, Guangxi	MW165211	MW165186	MW161200
C. rarum	♂	RBINS04	Vietnam: Cuc Phuong NP	-	-	MW161207
C. rarum	♂	RBINS05	Vietnam: Tay Yen Tu Nature Reserve	-	-	MW161208
C. tibetense	♀	18-21	China: Medog, Tibet	MW165194	MW165171	MW161217
C. tibetense	♀	DZW07	China: Beibeng, Medog, Tibet	-	-	MW161199
C. wennae sp.nov.	♀ (HT)	DZW03	China: Puer, Yunnan	-	-	MW161196
C. westwoodii	♀	16-077	Laos: Kiew Mak Nao, Luang Prabang	MW165202	MW165178	MW161183
C. westwoodii	♀	16-080	Thailand: Maetha, Lamphun	MW165201	MW165177	MW161180
C. westwoodii	♂ (NT)	16-148	Thailand: Chiang Mai	MW165203	MW165179	MW161185
C. westwoodii	♀	16-211	Thailand: Fang, Chiang Mai	-	-	MW161182
C. westwoodii	♂	18-029	Myanmar: Karathuri	MW165208	MW165183	MW161193
C. westwoodii	♂	18-030	Laos: Kiew Mak Nao, Luang Prabang	-	-	MW161192
C. westwoodii	♂	DZW10	Laos: Muang Feuang, Vien Tiane	-	-	MW161201
C. westwoodii	♀	DZW13	Laos: Muang Feuang, Vien Tiane	-	-	MW161202
C. westwoodii	♂	RBINS10	Thailand: Na Haeo, Loei	-	-	MW161212
C. westwoodii	♀	RBINS12	Laos: Ban Muang Kann, Bokeo	-	-	MW161213
C. yunnanense	♂	16-120	China: Mt. Ailao, Xinping, Yunnan	MW165204	MW165180	MW161186
C. yunnanense	♂	17-240	Vietnam: Nghia Lo, Yen Bai	-	-	MW161225
C. yunnanense	♀	DZW04	China: Honghe, Yunnan	-	-	MW161197
M. haskelli	♀ (HT)	16-099	Malaysia: Tapah Hills, Perak	MW165212	MW165187	MW161203
P. bonifacioi	♂	16-062	Philippines: Santa Ana, Luzon	MW165198	MW165174	MW161177
P. ericoriai	♂	16-060	Philippines: Nagtipunan, Luzon	MW165200	MW165176	MW161179
Ps. faulkneri	♀ (HT)	16-129	Malaysia: Tapah Hills, Perak	-	-	MW161204
